# Supplementary material for: Synthesis and properties of fluorescent 4′-azulenyl-functionalized 2,2′:6′,2″-terpyridines
Source: Beilstein J Org Chem. 2016 Aug 11;12:1812–25. doi: 10.3762/bjoc.12.171 (PMC5082674; doi:10.3762/bjoc.12.171)
Supplement: File 2 — Crystallographic information file of compound 4a (CCDC 1420841). [file Beilstein_J_Org_Chem-12-1812-s002.cif]

 
data_Compound_4a
 
_audit_creation_method            SHELXL-2014
_chemical_name_systematic
;
 ?
;
_chemical_name_common             ?
_chemical_melting_point           ?
_chemical_formula_moiety          ?
_chemical_formula_sum
 'C25 H17 N3' 
_chemical_formula_weight          359.41

loop_
 _atom_type_symbol
 _atom_type_description
 _atom_type_scat_dispersion_real
 _atom_type_scat_dispersion_imag
 _atom_type_scat_source
 'C'  'C'   0.0033   0.0016
 'International Tables Vol C Tables 4.2.6.8 and 6.1.1.4'
 'H'  'H'   0.0000   0.0000
 'International Tables Vol C Tables 4.2.6.8 and 6.1.1.4'
 'N'  'N'   0.0061   0.0033
 'International Tables Vol C Tables 4.2.6.8 and 6.1.1.4'
 
_space_group_crystal_system       orthorhombic
_space_group_IT_number            33
_space_group_name_H-M_alt         'P 21 c n'
_space_group_name_Hall            'P -2n 2a'
 
_shelx_space_group_comment
;
The symmetry employed for this shelxl refinement is uniquely defined
by the following loop, which should always be used as a source of
symmetry information in preference to the above space-group names.
They are only intended as comments.
;
 
loop_
 _space_group_symop_operation_xyz
 'x, y, z'
 'x+1/2, y+1/2, -z+1/2'
 'x+1/2, -y, -z'
 'x, -y+1/2, z+1/2'
 
_cell_length_a                    6.0110(4)
_cell_length_b                    9.5419(6)
_cell_length_c                    31.230(3)
_cell_angle_alpha                 90
_cell_angle_beta                  90
_cell_angle_gamma                 90
_cell_volume                      1791.2(2)
_cell_formula_units_Z             4
_cell_measurement_temperature     200(2)
_cell_measurement_reflns_used     10533 
_cell_measurement_theta_min       2.23 
_cell_measurement_theta_max       30.99 
 
_exptl_crystal_description        needle 
_exptl_crystal_colour             blue 
_exptl_crystal_density_meas       ? 
_exptl_crystal_density_method     'not measured'              
_exptl_crystal_density_diffrn     1.333          
_exptl_crystal_F_000              752
_exptl_transmission_factor_min    ?                                             
_exptl_transmission_factor_max    ?                                             
_exptl_crystal_size_max           0.5 
_exptl_crystal_size_mid           0.1 
_exptl_crystal_size_min           0.06 
_exptl_absorpt_coefficient_mu     0.080
_shelx_estimated_absorpt_T_min    ? 
_shelx_estimated_absorpt_T_max    ? 
_exptl_absorpt_correction_type    multi-scan 
_exptl_absorpt_correction_T_min   0.8577 
_exptl_absorpt_correction_T_max   0.8933 
_exptl_absorpt_process_details
;
[c.f. r.h. blessing, acta cryst. (1995), a51, 33-38]
;
_exptl_special_details
;
 ?
;
 
_diffrn_ambient_temperature       200(2)
_diffrn_radiation_wavelength      0.71073
_diffrn_radiation_type            MoK\a
_diffrn_source                    'fine-focus sealed tube'                       
_diffrn_measurement_device_type   'STOE IPDS II' 
_diffrn_measurement_method        'omega scans'
_diffrn_detector_area_resol_mean  ? 
_diffrn_reflns_number             17996
_diffrn_reflns_av_unetI/netI      0.0619
_diffrn_reflns_av_R_equivalents   0.0815
_diffrn_reflns_limit_h_min        -7
_diffrn_reflns_limit_h_max        7
_diffrn_reflns_limit_k_min        -12
_diffrn_reflns_limit_k_max        12
_diffrn_reflns_limit_l_min        -39
_diffrn_reflns_limit_l_max        39
_diffrn_reflns_theta_min          2.232
_diffrn_reflns_theta_max          26.998
_diffrn_reflns_theta_full         25.242
_diffrn_measured_fraction_theta_max   0.997
_diffrn_measured_fraction_theta_full  0.997
_diffrn_reflns_Laue_measured_fraction_max    0.997
_diffrn_reflns_Laue_measured_fraction_full   0.997
_diffrn_reflns_point_group_measured_fraction_max   0.974
_diffrn_reflns_point_group_measured_fraction_full  0.979
_reflns_number_total              3827
_reflns_number_gt                 2424
_reflns_threshold_expression      'I > 2\s(I)'
_reflns_Friedel_coverage          0.780
_reflns_Friedel_fraction_max      0.945
_reflns_Friedel_fraction_full     0.957
 
_reflns_special_details
;
 Reflections were merged by SHELXL according to the crystal
 class for the calculation of statistics and refinement.
 
 _reflns_Friedel_fraction is defined as the number of unique
 Friedel pairs measured divided by the number that would be
 possible theoretically, ignoring centric projections and
 systematic absences.
;
 
_computing_data_collection        'X-Area'
_computing_cell_refinement        'X-Area'
_computing_data_reduction         'X-Area'
_computing_structure_solution     'SHELXS-2014 (Sheldrick, 2014)'
_computing_structure_refinement   'SHELXL-2014 (Sheldrick, 2014)'
_computing_molecular_graphics     ?
_computing_publication_material   ?
 
_refine_special_details
;
 ?
;
_refine_ls_structure_factor_coef  Fsqd
_refine_ls_matrix_type            full
_refine_ls_weighting_scheme       calc
_refine_ls_weighting_details
'w=1/[\s^2^(Fo^2^)+(0.0610P)^2^+0.2971P] where P=(Fo^2^+2Fc^2^)/3'
_atom_sites_solution_primary      ?
_atom_sites_solution_secondary    ?
_atom_sites_solution_hydrogens    geom
_refine_ls_hydrogen_treatment     constr
_refine_ls_extinction_method      SHELXL
_refine_ls_extinction_coef        0.024(4)
_refine_ls_extinction_expression
 'Fc^*^=kFc[1+0.001xFc^2^\l^3^/sin(2\q)]^-1/4^'
_refine_ls_abs_structure_details
;
 Flack x determined using 784 quotients [(I+)-(I-)]/[(I+)+(I-)]
 (Parsons, Flack and Wagner, Acta Cryst. B69 (2013) 249-259).
;
_refine_ls_abs_structure_Flack    1.8(10)
_chemical_absolute_configuration  ?
_refine_ls_number_reflns          3827
_refine_ls_number_parameters      254
_refine_ls_number_restraints      1
_refine_ls_R_factor_all           0.0859
_refine_ls_R_factor_gt            0.0441
_refine_ls_wR_factor_ref          0.1398
_refine_ls_wR_factor_gt           0.1008
_refine_ls_goodness_of_fit_ref    1.077
_refine_ls_restrained_S_all       1.077
_refine_ls_shift/su_max           0.000
_refine_ls_shift/su_mean          0.000
 
loop_
 _atom_site_label
 _atom_site_type_symbol
 _atom_site_fract_x
 _atom_site_fract_y
 _atom_site_fract_z
 _atom_site_U_iso_or_equiv
 _atom_site_adp_type
 _atom_site_occupancy
 _atom_site_site_symmetry_order  
 _atom_site_calc_flag
 _atom_site_refinement_flags_posn
 _atom_site_refinement_flags_adp
 _atom_site_refinement_flags_occupancy
 _atom_site_disorder_assembly
 _atom_site_disorder_group
C1 C 1.1299(9) -0.1127(5) 0.12816(17) 0.0558(13) Uani 1 1 d . . . . .
H1 H 1.0798 -0.1945 0.1152 0.067 Uiso 1 1 calc R U . . .
C2 C 1.3365(8) -0.1146(5) 0.14658(15) 0.0498(12) Uani 1 1 d . . . . .
H2 H 1.4241 -0.1949 0.1460 0.060 Uiso 1 1 calc R U . . .
C3 C 1.4100(9) 0.0049(4) 0.16583(17) 0.0511(12) Uani 1 1 d . . . . .
H3 H 1.5503 0.0078 0.1784 0.061 Uiso 1 1 calc R U . . .
C4 C 1.2747(8) 0.1214(4) 0.16660(15) 0.0450(11) Uani 1 1 d . . . . .
H4 H 1.3213 0.2030 0.1802 0.054 Uiso 1 1 calc R U . . .
C5 C 1.0692(8) 0.1157(4) 0.14695(13) 0.0385(10) Uani 1 1 d . . . . .
C6 C 0.9251(7) 0.2421(4) 0.14467(13) 0.0348(9) Uani 1 1 d . . . . .
C7 C 0.7418(7) 0.2462(4) 0.11754(12) 0.0360(9) Uani 1 1 d . . . . .
H7 H 0.7015 0.1669 0.1021 0.043 Uiso 1 1 calc R U . . .
C8 C 0.6181(7) 0.3695(4) 0.11346(12) 0.0333(9) Uani 1 1 d . . . . .
C9 C 0.6830(7) 0.4808(4) 0.13958(13) 0.0359(9) Uani 1 1 d . . . . .
H9 H 0.6048 0.5648 0.1386 0.043 Uiso 1 1 calc R U . . .
C10 C 0.8630(7) 0.4676(4) 0.16707(13) 0.0336(9) Uani 1 1 d . . . . .
C11 C 0.9349(7) 0.5851(4) 0.19493(13) 0.0353(9) Uani 1 1 d . . . . .
C12 C 1.1474(8) 0.5920(4) 0.21151(13) 0.0389(10) Uani 1 1 d . . . . .
H12 H 1.2503 0.5220 0.2053 0.047 Uiso 1 1 calc R U . . .
C13 C 1.2062(8) 0.7031(4) 0.23731(14) 0.0442(11) Uani 1 1 d . . . . .
H13 H 1.3478 0.7087 0.2492 0.053 Uiso 1 1 calc R U . . .
C14 C 1.0505(9) 0.8057(5) 0.24511(15) 0.0478(11) Uani 1 1 d . . . . .
H14 H 1.0848 0.8827 0.2621 0.057 Uiso 1 1 calc R U . . .
C15 C 0.8428(9) 0.7915(5) 0.22710(16) 0.0521(12) Uani 1 1 d . . . . .
H15 H 0.7389 0.8615 0.2325 0.063 Uiso 1 1 calc R U . . .
C16 C 0.4293(7) 0.3863(4) 0.08465(12) 0.0347(9) Uani 1 1 d . . . . .
C17 C 0.2573(7) 0.4860(4) 0.09152(13) 0.0368(9) Uani 1 1 d . . . . .
H17 H 0.2527 0.5481 0.1144 0.044 Uiso 1 1 calc R U . . .
C18 C 0.0976(7) 0.4784(4) 0.05966(13) 0.0394(10) Uani 1 1 d . . . . .
H18 H -0.0294 0.5337 0.0578 0.047 Uiso 1 1 calc R U . . .
C19 C 0.1601(7) 0.3730(4) 0.03061(14) 0.0369(9) Uani 1 1 d . . . . .
C20 C 0.0367(8) 0.3355(4) -0.00504(14) 0.0452(11) Uani 1 1 d . . . . .
H20 H -0.0959 0.3842 -0.0088 0.054 Uiso 1 1 calc R U . . .
C21 C 0.0837(8) 0.2350(5) -0.03600(15) 0.0507(12) Uani 1 1 d . . . . .
H21 H -0.0232 0.2231 -0.0572 0.061 Uiso 1 1 calc R U . . .
C22 C 0.2696(10) 0.1507(5) -0.03912(15) 0.0514(12) Uani 1 1 d . . . . .
H22 H 0.2702 0.0898 -0.0624 0.062 Uiso 1 1 calc R U . . .
C23 C 0.4561(9) 0.1426(5) -0.01290(15) 0.0490(12) Uani 1 1 d . . . . .
H23 H 0.5654 0.0800 -0.0218 0.059 Uiso 1 1 calc R U . . .
C24 C 0.5019(8) 0.2146(4) 0.02462(14) 0.0424(10) Uani 1 1 d . . . . .
H24 H 0.6383 0.1940 0.0372 0.051 Uiso 1 1 calc R U . . .
C25 C 0.3730(7) 0.3135(4) 0.04623(13) 0.0353(9) Uani 1 1 d . . . . .
N1 N 0.9943(7) -0.0003(3) 0.12755(13) 0.0481(10) Uani 1 1 d . . . . .
N2 N 0.9847(6) 0.3499(3) 0.16964(10) 0.0356(8) Uani 1 1 d . . . . .
N3 N 0.7801(7) 0.6844(4) 0.20249(12) 0.0444(9) Uani 1 1 d . . . . .
 
loop_
 _atom_site_aniso_label
 _atom_site_aniso_U_11
 _atom_site_aniso_U_22
 _atom_site_aniso_U_33
 _atom_site_aniso_U_23
 _atom_site_aniso_U_13
 _atom_site_aniso_U_12
C1 0.070(4) 0.038(2) 0.059(3) -0.007(2) -0.010(3) 0.014(2)
C2 0.052(3) 0.049(3) 0.049(3) 0.003(2) 0.000(2) 0.016(2)
C3 0.048(3) 0.047(3) 0.058(3) 0.007(2) -0.006(2) 0.008(2)
C4 0.040(3) 0.042(2) 0.054(3) 0.0011(19) -0.006(2) 0.004(2)
C5 0.044(2) 0.038(2) 0.033(2) 0.0022(17) 0.0005(19) 0.003(2)
C6 0.040(2) 0.0336(19) 0.031(2) -0.0002(16) 0.0029(17) 0.0038(17)
C7 0.039(2) 0.037(2) 0.032(2) -0.0012(16) -0.0008(18) 0.0014(18)
C8 0.034(2) 0.037(2) 0.0297(19) 0.0010(15) 0.0005(17) 0.0035(17)
C9 0.038(2) 0.0374(19) 0.033(2) -0.0021(17) 0.0015(18) 0.0047(18)
C10 0.033(2) 0.0355(19) 0.033(2) 0.0006(16) 0.0028(18) 0.0024(18)
C11 0.037(2) 0.034(2) 0.035(2) -0.0020(16) 0.0022(18) 0.0034(18)
C12 0.040(3) 0.040(2) 0.037(2) 0.0004(18) 0.0003(19) 0.003(2)
C13 0.041(3) 0.051(2) 0.041(2) 0.000(2) -0.005(2) -0.002(2)
C14 0.052(3) 0.048(3) 0.043(3) -0.012(2) -0.001(2) -0.001(2)
C15 0.052(3) 0.050(3) 0.054(3) -0.017(2) -0.008(2) 0.009(2)
C16 0.035(2) 0.036(2) 0.033(2) 0.0021(17) -0.0019(17) 0.0013(18)
C17 0.038(2) 0.041(2) 0.032(2) 0.0000(16) 0.0037(18) 0.0010(19)
C18 0.038(3) 0.043(2) 0.036(2) 0.0032(18) 0.003(2) 0.007(2)
C19 0.034(2) 0.041(2) 0.036(2) 0.0050(18) -0.0011(18) -0.0031(18)
C20 0.039(3) 0.054(2) 0.043(2) 0.004(2) -0.008(2) -0.002(2)
C21 0.053(3) 0.055(3) 0.044(3) -0.005(2) -0.010(2) -0.008(2)
C22 0.064(3) 0.050(2) 0.040(2) -0.009(2) -0.002(2) -0.009(2)
C23 0.057(3) 0.047(2) 0.043(3) -0.007(2) -0.002(2) 0.003(2)
C24 0.044(3) 0.045(2) 0.038(2) -0.0048(18) -0.004(2) 0.005(2)
C25 0.035(2) 0.0364(19) 0.035(2) 0.0015(17) 0.0018(18) -0.0005(18)
N1 0.053(3) 0.037(2) 0.054(2) -0.0067(17) -0.010(2) 0.0089(19)
N2 0.042(2) 0.0349(17) 0.0301(17) 0.0007(14) 0.0031(15) 0.0030(15)
N3 0.043(2) 0.0434(19) 0.047(2) -0.0122(16) -0.0066(18) 0.0090(18)
 
_geom_special_details
;
 All esds (except the esd in the dihedral angle between two l.s. planes)
 are estimated using the full covariance matrix.  The cell esds are taken
 into account individually in the estimation of esds in distances, angles
 and torsion angles; correlations between esds in cell parameters are only
 used when they are defined by crystal symmetry.  An approximate (isotropic)
 treatment of cell esds is used for estimating esds involving l.s. planes.
;
 
loop_
 _geom_bond_atom_site_label_1
 _geom_bond_atom_site_label_2
 _geom_bond_distance
 _geom_bond_site_symmetry_2
 _geom_bond_publ_flag
C1 N1 1.347(5) . ?
C1 C2 1.369(7) . ?
C2 C3 1.363(6) . ?
C3 C4 1.377(6) . ?
C4 C5 1.380(6) . ?
C5 N1 1.340(5) . ?
C5 C6 1.487(5) . ?
C6 N2 1.340(5) . ?
C6 C7 1.390(6) . ?
C7 C8 1.398(5) . ?
C8 C9 1.394(5) . ?
C8 C16 1.457(5) . ?
C9 C10 1.387(6) . ?
C10 N2 1.343(5) . ?
C10 C11 1.484(5) . ?
C11 N3 1.349(5) . ?
C11 C12 1.380(6) . ?
C12 C13 1.378(6) . ?
C13 C14 1.376(6) . ?
C14 C15 1.376(7) . ?
C15 N3 1.333(5) . ?
C16 C17 1.421(6) . ?
C16 C25 1.427(6) . ?
C17 C18 1.385(6) . ?
C18 C19 1.405(6) . ?
C19 C20 1.385(6) . ?
C19 C25 1.483(6) . ?
C20 C21 1.391(6) . ?
C21 C22 1.380(7) . ?
C22 C23 1.390(7) . ?
C23 C24 1.386(6) . ?
C24 C25 1.395(6) . ?
 
loop_
 _geom_angle_atom_site_label_1
 _geom_angle_atom_site_label_2
 _geom_angle_atom_site_label_3
 _geom_angle
 _geom_angle_site_symmetry_1
 _geom_angle_site_symmetry_3
 _geom_angle_publ_flag
N1 C1 C2 124.5(5) . . ?
C3 C2 C1 117.9(4) . . ?
C2 C3 C4 119.5(5) . . ?
C3 C4 C5 119.2(4) . . ?
N1 C5 C4 122.3(4) . . ?
N1 C5 C6 116.9(4) . . ?
C4 C5 C6 120.7(4) . . ?
N2 C6 C7 123.0(4) . . ?
N2 C6 C5 116.0(4) . . ?
C7 C6 C5 120.9(4) . . ?
C6 C7 C8 120.1(4) . . ?
C9 C8 C7 116.0(4) . . ?
C9 C8 C16 119.7(4) . . ?
C7 C8 C16 124.3(4) . . ?
C10 C9 C8 120.8(4) . . ?
N2 C10 C9 122.6(4) . . ?
N2 C10 C11 116.0(4) . . ?
C9 C10 C11 121.4(3) . . ?
N3 C11 C12 122.6(4) . . ?
N3 C11 C10 115.7(4) . . ?
C12 C11 C10 121.7(4) . . ?
C13 C12 C11 119.6(4) . . ?
C14 C13 C12 118.5(4) . . ?
C13 C14 C15 118.3(4) . . ?
N3 C15 C14 124.6(4) . . ?
C17 C16 C25 106.3(3) . . ?
C17 C16 C8 123.1(4) . . ?
C25 C16 C8 130.6(4) . . ?
C18 C17 C16 111.2(4) . . ?
C17 C18 C19 108.4(4) . . ?
C20 C19 C18 124.1(4) . . ?
C20 C19 C25 128.9(4) . . ?
C18 C19 C25 107.0(4) . . ?
C19 C20 C21 128.9(5) . . ?
C22 C21 C20 128.0(4) . . ?
C21 C22 C23 130.0(4) . . ?
C24 C23 C22 129.1(5) . . ?
C23 C24 C25 129.3(4) . . ?
C24 C25 C16 127.2(4) . . ?
C24 C25 C19 125.4(4) . . ?
C16 C25 C19 107.2(3) . . ?
C5 N1 C1 116.6(4) . . ?
C6 N2 C10 117.5(4) . . ?
C15 N3 C11 116.4(4) . . ?
 
_refine_diff_density_max    0.218
_refine_diff_density_min   -0.235
_refine_diff_density_rms    0.052

_shelxl_version_number 2014-3

_shelx_res_file
;
TITL shelx in P21cn
CELL  0.71073   6.0110   9.5419  31.2297   90.000   90.000   90.000
ZERR     4.00   0.0004   0.0006   0.0030    0.000    0.000    0.000
LATT   -1
SYMM   1/2+X,1/2+Y,1/2-Z
SYMM   1/2+X,-Y,-Z
SYMM   +X,1/2-Y,1/2+Z
SFAC  C    H    N
UNIT  100  68   12
MERG   2
OMIT    -3.00  54.00
FMAP   2
PLAN   10
ACTA
BOND
L.S.   4
WGHT    0.061000    0.297100
EXTI    0.024137
FVAR       0.85348
C1    1    1.129925   -0.112667    0.128161    11.00000    0.07040    0.03801 =
         0.05886   -0.00708   -0.01004    0.01403
AFIX  43
H1    2    1.079763   -0.194511    0.115190    11.00000   -1.20000
AFIX   0
C2    1    1.336549   -0.114582    0.146576    11.00000    0.05187    0.04870 =
         0.04877    0.00332    0.00015    0.01608
AFIX  43
H2    2    1.424077   -0.194925    0.145963    11.00000   -1.20000
AFIX   0
C3    1    1.409972    0.004922    0.165833    11.00000    0.04772    0.04731 =
         0.05834    0.00736   -0.00630    0.00831
AFIX  43
H3    2    1.550276    0.007811    0.178353    11.00000   -1.20000
AFIX   0
C4    1    1.274731    0.121378    0.166605    11.00000    0.03973    0.04152 =
         0.05372    0.00110   -0.00558    0.00387
AFIX  43
H4    2    1.321310    0.202955    0.180213    11.00000   -1.20000
AFIX   0
C5    1    1.069240    0.115659    0.146951    11.00000    0.04441    0.03792 =
         0.03313    0.00220    0.00046    0.00316
C6    1    0.925056    0.242069    0.144671    11.00000    0.04003    0.03365 =
         0.03078   -0.00016    0.00288    0.00379
C7    1    0.741789    0.246249    0.117537    11.00000    0.03935    0.03671 =
         0.03200   -0.00116   -0.00084    0.00141
AFIX  43
H7    2    0.701471    0.166899    0.102083    11.00000   -1.20000
AFIX   0
C8    1    0.618090    0.369542    0.113456    11.00000    0.03368    0.03651 =
         0.02965    0.00099    0.00048    0.00346
C9    1    0.683045    0.480761    0.139578    11.00000    0.03760    0.03736 =
         0.03268   -0.00208    0.00152    0.00466
AFIX  43
H9    2    0.604774    0.564766    0.138554    11.00000   -1.20000
AFIX   0
C10   1    0.863002    0.467560    0.167066    11.00000    0.03255    0.03547 =
         0.03282    0.00064    0.00284    0.00240
C11   1    0.934852    0.585067    0.194929    11.00000    0.03672    0.03424 =
         0.03499   -0.00198    0.00221    0.00339
C12   1    1.147428    0.591954    0.211509    11.00000    0.03983    0.03979 =
         0.03708    0.00038    0.00032    0.00263
AFIX  43
H12   2    1.250308    0.522044    0.205310    11.00000   -1.20000
AFIX   0
C13   1    1.206207    0.703144    0.237314    11.00000    0.04073    0.05074 =
         0.04108    0.00021   -0.00535   -0.00213
AFIX  43
H13   2    1.347835    0.708699    0.249180    11.00000   -1.20000
AFIX   0
C14   1    1.050524    0.805733    0.245115    11.00000    0.05167    0.04824 =
         0.04342   -0.01165   -0.00103   -0.00115
AFIX  43
H14   2    1.084818    0.882744    0.262132    11.00000   -1.20000
AFIX   0
C15   1    0.842824    0.791524    0.227105    11.00000    0.05218    0.05009 =
         0.05411   -0.01707   -0.00777    0.00942
AFIX  43
H15   2    0.738885    0.861539    0.232485    11.00000   -1.20000
AFIX   0
C16   1    0.429338    0.386313    0.084645    11.00000    0.03540    0.03558 =
         0.03309    0.00209   -0.00190    0.00125
C17   1    0.257346    0.485968    0.091525    11.00000    0.03789    0.04050 =
         0.03192    0.00004    0.00374    0.00101
AFIX  43
H17   2    0.252662    0.548141    0.114441    11.00000   -1.20000
AFIX   0
C18   1    0.097635    0.478429    0.059657    11.00000    0.03846    0.04337 =
         0.03634    0.00317    0.00272    0.00653
AFIX  43
H18   2   -0.029390    0.533735    0.057790    11.00000   -1.20000
AFIX   0
C19   1    0.160051    0.373022    0.030611    11.00000    0.03377    0.04099 =
         0.03588    0.00503   -0.00110   -0.00308
C20   1    0.036704    0.335484   -0.005036    11.00000    0.03885    0.05374 =
         0.04312    0.00388   -0.00796   -0.00157
AFIX  43
H20   2   -0.095876    0.384194   -0.008793    11.00000   -1.20000
AFIX   0
C21   1    0.083720    0.234991   -0.035996    11.00000    0.05323    0.05536 =
         0.04363   -0.00538   -0.00985   -0.00793
AFIX  43
H21   2   -0.023246    0.223146   -0.057205    11.00000   -1.20000
AFIX   0
C22   1    0.269611    0.150662   -0.039121    11.00000    0.06411    0.05029 =
         0.03993   -0.00893   -0.00234   -0.00870
AFIX  43
H22   2    0.270220    0.089812   -0.062383    11.00000   -1.20000
AFIX   0
C23   1    0.456050    0.142568   -0.012896    11.00000    0.05674    0.04729 =
         0.04286   -0.00658   -0.00216    0.00331
AFIX  43
H23   2    0.565374    0.080024   -0.021776    11.00000   -1.20000
AFIX   0
C24   1    0.501942    0.214586    0.024622    11.00000    0.04416    0.04514 =
         0.03794   -0.00478   -0.00433    0.00532
AFIX  43
H24   2    0.638311    0.194010    0.037205    11.00000   -1.20000
AFIX   0
C25   1    0.373023    0.313506    0.046232    11.00000    0.03473    0.03644 =
         0.03481    0.00146    0.00183   -0.00053
N1    3    0.994315   -0.000316    0.127549    11.00000    0.05263    0.03715 =
         0.05450   -0.00675   -0.00971    0.00892
N2    3    0.984739    0.349864    0.169641    11.00000    0.04174    0.03492 =
         0.03007    0.00067    0.00310    0.00298
N3    3    0.780134    0.684439    0.202485    11.00000    0.04288    0.04340 =
         0.04679   -0.01221   -0.00660    0.00904
HKLF    4

REM  shelx in P21cn
REM R1 =  0.0441 for    2424 Fo > 4sig(Fo)  and  0.0859 for all    3827 data
REM    254 parameters refined using      1 restraints

END

WGHT      0.0602      0.3120

REM Highest difference peak  0.218,  deepest hole -0.235,  1-sigma level  0.052
Q1    1   0.1989  0.0036 -0.0392  11.00000  0.05    0.22
Q2    1   1.2318  0.0091  0.1419  11.00000  0.05    0.21
Q3    1   1.2659 -0.0470  0.1120  11.00000  0.05    0.20
Q4    1   0.2862  0.5692  0.0606  11.00000  0.05    0.19
Q5    1   1.1069 -0.0286  0.1208  11.00000  0.05    0.19
Q6    1   0.9949  0.6951  0.2190  11.00000  0.05    0.17
Q7    1   0.0397  0.6042  0.0413  11.00000  0.05    0.17
Q8    1   0.8397  0.1523  0.0138  11.00000  0.05    0.17
Q9    1   1.1890  0.3169  0.2037  11.00000  0.05    0.17
Q10   1   0.5673  0.6447  0.2138  11.00000  0.05    0.17
;
_shelx_res_checksum   74335

_shelx_hkl_file
;
  -9   3  -6   14.35   16.83
  -9  -3  -6    3.15   20.30
  -9   3  -6    4.36   17.21
  -9   3  -5    6.64   13.91
  -9   3   5    6.10   21.00
  -9   3  -5   -3.66   19.21
  -9  -3  -5   -4.53   22.82
  -9   3   4    0.89   14.86
  -9   3  -4    2.57   16.96
  -9   3  -4   13.70   17.77
  -9   3  -4   -0.10   21.40
  -9   3   3   11.13   16.70
  -9   3   3    7.36   18.09
  -9   3  -3   19.11   17.55
  -9   3  -3   -4.23   17.09
  -9   3  -3    3.48   19.50
  -9   3  -2   11.12   17.66
  -9   3  -2   -1.63   16.95
  -9   3   2   18.48   17.28
  -9   3  -2   -0.50   20.26
  -9   3   2    2.78   14.21
  -9   3  -1   -1.42   17.83
  -9   3  -1    4.83   24.97
  -9   3   1   -2.81   29.29
  -9   3   1   -4.06   17.07
  -9   3  -1    7.23   20.61
  -9   3  -1    9.11   17.06
  -9   3   1    1.83   17.80
  -9   3   0    6.19   17.41
  -9   3   0    9.10   20.48
  -9   3   0    7.67   18.07
  -9   2  10    8.52   17.49
  -9   2 -10    1.85   20.87
  -9  -2 -10    6.37   24.58
  -9  -2 -10    0.99   20.81
  -9   2  -9    0.21   14.40
  -9   2  -9   11.87   20.86
  -9   2  -9    5.25   14.32
  -9  -2  -9   -4.97   23.87
  -9  -2  -9    3.28   21.15
  -9   2   9   19.80   21.66
  -9   2   9    4.49   17.18
  -9  -2  -9   10.73   20.85
  -9  -2   9    3.89   20.74
  -9  -2   9    5.61   20.17
  -9   2   8   17.51   17.33
  -9  -2   8    3.31   21.01
  -9  -2  -8    6.90   23.07
  -9  -2  -8   19.74   23.75
  -9  -2   8    6.33   20.20
  -9   2  -8    8.78   20.54
  -9   2  -8   11.35   18.19
  -9   2  -8   22.33   22.59
  -9   2  -8   11.43   18.14
  -9   2  -7    6.51   18.01
  -9  -2  -7    8.47   22.84
  -9  -2  -7    7.36   20.41
  -9  -2  -7    0.62   22.81
  -9   2  -7   12.64   20.56
  -9   2  -7   -2.90   19.23
  -9  -2   7    1.01   23.83
  -9  -2   7    2.48   22.12
  -9   2   7    6.22   17.20
  -9   2   6   -1.63   10.29
  -9   2  -6    0.83   21.79
  -9   2   6    1.96   13.95
  -9  -2   6    4.33   19.99
  -9  -2   6    0.79   20.79
  -9   2   6    0.07   16.15
  -9  -2  -6   -2.51   19.58
  -9  -2  -6    1.01   20.62
  -9  -2  -6    1.47   20.24
  -9   2  -6    5.06   20.03
  -9   2  -5   -4.14   20.60
  -9   2  -5   -8.02   16.01
  -9   2   5   -8.93   16.88
  -9  -2  -5    4.18   19.59
  -9  -2  -5    5.10   25.94
  -9   2   5    4.15   13.61
  -9  -2   5   -3.76   22.93
  -9  -2  -5    0.78   25.95
  -9  -2   5    5.14   25.74
  -9   2  -5   -2.07   17.61
  -9   2  -4    6.11   17.50
  -9  -2   4   -1.16   25.67
  -9   2  -4   -3.96   16.76
  -9  -2  -4    0.71   24.90
  -9  -2  -4   -4.31   20.57
  -9  -2  -4   -2.46   23.22
  -9   2   4   18.66   20.24
  -9  -2  -4    4.67   24.79
  -9   2  -4   -0.30   20.98
  -9   2  -4   -2.85   19.69
  -9   2   4    4.30   19.19
  -9  -2   4   -6.86   22.84
  -9  -2  -3   12.78   21.04
  -9   2  -3   24.69   23.28
  -9   2  -3   22.37   21.28
  -9  -2   3   10.61   20.94
  -9   2   3   18.99   13.93
  -9  -2   3   -2.99   26.62
  -9   2   3    8.61   14.49
  -9   2  -3    6.18   19.24
  -9   2  -3   18.79   17.22
  -9  -2  -3   -2.23   20.56
  -9   2  -2    5.43   13.51
  -9   2   2    2.71   17.57
  -9   2   2   -0.39   16.69
  -9  -2  -2    0.07   20.04
  -9  -2  -2   -3.38   25.09
  -9   2  -2    6.06   22.69
  -9  -2   2   -0.14   25.10
  -9   2  -2   -0.40   20.61
  -9   2  -2   -2.98   17.30
  -9  -2   2   -0.79   21.39
  -9   2  -1    4.49   16.85
  -9  -2  -1   -1.11   20.25
  -9   2  -1   -3.37   23.85
  -9   2   1   17.36   17.52
  -9  -2  -1    2.38   26.08
  -9   2  -1   -8.93   17.13
  -9   2   1   -1.46   16.88
  -9  -2   1    0.56   25.47
  -9   2  -1    2.66   22.27
  -9  -2   1   -3.44   20.22
  -9   2   0   -2.22   29.55
  -9  -2   0    4.71   19.54
  -9   2   0   -2.19   30.76
  -9   2   0   -2.53   16.65
  -9  -2   0   -0.15   23.04
  -9   2   0   -0.03   17.23
  -9  -1 -11   36.81   20.60
  -9   1 -11    6.30   10.36
  -9  -1 -11   14.57   20.34
  -9  -1  11   -9.75   20.05
  -9   1 -11   24.42   14.99
  -9  -1  11   -5.91   20.00
  -9   1 -11   23.34   18.23
  -9   1  11   17.13   14.19
  -9  -1 -11   25.12   18.13
  -9   1  11   12.39   22.66
  -9   1 -10    1.18   22.96
  -9  -1 -10    1.71   18.00
  -9  -1 -10   11.48   20.11
  -9  -1  10    2.50   17.00
  -9   1 -10    9.24   22.21
  -9  -1  10   -3.87   20.67
  -9  -1 -10    5.77   19.47
  -9   1  10    0.03   17.46
  -9   1 -10    3.94   18.10
  -9   1  -9    3.93   17.78
  -9  -1   9    0.37   13.78
  -9  -1   9    1.22   17.80
  -9  -1  -9    1.28   20.60
  -9  -1   9    1.98    9.62
  -9  -1  -9   -2.84   20.19
  -9  -1  -9   -6.09   20.45
  -9   1  -9   -0.38   18.90
  -9   1   9    5.19   17.73
  -9   1  -9   -2.67   21.53
  -9   1   8   13.94   18.19
  -9  -1  -8    2.34   22.12
  -9  -1  -8    7.91   19.86
  -9  -1   8    8.69   19.89
  -9   1  -8    4.32   22.21
  -9   1   8   -1.60   19.27
  -9   1  -8    4.76   13.23
  -9  -1   8    6.55   18.07
  -9   1  -8    5.94   20.65
  -9   1  -8   -1.75    9.50
  -9  -1  -8   -4.83   20.50
  -9   1  -7    3.48   15.38
  -9  -1  -7    0.66   20.65
  -9   1  -7   -5.67   20.16
  -9  -1  -7   -0.49   21.11
  -9  -1   7    1.04   21.29
  -9  -1  -7    2.84   20.23
  -9   1   7    0.50   17.43
  -9   1  -7    2.59   20.51
  -9   1   7    0.34   18.25
  -9   1  -7    1.54   21.20
  -9  -1   7    1.58   20.52
  -9  -1  -6    3.55   18.39
  -9  -1  -6    1.39   22.39
  -9   1  -6   -6.14   17.27
  -9   1   6   -1.06   21.27
  -9  -1  -6    1.75   21.12
  -9   1  -6    7.86   19.21
  -9   1  -6    6.20   20.83
  -9  -1   6    1.48   19.90
  -9  -1   6    6.79   20.42
  -9   1  -6    1.63   21.36
  -9   1   6    2.49   17.14
  -9  -1   5    1.93   21.30
  -9   1  -5   -2.24   16.79
  -9  -1  -5   -0.45   25.79
  -9  -1  -5    0.31   20.78
  -9   1  -5    3.51   22.63
  -9  -1  -5    0.57   19.58
  -9   1  -5   -0.55   17.54
  -9   1   5   -1.03   17.82
  -9   1   5    2.75   19.51
  -9  -1   5    3.07   19.48
  -9  -1  -5    3.05   21.32
  -9   1  -4    8.36   17.50
  -9   1  -4    9.63   19.26
  -9  -1  -4    5.12   20.12
  -9  -1   4   11.28   18.23
  -9   1   4   17.89   16.45
  -9   1  -4    0.31   22.28
  -9  -1  -4    2.94   23.73
  -9  -1   4   -3.15   20.31
  -9   1   4    6.07   17.79
  -9  -1  -4    0.75   20.84
  -9   1  -4    7.83   19.09
  -9  -1  -3    0.19   27.45
  -9  -1  -3    1.54   29.56
  -9   1   3   -6.34   20.36
  -9   1  -3   -4.11   19.38
  -9  -1  -3    5.77   20.22
  -9  -1  -3    6.16   20.13
  -9   1   3   -2.27   16.47
  -9   1  -3   -3.94   23.96
  -9   1  -3    3.09   19.52
  -9   1  -3    2.60   16.51
  -9  -1   3    4.37   21.57
  -9  -1   3   -0.42   19.55
  -9  -1   2    7.78   18.72
  -9  -1   2    2.29   20.01
  -9   1  -2    5.96   17.58
  -9   1   2   19.43   19.31
  -9   1   2   14.12   17.44
  -9  -1  -2    8.48   20.78
  -9   1  -2    0.74   16.93
  -9   1  -2   -0.33   26.90
  -9  -1  -2   -4.34   20.26
  -9   1  -2   -1.85   26.23
  -9   1  -1    1.26   17.48
  -9   1   1    2.06   17.30
  -9  -1   1   -1.23   18.09
  -9   1  -1    2.45   19.27
  -9  -1   1    3.31   20.99
  -9   1   1    0.20   16.50
  -9  -1  -1    1.29   19.64
  -9  -1   0    4.98   19.89
  -9  -1   0   12.48   21.41
  -9   1   0    6.94   16.60
  -9   1   0    9.83   17.66
  -9   0  11    2.24   17.59
  -9   0  11    1.91   10.01
  -9   0 -11    7.07   19.42
  -9   0 -11    3.62   17.62
  -9   0 -11    1.28   17.33
  -9   0  11    8.53   13.82
  -9   0  10   -0.69   18.52
  -9   0 -10   -2.63   21.76
  -9   0 -10    4.12   20.49
  -9   0  10   16.29   17.55
  -9   0 -10   12.29   17.25
  -9   0  -9    7.90   19.83
  -9   0  -9    0.42   17.27
  -9   0  -9   -4.23   17.58
  -9   0   9    2.63   20.79
  -9   0   9   -4.10   16.75
  -9   0  -8    8.70   21.08
  -9   0  -8   -0.05   14.12
  -9   0  -8   -0.48    9.98
  -9   0   8    3.02   17.87
  -9   0  -8    6.41   17.05
  -9   0   7   -2.19   16.77
  -9   0  -7    1.15   20.71
  -9   0  -7   -0.12   17.74
  -9   0  -7    0.58   20.13
  -9   0   7    0.63   17.08
  -9   0  -6    6.96   16.96
  -9   0   6   13.91   20.90
  -9   0  -6    6.28   21.14
  -9   0  -6    1.00   19.52
  -9   0  -6    6.29   17.94
  -9   0   6    9.72   19.84
  -9   0  -5    4.48   17.29
  -9   0  -5   -0.33   19.15
  -9   0   5    7.46   16.79
  -9   0  -5   -8.81   20.14
  -9   0  -5    0.32   18.67
  -9   0   5   -4.02   17.68
  -9   0   4    5.83   16.97
  -9   0  -4   -1.20   22.20
  -9   0  -4   -2.05   25.81
  -9   0  -4   -3.75   20.04
  -9   0   4   -3.61   17.89
  -9   0  -4    4.71   17.61
  -9   0  -3    2.40   22.46
  -9   0  -3    7.71   20.02
  -9   0  -3   -1.02   24.18
  -9   0   3    5.71   16.36
  -9   0  -3   -5.77   17.12
  -9   0   3   -1.12   17.67
  -9   0   2   -4.78   17.15
  -9   0  -2    2.56   17.37
  -9   0   2    5.30   20.42
  -9   0  -2    1.19   19.39
  -9   0   1    7.58   17.72
  -9   0   1    1.12   19.45
  -9   0  -1   -3.90   17.03
  -9   0  -1    2.99   17.87
  -9   0   0   -0.58   20.15
  -9   0   0   -2.56   19.57
  -8   7   9    0.00   18.33
  -8   7  -9   -7.47   13.35
  -8   7   8   -6.10   20.06
  -8  -7  -8   -0.94   10.67
  -8   7   8   -1.20   13.95
  -8  -7  -8    3.08   14.22
  -8   7   8    1.70   20.53
  -8   7  -8   10.78   17.01
  -8   7   7   -6.43   14.17
  -8   7  -7    9.12   13.93
  -8  -7  -7    6.91   18.16
  -8   7   7   -5.37   14.51
  -8   7  -7    0.52   17.23
  -8   7   7    3.84   20.24
  -8   7   6   -2.56   14.31
  -8   7  -6   17.48   19.48
  -8   7   6   -3.59   17.26
  -8  -7  -6   -2.96   16.97
  -8   7  -6   18.19   17.33
  -8   7  -5    8.06   14.14
  -8   7  -5    3.49   13.92
  -8   7   5    5.77   22.00
  -8  -7  -5    4.01   19.84
  -8   7  -5    0.37   14.82
  -8   7  -4   -2.86   13.14
  -8   7  -4    4.16   13.89
  -8  -7  -4   -3.68   20.27
  -8   7   4    3.55   10.33
  -8   7  -4    1.60   18.15
  -8   7   4   -1.28   14.05
  -8   7   3    5.65   17.37
  -8   7   3   12.19   13.55
  -8   7   3   -1.40   13.89
  -8  -7  -3    8.04   17.55
  -8   7  -3   19.92   18.68
  -8   7  -3   -2.74   18.87
  -8   7  -2    4.44   13.07
  -8  -7  -2   13.00   20.33
  -8   7   2    1.10   13.78
  -8   7   2    1.93   20.00
  -8   7  -2    2.67   18.21
  -8   7   1    2.27   19.94
  -8  -7  -1    1.20   19.42
  -8   7  -1    4.04   17.48
  -8   7  -1   -3.78   13.20
  -8   7   0    2.14   13.48
  -8   7   0   -1.34   17.33
  -8  -6 -14   -2.45   21.84
  -8   6 -14   -3.88   13.75
  -8   6 -14   10.66   14.05
  -8   6 -14   -4.10   13.99
  -8  -6 -13  -10.30   18.44
  -8   6  13   -6.85   13.98
  -8   6 -13   17.69   18.39
  -8   6 -13    0.09   14.44
  -8   6 -13    0.69   13.69
  -8   6 -12   -5.21   14.00
  -8   6  12    2.32   25.14
  -8   6 -12   -2.99   13.83
  -8   6 -12   -1.42   17.05
  -8  -6 -12    1.33   13.96
  -8   6  12   -0.86   19.26
  -8   6 -11  -10.23   16.86
  -8  -6 -11    2.28   19.90
  -8   6  11    6.51   20.33
  -8   6  11    0.48   14.25
  -8   6 -11    0.17   14.17
  -8   6  10   -0.80   23.14
  -8  -6 -10   10.24   17.35
  -8   6  10   -7.48   19.10
  -8   6 -10   -1.34   17.18
  -8   6  -9    8.28   13.55
  -8   6  -9   -8.91   13.70
  -8   6   9    1.76   20.19
  -8   6   9   14.91   14.13
  -8  -6  -9   19.14   17.36
  -8   6   9    5.40   13.59
  -8   6  -8    3.17   16.14
  -8   6   8    2.80   13.71
  -8   6   8   -1.09   20.02
  -8  -6  -8   -1.25   17.07
  -8   6  -8   20.52   19.42
  -8   6  -7    4.02   13.28
  -8   6  -7   -1.24   16.97
  -8  -6  -7    7.40   17.09
  -8   6   7    8.49   20.18
  -8   6  -6    1.31   16.87
  -8  -6  -6    4.48   17.12
  -8   6   6   -0.88   16.91
  -8   6  -6  -12.06   13.62
  -8   6  -6    6.20   18.69
  -8   6   6   -2.09   13.86
  -8  -6  -5   12.04   19.39
  -8   6  -5    5.09   19.51
  -8   6  -5   14.28   13.59
  -8   6  -5    0.00   13.40
  -8   6   5    6.35   18.62
  -8   6   5   -4.03   21.03
  -8  -6  -4    1.19   19.17
  -8   6  -4    6.43   16.70
  -8   6   4    0.31   13.56
  -8   6  -4   -0.54   16.55
  -8   6   4    3.50   13.42
  -8   6   4    2.95   20.29
  -8   6  -3    8.03   16.62
  -8   6  -3    1.66   16.88
  -8  -6  -3    0.83   18.42
  -8   6   3    9.20   16.98
  -8   6  -2   -2.03   16.70
  -8   6  -2   -3.66   13.14
  -8   6   2   -1.88   16.20
  -8   6  -2    5.18   13.02
  -8  -6  -2    5.25   18.85
  -8   6  -1   -1.26   19.70
  -8   6   1    0.65   16.52
  -8  -6  -1    0.82   22.03
  -8   6   1    3.62   13.39
  -8   6   1   -4.20   13.04
  -8   6   0    8.40   17.79
  -8  -6   0   -0.25   23.71
  -8   5 -17    4.20   17.41
  -8  -5 -17    1.87   16.97
  -8   5 -17    6.48   13.47
  -8  -5 -16    3.83   17.81
  -8   5 -16   -7.26   17.63
  -8   5 -16    4.48   13.82
  -8   5 -16   -4.14   13.93
  -8   5 -15   -2.99   16.76
  -8  -5 -15    6.96   18.05
  -8   5 -15   -3.61   16.82
  -8   5 -15   12.12   14.02
  -8   5 -14   -3.10   13.26
  -8  -5 -14   -6.80   17.37
  -8   5 -14    1.87   16.55
  -8   5 -14    1.15   13.91
  -8   5 -13   -2.33   13.33
  -8  -5 -13   -0.61   17.31
  -8   5 -13  -11.99   16.01
  -8   5  13    3.46   13.54
  -8   5 -13    0.54   17.71
  -8   5 -12   -2.14   14.11
  -8   5  12    0.82   16.32
  -8  -5 -12  -13.89   17.72
  -8   5 -12   10.43   13.06
  -8   5 -11   15.20   17.90
  -8   5 -11   13.01   16.57
  -8  -5 -11    0.67   19.25
  -8  -5 -10    3.69   19.33
  -8   5  10   -0.02   25.46
  -8   5 -10   11.86   18.58
  -8   5 -10    4.19   12.92
  -8   5  -9    4.46   13.64
  -8   5  -9   18.46   17.65
  -8  -5  -9    5.74   16.27
  -8   5   9    7.43   24.87
  -8   5  -8    0.59   12.45
  -8   5  -8    3.84   12.57
  -8   5   8   -1.98   23.80
  -8   5  -8   -7.58   19.08
  -8  -5  -8    5.85   16.36
  -8   5  -7   -6.47   16.29
  -8   5  -7   14.51   17.34
  -8  -5  -7   19.05   17.28
  -8   5   7    2.39   21.27
  -8   5  -7   -1.24   12.52
  -8   5   7   -2.19   12.68
  -8   5  -6   -0.18   12.79
  -8  -5  -6    3.13   17.26
  -8   5  -6    0.15   16.49
  -8   5   6   14.66   15.41
  -8   5   6    0.69   12.17
  -8   5   6   -1.59   19.00
  -8   5  -5   10.46   16.59
  -8  -5  -5    1.71   19.03
  -8   5   5  -10.08   15.10
  -8   5   5  -10.44   12.72
  -8   5  -5    2.79   15.94
  -8   5   5   -5.04   18.59
  -8   5  -4    4.92   13.03
  -8  -5  -4    1.12   18.27
  -8   5   4    1.50   18.98
  -8   5  -4    4.26   16.77
  -8   5  -4    3.55   12.28
  -8   5   4    3.11   17.04
  -8   5   4    2.77   14.80
  -8   5   3    0.92   12.21
  -8   5  -3   -0.91   15.87
  -8   5  -3    1.10   14.53
  -8   5   3   -3.93   18.83
  -8  -5  -3    3.46   17.47
  -8   5   3   12.33   12.99
  -8   5  -3    4.96   17.10
  -8  -5  -2    1.53   18.32
  -8   5   2    8.90   16.70
  -8   5  -2    0.03   12.77
  -8   5  -2    2.46   12.13
  -8   5  -2   -2.62   15.70
  -8   5   2  -10.07   16.38
  -8   5   2    3.87   18.94
  -8  -5  -1    4.40   23.40
  -8   5   1    7.66   12.16
  -8   5   1   -4.90   12.39
  -8   5  -1   -2.00   17.58
  -8   5   1    0.62   18.54
  -8  -5   0   -0.49   25.63
  -8   5   0    0.42   16.06
  -8   4 -20  -13.11   17.46
  -8  -4  20    2.67   22.69
  -8  -4 -20    2.59   18.10
  -8   4  20    1.31   14.38
  -8   4 -20   -2.87   19.62
  -8  -4 -20    7.36   26.09
  -8  -4 -20    1.87   20.74
  -8  -4  20    2.33   24.86
  -8  -4 -19   -3.17   17.47
  -8   4  19   -6.85   17.41
  -8  -4 -19    1.71   25.73
  -8   4 -19    1.16   14.17
  -8  -4  19    2.53   22.06
  -8  -4  19   -0.74   24.38
  -8  -4 -19    0.23   25.52
  -8   4 -19    0.65   13.86
  -8  -4  18    3.54   26.25
  -8  -4  18    4.57   26.17
  -8  -4 -18    2.21   27.30
  -8   4 -18   -6.35   19.11
  -8   4 -18    5.79   13.88
  -8   4  18    5.20   14.18
  -8  -4 -18    1.65   24.86
  -8  -4 -18   -5.53   20.33
  -8  -4 -17    0.93   32.27
  -8  -4  17    1.41   28.54
  -8  -4  17    0.60   28.42
  -8  -4 -17    2.00   17.62
  -8  -4 -17    1.91   33.48
  -8   4 -17   -6.83   12.94
  -8   4 -17   -9.59   13.50
  -8   4  17   10.92   16.67
  -8   4 -16   -7.57   12.93
  -8   4 -16   10.18   17.32
  -8  -4 -16    1.64   17.55
  -8   4  16    1.68   13.11
  -8   4 -15    7.98   12.82
  -8   4  15   17.68   15.61
  -8  -4 -15   14.97   16.84
  -8   4 -15    1.71   15.70
  -8   4 -14    1.81   17.35
  -8  -4 -14   -0.85   16.98
  -8   4 -13    2.45   15.37
  -8   4 -13   -9.27   13.36
  -8  -4 -13   -0.71   17.47
  -8   4 -12    5.17   15.30
  -8   4 -12    6.08   15.54
  -8   4 -12    7.26   16.97
  -8  -4 -12   -5.30   17.22
  -8   4 -11    3.24   12.78
  -8   4 -11    8.24   15.29
  -8  -4 -11    8.75   17.00
  -8   4 -10   -4.44   15.58
  -8   4 -10   11.86   13.55
  -8  -4 -10    3.12   16.62
  -8   4  10   23.82   18.39
  -8   4  -9   -7.79   15.90
  -8  -4  -9    0.12   16.49
  -8   4   9    6.20   13.15
  -8   4  -9    9.66   15.97
  -8   4  -9   -4.60   15.33
  -8   4  -8    8.71   13.39
  -8   4   8    9.32   18.38
  -8  -4  -8    0.28   16.32
  -8   4  -8    2.87   15.94
  -8   4  -8   14.54   15.04
  -8   4   7    3.31   13.25
  -8   4  -7    4.51   18.16
  -8  -4  -7   -3.82   16.11
  -8   4  -7    1.07   13.51
  -8   4  -7   -6.18   15.95
  -8   4   7    1.91   23.39
  -8   4  -6    1.63   12.35
  -8   4   6    0.90   15.93
  -8   4  -6   11.52   13.41
  -8   4  -6    0.80   16.44
  -8  -4  -6    2.89   17.79
  -8   4   6    4.69   22.12
  -8   4   6    8.74   13.19
  -8   4  -5   12.23   15.29
  -8  -4  -5    0.96   15.19
  -8   4   5    5.42   13.39
  -8   4   5   -4.96   15.98
  -8   4  -5   -1.99   16.31
  -8   4   5    2.36   19.58
  -8   4  -5   -1.15   15.96
  -8   4  -4   19.15   16.71
  -8   4  -4   22.02   12.88
  -8  -4  -4   16.13   18.03
  -8   4   4   13.93   15.87
  -8   4  -4   24.35   16.30
  -8   4   4   -3.65   16.78
  -8   4   4   -3.10   19.44
  -8   4   3  -11.06   15.25
  -8  -4  -3   -0.86   17.51
  -8   4  -3   11.02   15.31
  -8   4  -3  -13.96   18.12
  -8   4   3    0.45   19.61
  -8   4  -3    9.55   16.16
  -8   4  -2  -10.21   18.01
  -8  -4  -2    8.87   21.09
  -8   4   2   10.50   15.14
  -8   4   2   13.56   17.24
  -8   4   1   -3.81   17.56
  -8   4  -1   -0.06   18.17
  -8   4   1   -5.76   15.73
  -8  -4  -1   -1.75   21.25
  -8  -4   0    6.42   26.89
  -8   4   0   -5.53   13.46
  -8   4   0    8.07   17.52
  -8  -3 -22    4.29   17.94
  -8  -3 -22    3.66   21.02
  -8   3  22    5.53   14.28
  -8  -3  22   -1.28   20.12
  -8  -3 -21    8.70   20.18
  -8  -3 -21   13.02   18.34
  -8  -3 -21    6.37   20.33
  -8  -3  21    6.25   20.22
  -8  -3 -20    1.30   14.61
  -8  -3 -20    6.54   20.70
  -8  -3  20   -1.96   20.32
  -8  -3 -20   -1.18   20.43
  -8  -3 -19   11.02   17.32
  -8  -3  19    3.86   17.96
  -8   3 -19   -3.00   17.52
  -8  -3 -19   -7.62   21.28
  -8   3  19   16.29   17.25
  -8  -3 -19    2.80   20.22
  -8   3  18    4.31   14.59
  -8  -3 -18   -1.96   20.10
  -8  -3  18    1.53   20.09
  -8  -3 -18    1.18   20.15
  -8  -3 -18    1.39   17.20
  -8   3 -18    6.44   17.49
  -8  -3 -17    7.64   17.46
  -8  -3  17    1.15   18.74
  -8  -3 -17    0.41   18.61
  -8  -3 -17    3.18   18.93
  -8   3 -17   -2.00   19.66
  -8   3  17   -0.49   17.73
  -8  -3 -16   -8.01   13.74
  -8  -3 -16   -5.21   19.40
  -8   3 -16    2.16   15.97
  -8   3  16  -11.71   13.92
  -8  -3 -16    2.84   19.03
  -8  -3  16   -2.63   18.70
  -8   3 -16    2.72   15.90
  -8  -3  16    1.31   21.46
  -8  -3  15    3.86   21.66
  -8   3 -15   -5.16   13.27
  -8   3  15   14.98   18.57
  -8  -3  15    5.73   20.94
  -8  -3 -15   -0.30   19.41
  -8  -3 -15    7.28   19.05
  -8   3 -15    0.20   15.87
  -8  -3 -15    1.25   20.02
  -8  -3 -14   -3.38   20.78
  -8  -3 -14    4.16   16.38
  -8   3 -14    1.83   13.18
  -8   3 -14    4.70   17.52
  -8  -3  14    2.15   20.67
  -8   3  14    7.74   13.30
  -8  -3  14    4.36   19.00
  -8  -3 -14   -3.58   20.95
  -8  -3 -13  -11.02   16.75
  -8   3 -13   -0.33   12.75
  -8   3  13    3.86   16.09
  -8  -3  13    6.97   19.12
  -8   3 -13   -1.75   13.18
  -8  -3  13    6.06   18.26
  -8  -3 -13    1.16   22.80
  -8  -3 -13    1.96   20.51
  -8  -3  12    5.25   22.27
  -8  -3 -12   11.51   21.25
  -8  -3  12    1.01   19.82
  -8  -3 -12    0.86   23.18
  -8  -3 -12   -1.71   16.45
  -8   3 -12    8.49   15.53
  -8   3 -11   17.50   15.60
  -8  -3  11   32.11   22.54
  -8  -3 -11   19.67   23.80
  -8  -3  11   -4.07   19.43
  -8  -3 -11    3.09   19.98
  -8  -3 -11   -6.90   18.78
  -8  -3 -10   -7.08   17.13
  -8  -3  10    1.97   18.64
  -8   3 -10   22.70   13.27
  -8  -3 -10   18.14   23.05
  -8   3  10   26.72   17.77
  -8  -3  10    4.36   18.95
  -8  -3 -10    2.10   22.39
  -8   3 -10    3.23   12.65
  -8  -3   9    2.51   21.90
  -8   3  -9   -0.85   14.73
  -8  -3  -9    0.43   22.43
  -8  -3  -9    3.11   18.36
  -8   3   9   -0.89   12.52
  -8  -3   9   -1.20   20.65
  -8   3  -9   -2.55   16.92
  -8  -3  -9    1.84   18.50
  -8   3   8   -1.36   15.09
  -8   3   8    3.18   14.73
  -8  -3   8    3.10   17.95
  -8  -3   8   -0.88   21.79
  -8  -3  -8    2.28   22.14
  -8   3  -8    4.12   14.28
  -8  -3  -8    4.82   18.83
  -8  -3  -8   -0.16   23.49
  -8   3  -8    7.87   11.77
  -8   3  -7   16.38   14.88
  -8   3   7   -2.00   11.78
  -8  -3  -7    6.73   22.54
  -8   3   7    4.35   16.91
  -8   3  -7    0.55   14.84
  -8  -3   7   13.81   22.01
  -8   3  -7   -0.97   16.78
  -8  -3  -7   14.42   18.74
  -8  -3  -7    6.18   24.56
  -8  -3   7   -0.42   20.99
  -8   3  -6    4.56   16.52
  -8  -3   6   -4.47   24.08
  -8  -3   6    0.84   20.42
  -8   3   6    8.31   12.51
  -8  -3  -6    1.95   21.98
  -8  -3  -6    3.39   24.79
  -8   3  -6    2.94   14.52
  -8  -3  -6    0.00   15.26
  -8   3   6    4.70   14.42
  -8   3  -6   -2.09   16.76
  -8  -3   5   10.65   22.40
  -8  -3   5    5.82   24.24
  -8   3  -5    0.47   15.21
  -8  -3  -5   12.76   25.67
  -8   3   5    5.12   14.33
  -8   3  -5   10.86   15.32
  -8   3  -5    7.56   12.10
  -8   3   5    2.92   23.90
  -8   3   5    7.87   15.08
  -8  -3  -5    3.22   21.69
  -8  -3  -5    6.29   18.08
  -8   3   4   -0.62   21.70
  -8   3  -4   26.41   14.32
  -8   3  -4   11.39   15.24
  -8  -3  -4    3.48   26.81
  -8  -3   4   19.96   25.27
  -8  -3   4    1.16   24.01
  -8   3   4   22.70   14.30
  -8  -3  -4   10.83   26.74
  -8   3  -4   16.17   15.42
  -8   3   4   13.78   15.08
  -8  -3  -4   -3.67   17.79
  -8  -3  -3    7.68   26.49
  -8  -3   3    3.69   26.14
  -8  -3   3   -0.13   25.28
  -8  -3  -3    4.62   17.33
  -8   3  -3    5.48   16.99
  -8   3  -3   11.39   15.82
  -8   3   3  -13.57   12.53
  -8   3   3    5.63   21.39
  -8   3  -3    1.81   15.00
  -8   3   3   13.97   12.03
  -8  -3  -3   10.26   26.12
  -8   3  -2   -2.92   16.72
  -8  -3  -2    1.50   17.53
  -8   3  -2   -3.95   12.33
  -8   3   2    3.00   17.35
  -8   3   2   -0.63   16.82
  -8  -3   2    2.52   23.10
  -8   3  -2   -1.85   11.51
  -8   3   2   -0.78   15.70
  -8  -3  -2   -1.03   24.72
  -8  -3  -2   -1.19   24.76
  -8  -3   2    0.02   24.26
  -8   3  -1    0.33   15.87
  -8   3   1   22.73   11.73
  -8   3  -1    2.53   14.34
  -8   3   1   12.28   17.82
  -8  -3   1    5.75   25.12
  -8  -3  -1   -2.70   30.56
  -8  -3  -1   14.10   21.64
  -8   3  -1    3.31   16.42
  -8  -3  -1    8.71   25.27
  -8  -3   1   -0.88   26.08
  -8   3   0   -5.46   13.84
  -8  -3   0   -0.90   27.47
  -8   3   0    4.49   17.05
  -8  -3   0   -2.57   27.04
  -8  -2 -23   -7.65   19.60
  -8  -2 -23   -9.48   15.27
  -8   2 -23   -1.48   14.34
  -8  -2 -23    1.59   21.63
  -8   2 -22    2.01   14.53
  -8  -2 -22   10.45   20.86
  -8   2 -22    0.41   14.66
  -8  -2 -22    0.30   19.33
  -8  -2 -22    0.07   15.13
  -8   2 -21   17.50   14.74
  -8  -2 -21    9.29   20.96
  -8  -2  21   19.81   18.20
  -8   2 -21    8.28   17.67
  -8  -2 -21    6.45   17.73
  -8  -2 -21   21.90   18.39
  -8  -2 -20    2.49   19.73
  -8  -2 -20    0.73   18.99
  -8   2 -20    1.63   14.08
  -8  -2  20    0.58   17.16
  -8  -2 -20  -11.29   19.52
  -8   2 -19    6.95   14.04
  -8  -2 -19   21.04   20.38
  -8  -2 -19   17.31   20.27
  -8  -2  19   -2.04   20.24
  -8  -2 -19    6.23   16.94
  -8   2 -18    8.59   15.99
  -8  -2  18    3.35   17.59
  -8  -2 -18    0.52   20.55
  -8  -2 -18   -0.78   13.71
  -8  -2 -18   -1.36   18.11
  -8  -2  17    0.51   17.47
  -8  -2 -17   11.85   17.21
  -8  -2 -17    3.00   17.56
  -8   2  17    8.18   16.67
  -8  -2 -17   -8.08   20.14
  -8   2 -17   14.08   15.94
  -8   2 -16   -3.38   17.96
  -8   2  16   10.26   13.72
  -8  -2  16    8.76   17.25
  -8   2 -16    4.31   15.62
  -8  -2 -16    6.03   19.94
  -8  -2 -16    1.30   15.55
  -8  -2 -16    5.08   19.50
  -8   2 -15    3.31   15.83
  -8  -2 -15   20.76   19.13
  -8   2 -15   10.03   13.39
  -8  -2  15   11.18   19.47
  -8  -2 -15   -6.48   18.05
  -8   2  15   -8.59   18.12
  -8  -2 -15   13.39   19.26
  -8  -2 -14    7.04   16.40
  -8  -2  14   -5.56   18.74
  -8  -2  14    2.68   19.19
  -8  -2 -14   -0.24   16.55
  -8   2 -14   -1.56   12.05
  -8  -2 -14   -1.68   18.88
  -8   2  14    0.67   12.92
  -8   2 -14    6.89   16.88
  -8   2 -13   -6.15   13.77
  -8   2 -13   -0.99   14.30
  -8   2  13    6.91   14.57
  -8  -2  13    7.58   18.30
  -8  -2 -13   -1.77   18.57
  -8  -2 -13   -0.73   15.30
  -8  -2  13   -0.47   17.97
  -8  -2 -13   -0.87   18.59
  -8   2 -12   10.89   11.66
  -8   2  12   25.29   15.76
  -8  -2 -12   15.94   18.13
  -8  -2  12    4.43   16.91
  -8  -2 -12   10.00   15.85
  -8  -2  12   11.31   16.27
  -8   2 -12    0.05   13.96
  -8   2  11   -6.80   11.65
  -8  -2  11    2.59   17.22
  -8   2 -11    1.55   15.04
  -8  -2 -11   -0.87   15.81
  -8  -2 -11   -3.75   17.77
  -8  -2  11   -7.33   15.83
  -8   2 -11   -1.20   14.10
  -8  -2 -10    1.57   17.22
  -8   2  10    7.23   14.49
  -8   2 -10    3.02   12.83
  -8  -2  10    1.01   18.56
  -8  -2  10    3.82   15.22
  -8  -2 -10   -3.74   15.72
  -8  -2 -10    6.27   16.19
  -8   2 -10    1.13   13.78
  -8   2  -9    7.18   11.27
  -8   2   9  -11.06   15.18
  -8  -2   9   -6.93   17.88
  -8  -2   9    0.08   17.00
  -8   2  -9   -1.88   10.51
  -8  -2  -9    4.29   17.25
  -8  -2  -9    1.55   15.55
  -8  -2  -9    6.07   17.86
  -8  -2  -8    9.47   17.86
  -8  -2  -8   -2.50   16.90
  -8   2   8   -2.90   11.05
  -8  -2   8   -3.22   18.00
  -8   2  -8   -1.26   13.73
  -8   2   8    0.95   14.17
  -8   2  -8    8.37   15.75
  -8  -2   8    7.77   15.31
  -8  -2  -8    2.56   17.47
  -8  -2   7    5.01   15.73
  -8  -2   7    7.53   17.73
  -8   2   7   14.62   13.34
  -8   2  -7    7.36   13.52
  -8   2   7   13.71   12.05
  -8  -2  -7   16.37   15.91
  -8  -2  -7    6.62   15.72
  -8   2  -7   11.36   14.61
  -8  -2   6    5.68   17.31
  -8  -2  -6   -2.47   18.07
  -8  -2  -6    0.16   14.85
  -8   2  -6   -2.34   14.65
  -8  -2   6   14.89   18.42
  -8   2  -6    0.37   13.91
  -8   2   6   12.94   14.00
  -8   2  -6    3.14   10.83
  -8   2   6    3.50   13.39
  -8   2   5   22.87   14.35
  -8  -2   5  -10.66   18.39
  -8  -2  -5    3.72   20.34
  -8   2   5   39.64   11.23
  -8  -2  -5   20.55   17.28
  -8  -2  -5   35.41   18.45
  -8   2  -5   47.16   15.90
  -8   2  -5   -4.61   14.34
  -8   2  -5    5.36   17.66
  -8  -2  -4   -2.64   18.03
  -8  -2  -4   -7.02   18.64
  -8  -2  -4   -1.81   18.14
  -8   2  -4   -1.03   13.97
  -8   2  -4   -7.39   14.00
  -8   2   4    7.25   14.06
  -8  -2   4   -0.27   18.01
  -8   2  -4   -2.30   14.76
  -8   2   4   -0.48   15.25
  -8  -2   3    5.60   17.68
  -8  -2   3    0.82   20.75
  -8  -2  -3    2.99   20.05
  -8   2   3    4.43   21.21
  -8   2  -3    7.70   13.86
  -8  -2  -3    3.14   17.71
  -8   2  -3    1.06   14.42
  -8   2   3    5.10   24.04
  -8  -2  -3    8.40   18.38
  -8   2   3    8.03   11.63
  -8   2   3   -1.05   13.74
  -8   2  -3    1.76   13.49
  -8   2  -2    1.46   15.57
  -8  -2  -2   13.07   17.99
  -8   2   2   12.09   19.79
  -8  -2  -2   -0.49   17.74
  -8   2   2   15.49   11.26
  -8   2   2   -8.21   14.39
  -8   2  -2   12.59   10.97
  -8   2  -2    3.33   16.84
  -8  -2   2    4.34   18.28
  -8   2   2    7.44   17.78
  -8  -2  -2   14.14   18.40
  -8  -2   2    5.18   18.55
  -8   2  -1   38.91   13.79
  -8  -2   1   14.48   15.95
  -8   2   1   22.97   14.43
  -8  -2  -1   -1.06   18.27
  -8   2  -1   13.15   17.07
  -8   2   1    5.82   13.37
  -8   2   1   -9.73   18.49
  -8  -2   1   29.48   18.10
  -8  -2  -1   22.22   21.93
  -8  -2  -1   -4.74   18.50
  -8   2  -1   37.25   14.38
  -8   2   0   -2.64   15.13
  -8  -2   0   -0.57   30.06
  -8   2   0   -4.50   11.70
  -8  -2   0    1.25   18.43
  -8   2   0    1.46   16.69
  -8  -2   0   -0.15   17.66
  -8   1 -24    5.15   14.27
  -8  -1  24   -2.60   18.73
  -8   1  24   -9.80   14.93
  -8  -1 -24    4.39   14.97
  -8  -1 -24   -0.30   14.10
  -8  -1 -24    4.96   13.89
  -8   1 -23   12.15   17.48
  -8  -1 -23   -2.19   17.22
  -8   1  23   -4.55   20.80
  -8  -1 -23   -6.18   17.11
  -8  -1  23   -2.68   18.23
  -8  -1 -23    8.27   17.40
  -8   1  22    1.22   14.21
  -8   1 -22    1.28   16.79
  -8  -1  22    2.33   17.34
  -8  -1 -22    6.62   17.39
  -8  -1 -22    0.08   17.58
  -8  -1 -22    2.38   17.21
  -8  -1 -21   -7.87   17.46
  -8  -1 -21   10.60   17.70
  -8   1  21    4.04   20.23
  -8  -1  21   12.84   20.33
  -8   1 -21    8.88   17.05
  -8  -1 -21   -6.12   20.46
  -8   1  20   42.59   14.51
  -8  -1 -20   17.39   17.79
  -8  -1 -20   -5.46   17.79
  -8  -1 -20   30.72   14.42
  -8  -1  20   20.17   18.27
  -8   1 -20    3.27   14.03
  -8  -1  19   23.12   17.83
  -8  -1 -19   17.67   19.78
  -8   1  19   18.08   16.88
  -8  -1 -19   23.81   16.87
  -8   1 -19    3.09   16.96
  -8  -1 -19    3.96   17.45
  -8  -1  18    2.10   17.59
  -8  -1 -18   15.03   16.92
  -8   1 -18   11.96   15.42
  -8  -1 -18    2.89   16.13
  -8  -1 -18    0.07   16.95
  -8   1  18   11.22   13.11
  -8  -1  17   -4.41   17.35
  -8  -1 -17   49.84   18.96
  -8   1  17   -0.54   18.01
  -8  -1 -17   58.77   19.17
  -8  -1 -17   66.54   17.81
  -8   1 -17   45.60   17.61
  -8  -1 -16    3.18   16.86
  -8  -1  16  -20.12   19.27
  -8  -1 -16   39.97   16.21
  -8  -1 -16   -3.07   18.69
  -8   1 -16    2.52   17.19
  -8   1  16   -8.31   12.96
  -8   1 -16    5.60   12.89
  -8   1 -15   35.71   15.67
  -8  -1 -15   -3.38   17.29
  -8  -1 -15   -2.46   18.82
  -8  -1 -15   52.10   16.46
  -8   1  15   58.06   16.11
  -8  -1 -14   37.71   16.21
  -8   1  14   15.21   15.68
  -8  -1 -14   -1.43   19.27
  -8   1 -14    6.09   15.74
  -8   1  13    9.28   12.76
  -8  -1 -13    9.54   18.14
  -8  -1 -13   14.04   15.34
  -8   1 -13    8.74   16.84
  -8   1 -13   -2.18   15.58
  -8  -1  13    4.79   18.50
  -8  -1 -12   -1.17   18.80
  -8  -1 -12   32.95   16.77
  -8   1 -12   -3.93   14.95
  -8  -1 -12   21.49   12.76
  -8  -1  12   21.88   18.30
  -8   1  12   -9.21   16.11
  -8   1 -11    2.25   14.86
  -8  -1 -11    1.93   14.88
  -8  -1 -11    4.73   15.84
  -8   1  11   -1.93   15.05
  -8  -1  11   -2.03   17.29
  -8  -1  10    9.26   16.74
  -8   1 -10    8.88   14.28
  -8  -1 -10    2.84   18.20
  -8   1 -10    3.53   14.64
  -8  -1 -10   11.35   17.15
  -8  -1  10    4.91   17.79
  -8   1  -9   49.37   16.21
  -8  -1   9   32.13   16.00
  -8   1   9   50.20   14.92
  -8  -1  -9   12.69   17.57
  -8   1  -9    4.82   14.56
  -8  -1  -9   56.99   17.99
  -8  -1   9   26.84   15.42
  -8   1  -8    9.16   13.93
  -8  -1  -8   -2.68   15.65
  -8   1   8    0.45   14.43
  -8  -1   8    1.47   15.00
  -8   1   8    7.69   14.49
  -8  -1  -8    9.96   15.49
  -8   1  -8    9.55   14.31
  -8  -1   8    3.84   16.34
  -8  -1  -8    3.24   15.75
  -8  -1   7    6.08   14.97
  -8   1   7    8.49   13.49
  -8  -1  -7   -3.98   17.03
  -8  -1   7    3.20   17.18
  -8   1  -7   -1.92   13.76
  -8  -1  -7    0.78   14.98
  -8   1  -7   -0.52   11.04
  -8  -1  -7    3.11   14.99
  -8   1   7   -2.48   15.22
  -8   1   6   15.31   10.42
  -8   1   6    3.44   14.65
  -8  -1  -6   11.25   13.86
  -8   1  -6   20.84   15.01
  -8  -1  -6   10.71   17.13
  -8  -1   6   -6.63   14.68
  -8  -1   6   -2.35   17.82
  -8   1  -6   15.85   13.41
  -8  -1  -6   18.06   17.61
  -8   1   5    7.36   14.15
  -8  -1  -5   -4.78   16.01
  -8  -1   5   -2.29   17.13
  -8   1  -5   -0.87   14.82
  -8   1  -5    1.20   13.99
  -8   1  -5   -0.47   12.91
  -8  -1  -5    9.51   14.41
  -8   1   5   -2.43   12.97
  -8  -1   5   -1.38   16.10
  -8  -1  -5   -2.48   14.54
  -8  -1  -4    0.24   17.23
  -8   1  -4    7.47   14.24
  -8   1  -4    1.60   13.30
  -8  -1  -4    1.33   16.09
  -8  -1   4    5.90   16.77
  -8  -1   4    8.00   15.76
  -8   1   4    6.28   10.79
  -8   1  -4    6.00   15.68
  -8   1  -4    2.15   13.20
  -8   1   4   -1.24   12.68
  -8  -1  -4    9.75   14.42
  -8   1  -3    6.59   16.68
  -8   1  -3    2.00   16.71
  -8  -1  -3   -1.46   16.30
  -8   1   3    2.05   13.12
  -8   1   3   10.38   14.05
  -8  -1  -3    8.71   14.69
  -8   1  -3    3.15   12.46
  -8   1  -3    0.16   10.61
  -8  -1   3    5.10   14.65
  -8  -1   3   13.40   16.97
  -8  -1  -3    0.03   17.48
  -8   1   2   -2.08   13.40
  -8  -1   2    0.56   13.88
  -8   1  -2    6.30   16.09
  -8   1  -2    8.98   12.70
  -8  -1  -2    6.47   14.18
  -8   1  -2    5.08   16.07
  -8  -1  -2    7.03   14.21
  -8   1  -2   -4.34   13.19
  -8  -1   2   13.15   14.93
  -8   1   2   -5.74   12.84
  -8   1   2    5.58   26.60
  -8  -1  -2    1.31   18.66
  -8   1   2    1.89   26.41
  -8   1  -1    0.06   12.62
  -8   1   1    1.84   21.02
  -8   1  -1    0.92   17.55
  -8   1   1   -1.20   17.06
  -8  -1   1    9.09   16.46
  -8  -1  -1    1.70   14.31
  -8   1  -1    1.09   16.56
  -8  -1   1    7.36   15.72
  -8  -1  -1    1.16   16.26
  -8   1   1    0.90   12.85
  -8   1   1   -4.22   14.63
  -8   1  -1   -2.60   13.65
  -8  -1  -1    1.34   20.74
  -8  -1  -1    0.44   17.34
  -8   1   0   -1.28   10.20
  -8  -1   0    3.21   14.44
  -8  -1   0   -0.40   22.54
  -8   1   0   -1.67   17.63
  -8  -1   0   -0.06   23.91
  -8   1   0    2.81   14.65
  -8  -1   0    3.20   16.18
  -8   1   0    1.13   16.78
  -8   0  24   47.98   18.83
  -8   0 -24    0.24   14.19
  -8   0 -24    2.30   17.77
  -8   0 -24   26.79   15.65
  -8   0 -24    3.98   10.76
  -8   0 -23    4.08   14.13
  -8   0  23    6.68   17.98
  -8   0 -23   -1.43   17.86
  -8   0 -23   16.01   17.88
  -8   0  22    2.53   18.01
  -8   0 -22    2.48   14.09
  -8   0 -22    0.45   20.33
  -8   0 -22   -1.91   17.62
  -8   0  21   -5.00   20.66
  -8   0 -21   -9.42   17.25
  -8   0 -21   -1.91   17.60
  -8   0 -21    0.31   17.97
  -8   0 -20   -1.29   20.06
  -8   0 -20   17.04   17.41
  -8   0  20   -1.15   14.89
  -8   0 -19   -2.94   16.73
  -8   0 -19    0.36   16.46
  -8   0  19    8.30   19.86
  -8   0 -18  118.25   17.71
  -8   0 -18  145.58   18.18
  -8   0 -18   25.64   18.90
  -8   0 -17   -3.42   12.42
  -8   0 -17    2.52   13.91
  -8   0 -17   -3.25   18.63
  -8   0 -16   18.38   12.57
  -8   0 -16   18.02   13.58
  -8   0 -16  -12.24   18.02
  -8   0 -15    4.38   16.72
  -8   0 -15    2.24   15.75
  -8   0 -14   72.27   17.82
  -8   0  14   17.46   16.34
  -8   0 -14  -15.72   15.47
  -8   0 -13    6.86   14.60
  -8   0 -13    3.96   16.29
  -8   0 -13    1.53   15.18
  -8   0  13    1.82   12.31
  -8   0 -12   21.20   15.20
  -8   0  12   12.09   15.63
  -8   0 -12   13.08   14.70
  -8   0 -11   -4.88   15.15
  -8   0  11   -8.42   16.82
  -8   0 -11    0.49   15.06
  -8   0  10   18.17   14.99
  -8   0 -10   12.27   15.91
  -8   0 -10   16.97   18.13
  -8   0 -10   15.72   14.93
  -8   0  10   14.79   15.64
  -8   0  -9   -0.86   15.58
  -8   0  -9   -1.43   16.94
  -8   0   9    3.94   14.56
  -8   0   9    3.79   13.61
  -8   0  -9   -3.62   15.41
  -8   0  -8   -0.19   15.08
  -8   0  -8   -2.84   16.81
  -8   0  -8    1.32   17.30
  -8   0   8    3.92   12.65
  -8   0   8    2.07   16.09
  -8   0  -7    1.37   15.11
  -8   0  -7    0.49   14.76
  -8   0   7    2.45   15.04
  -8   0   7   -3.26   15.79
  -8   0  -7   -0.80   18.05
  -8   0   6    0.37   17.81
  -8   0   6    9.23   15.61
  -8   0  -6   12.47   15.97
  -8   0  -6    1.49   17.92
  -8   0  -6   10.40   15.27
  -8   0   5   11.52   14.88
  -8   0   5    4.76   17.82
  -8   0  -5   -0.78   14.69
  -8   0  -5   -4.68   17.41
  -8   0  -5   -0.31   16.00
  -8   0  -4    9.89   16.16
  -8   0  -4    9.15   16.62
  -8   0  -4   18.40   15.08
  -8   0   4   -7.36   14.50
  -8   0   4    8.97   17.75
  -8   0   3    1.28   14.02
  -8   0  -3   -3.44   16.66
  -8   0  -3    1.09   12.10
  -8   0  -3    1.17   16.95
  -8   0   3   -0.49   16.96
  -8   0  -2   17.11   14.17
  -8   0  -2    1.17   16.91
  -8   0  -2   -0.08   16.76
  -8   0   2   17.26   16.57
  -8   0   2   18.89   13.46
  -8   0  -2  -10.41   16.56
  -8   0  -1   -1.05   17.28
  -8   0   1   -0.38   24.87
  -8   0  -1    0.04   13.92
  -8   0   1   -0.59   25.30
  -8   0  -1   -0.34   16.50
  -8   0   1   -3.29   14.46
  -8   0  -1    1.37   16.50
  -8   0   1    5.18   16.13
  -8   0   0   -4.43   16.67
  -8   0   0   18.63   14.20
  -8   0   0    5.51   21.34
  -8   0   0    3.27   20.41
  -7  -9 -11   -5.99   17.22
  -7   9  11   -9.62   18.08
  -7   9  11    0.32   13.19
  -7   9 -11   -1.45   12.94
  -7   9 -10   -0.49   17.35
  -7   9 -10    7.51   19.78
  -7  -9 -10    8.93   17.44
  -7   9  10   -0.68   12.82
  -7  -9  -9   -3.49   20.65
  -7   9   9    7.77   17.84
  -7   9  -9   13.85   12.58
  -7   9  -9    1.12   16.97
  -7   9   9   -0.93   19.26
  -7   9  -8    8.76   12.95
  -7  -9  -8    7.51   17.68
  -7   9   8   13.49   19.16
  -7   9   8   -1.87   13.22
  -7   9  -8   14.74   17.21
  -7  -9  -7    1.60   17.68
  -7   9  -7   18.00   17.19
  -7   9  -7   -1.15   13.90
  -7   9   7    9.63   12.78
  -7   9   7    3.98   18.38
  -7   9  -6    4.53   12.31
  -7   9  -6    2.32   16.94
  -7  -9  -6    4.13   16.46
  -7   9   6    7.99   18.42
  -7  -9  -5    5.31   19.01
  -7   9  -5   -3.61   12.37
  -7   9  -5    0.54   12.74
  -7   9   5   -6.10   17.53
  -7   9  -5   -5.79   16.39
  -7   9   4    1.17   17.06
  -7  -9  -4    0.91   19.41
  -7   9  -4    8.46   14.23
  -7   9   4   -3.95   12.72
  -7   9  -4   -8.01   12.61
  -7   9  -3   -2.98   17.18
  -7   9  -3    4.50   12.61
  -7   9   3    1.01   17.06
  -7  -9  -3    2.45   19.61
  -7   9   3    6.20   12.66
  -7   9  -2    2.81   17.09
  -7   9   2   -1.09   12.62
  -7  -9  -2    5.65   17.11
  -7   9  -2   -5.70   12.52
  -7   9   2   -1.43   14.44
  -7  -9  -1   -2.06   19.96
  -7   9   1    2.89   16.99
  -7   9   1   -3.92   12.60
  -7   9  -1   -0.09   16.44
  -7   9  -1   -5.08   12.42
  -7   9   0    0.15   12.93
  -7  -9   0   -6.46   18.74
  -7   9   0    5.14   19.16
  -7   8  17    2.60   18.05
  -7   8  17    5.00   14.12
  -7  -8 -17    2.05   17.37
  -7   8 -17   -8.71   14.56
  -7   8 -17    8.28   16.36
  -7   8 -17   -8.23   13.81
  -7   8 -16   -6.15   19.77
  -7   8  16   15.78   20.49
  -7  -8 -16    8.45   14.87
  -7   8  16    4.23   14.51
  -7   8 -16    9.62   17.50
  -7   8 -16   12.80   16.29
  -7   8 -15    6.62   13.68
  -7  -8 -15   -0.89   14.17
  -7   8  15    6.14   18.17
  -7   8 -15    5.89   16.10
  -7   8  15    8.95   17.34
  -7   8  14   -3.62   17.88
  -7   8 -14   -8.99   16.23
  -7   8  14    4.96   14.08
  -7  -8 -14    2.79   13.94
  -7   8 -14    9.52   18.59
  -7   8  13    7.39   19.02
  -7   8 -13   -3.78   16.19
  -7   8  13    4.31   17.68
  -7   8 -13   -7.83   13.39
  -7  -8 -13    7.93   17.12
  -7   8 -12    7.00   16.52
  -7   8 -12    1.87   12.98
  -7   8  12   16.68   13.55
  -7  -8 -12    5.07   16.58
  -7   8  12   -2.51   19.68
  -7   8  11    0.39   17.86
  -7  -8 -11   -2.44   17.19
  -7   8 -11   14.01   15.69
  -7   8 -11   17.25   16.75
  -7   8 -10   -3.11   19.35
  -7  -8 -10    1.25   13.93
  -7   8  10    4.29   19.95
  -7   8 -10    3.86   12.72
  -7  -8  -9    0.91   18.84
  -7   8  -9   15.29   16.06
  -7   8   9    1.62   17.29
  -7   8   9   -0.55   13.00
  -7   8  -9   13.19   15.55
  -7   8  -8   -3.75   12.54
  -7   8   8    8.30   17.19
  -7   8  -8   -2.64   13.13
  -7   8   8   -2.56   17.82
  -7  -8  -8    0.94   16.31
  -7   8  -8   -8.49   12.26
  -7  -8  -7   -2.51   16.86
  -7   8  -7    0.99   16.49
  -7   8  -7   11.74   12.24
  -7   8   7   -1.95   12.16
  -7   8   7    4.68   17.68
  -7   8  -6    6.62   12.13
  -7   8   6    2.50   17.42
  -7  -8  -6    3.54   16.73
  -7   8  -6   18.75   15.96
  -7   8   6   -1.19   12.11
  -7   8  -5   -2.54   15.70
  -7  -8  -5    2.94   15.80
  -7   8   5    7.83   11.53
  -7   8  -5    4.60   11.78
  -7   8   5    5.53   18.57
  -7  -8  -4    0.63   15.74
  -7   8   4    6.37   17.90
  -7   8  -4   -0.21   15.55
  -7   8   4    4.91   11.93
  -7  -8  -3    4.68   16.37
  -7   8  -3    1.51   16.11
  -7   8  -3   -5.72   11.76
  -7   8   3   -8.52   16.27
  -7   8  -2   11.53   11.64
  -7   8  -2    2.96   12.70
  -7   8   2   22.24   16.03
  -7   8  -2   15.83   11.47
  -7  -8  -2   10.78   16.41
  -7   8   1   -2.69   11.74
  -7   8  -1   -8.42   14.74
  -7  -8  -1    6.17   15.71
  -7   8   1    1.26   15.06
  -7  -8   1    1.93   18.42
  -7   8   1    0.42   11.56
  -7  -8   0    5.65   18.32
  -7   8   0    6.77   16.33
  -7  -7 -22   -7.17   17.07
  -7  -7 -21   -2.72   17.59
  -7   7  21   -1.19   14.29
  -7   7 -21  -10.08   16.28
  -7   7 -21    1.00   14.22
  -7  -7 -20   -4.93   17.15
  -7   7 -20    0.02   13.63
  -7   7 -20    2.09   16.60
  -7  -7 -19    6.01   16.70
  -7   7 -19    8.92   13.64
  -7   7 -19   -4.95   13.97
  -7   7 -19    7.55   16.58
  -7   7  18   -4.66   14.15
  -7   7 -18  -12.41   13.73
  -7   7 -18   -3.94   18.84
  -7   7 -18   -2.83   17.64
  -7  -7 -18   -2.45   14.09
  -7   7 -17  -10.11   13.58
  -7  -7 -17    5.89   16.13
  -7   7  17   -6.74   16.64
  -7   7 -17    2.00   15.39
  -7   7 -17   -3.68   13.85
  -7   7  17    0.78   19.60
  -7   7  16   -2.02   17.59
  -7   7 -16   -0.10   15.94
  -7   7  16   -5.81   14.12
  -7   7 -16   -4.33   16.53
  -7   7 -16   -3.81   16.50
  -7  -7 -16   -5.42   15.94
  -7   7 -15   10.01   13.68
  -7   7 -15    7.25   13.17
  -7  -7 -15    3.99   18.24
  -7   7  15    5.29   20.27
  -7   7  15   -8.64   19.25
  -7   7 -14   -2.96   12.88
  -7   7  14    8.44   13.78
  -7   7 -14   -4.65   16.13
  -7   7  14    0.75   18.08
  -7  -7 -14    2.25   15.21
  -7   7  13    0.43   19.69
  -7   7 -13   -6.03   12.99
  -7   7 -13   -6.15   12.89
  -7   7  13   -1.79   18.11
  -7  -7 -13    2.65   14.61
  -7  -7 -12    2.51   12.56
  -7   7 -12    4.80   13.03
  -7   7 -12    1.89   12.80
  -7   7  12    3.97   17.01
  -7   7  12    2.98   13.19
  -7   7 -11    4.55   12.54
  -7   7  11    8.65   17.14
  -7   7 -11    3.39   15.74
  -7  -7 -11   12.11   15.22
  -7   7  11    1.41   16.76
  -7  -7 -10   -0.74   15.66
  -7   7  10    0.67   18.54
  -7   7  10    8.13   12.38
  -7   7 -10   -5.30   17.78
  -7   7 -10  -11.26   12.26
  -7  -7  -9    0.84   15.38
  -7   7  -9  -15.09   14.76
  -7   7   9    9.82   14.98
  -7   7  -9   -3.32   12.09
  -7   7   9    8.36   16.29
  -7   7   8    8.07   18.75
  -7  -7  -8    2.26   15.35
  -7   7  -8   -2.45   14.94
  -7   7   8    2.35   12.32
  -7   7  -8   13.42   12.11
  -7   7  -8    7.33   12.00
  -7   7   7    2.42   15.75
  -7   7  -7   -7.06   15.01
  -7   7  -7    2.40   14.60
  -7   7  -7   11.14   14.34
  -7  -7  -7    0.93   14.68
  -7   7  -6   -2.66   11.79
  -7   7  -6   27.97   12.14
  -7   7  -6    7.89   11.25
  -7   7   6   10.54   16.16
  -7  -7  -6   16.99   17.11
  -7   7  -5    8.68   11.77
  -7  -7  -5    4.77   16.56
  -7   7   5    3.57   15.49
  -7   7  -5    3.47   14.81
  -7   7  -5   -2.50   15.74
  -7   7   4   -4.45   14.58
  -7   7   4   -9.05   11.51
  -7  -7  -4    2.87   15.82
  -7   7  -4   10.63   11.80
  -7   7  -4   -2.22   11.48
  -7   7  -3    8.52   14.85
  -7   7   3    0.82   14.78
  -7   7   3   -8.63   11.56
  -7  -7  -3    4.36   16.87
  -7   7  -3   -0.52   13.37
  -7   7  -2  -11.62   14.55
  -7   7  -2   -3.34   11.80
  -7   7   2   15.50   15.08
  -7  -7  -2  -16.47   15.90
  -7  -7   2   -7.36   17.59
  -7   7  -2   19.31   11.49
  -7   7   2   16.35   15.52
  -7   7  -1   -1.81   16.03
  -7  -7  -1    6.75   17.61
  -7   7   1    5.32   11.24
  -7  -7   1    2.74   19.10
  -7   7   1    1.88   16.02
  -7   7   1    2.60   11.69
  -7  -7   0   -8.14   15.93
  -7   7   0   -0.54   16.61
  -7  -6 -24   20.76   17.66
  -7  -6  24    2.72   37.63
  -7   6 -24    2.38   14.59
  -7  -6 -23   -3.25   14.26
  -7   6 -23   14.27   16.62
  -7   6 -23   -2.61   13.84
  -7   6  23   -4.01   14.07
  -7  -6 -22    4.03   17.93
  -7   6  22   -2.78   17.14
  -7   6 -22    2.75   13.94
  -7  -6 -21   -2.75   14.76
  -7   6 -21    4.11   16.25
  -7   6  21   -5.26   13.67
  -7  -6 -20   -2.58   16.85
  -7   6  20    5.68   18.19
  -7   6 -20    1.85   13.08
  -7   6 -19   -0.62   12.60
  -7   6 -19   -5.63   14.80
  -7   6  19    7.85   12.72
  -7  -6 -19    5.49   13.82
  -7   6 -18   -0.03   12.12
  -7   6 -18    9.79   12.89
  -7  -6 -18    2.63   18.10
  -7   6 -18   12.81   12.22
  -7   6  18    1.52   16.85
  -7   6 -17   -0.67   12.28
  -7   6 -17   13.06   14.70
  -7   6 -17    5.35   12.15
  -7  -6 -17    5.73   15.48
  -7   6  17    3.34   12.21
  -7  -6 -16   -3.61   14.69
  -7   6 -16   -1.12   12.39
  -7   6 -16    4.62   11.96
  -7   6  16   -5.80   16.49
  -7   6 -16    7.75   15.67
  -7   6  16    2.84   19.13
  -7   6 -15   -0.31   14.76
  -7   6  15    4.67   12.75
  -7   6  15    4.33   18.58
  -7   6 -15    6.05   17.91
  -7  -6 -15   11.54   12.29
  -7   6 -15    5.93   12.24
  -7   6 -14   13.53   11.99
  -7   6  14    7.42   16.92
  -7  -6 -14    3.34   12.70
  -7   6  14    9.17   18.84
  -7   6 -14    0.67   17.40
  -7   6 -14   13.79   12.14
  -7   6  13   -4.82   16.12
  -7   6 -13   -7.47   15.66
  -7   6 -13   -0.22   17.70
  -7   6  13    2.84   12.07
  -7  -6 -13    1.26   12.32
  -7   6 -13    1.64   11.40
  -7   6  12    0.97   14.39
  -7   6 -12   -6.46   14.52
  -7  -6 -12   -5.26   14.40
  -7   6 -12   -1.19   12.05
  -7   6  12    1.93   17.48
  -7   6 -11    4.58   15.13
  -7  -6 -11    5.06   15.66
  -7   6 -11    4.79   15.84
  -7   6  11   -5.33   15.39
  -7   6 -10    3.07   11.71
  -7  -6 -10    0.62   14.41
  -7   6 -10   -3.57   11.20
  -7   6  10   -1.52   16.09
  -7   6  -9   10.53   13.87
  -7   6  -9   -7.96   15.81
  -7   6   9   14.60   14.22
  -7   6  -9    2.16   11.52
  -7   6   9   12.30   16.88
  -7  -6  -9   -4.63   16.47
  -7  -6  -8   26.75   15.50
  -7   6   8    2.76   11.91
  -7   6  -8   32.45   11.75
  -7   6   8   32.35   15.17
  -7   6  -8    3.47   11.43
  -7   6  -8   14.61   11.20
  -7   6  -7   -5.47   13.73
  -7   6  -7    4.61   13.85
  -7   6  -7   -8.35   14.29
  -7   6   7    5.34   15.18
  -7  -6  -7    7.81   15.38
  -7   6   7   -0.37   14.35
  -7  -6  -6   40.21   15.59
  -7   6   6   -5.35   15.34
  -7   6  -6   36.38   14.42
  -7   6   6   42.21   11.82
  -7   6  -6   -9.93   11.11
  -7   6  -5   17.52   15.17
  -7   6  -5   -9.67   11.51
  -7   6   5   16.84   18.27
  -7   6   5   25.35   15.43
  -7  -6  -5  -15.78   15.66
  -7   6   4   12.12   11.65
  -7   6  -4   11.21   13.69
  -7   6   4   21.26   11.70
  -7  -6  -4   23.53   15.78
  -7   6   4   42.88   15.47
  -7   6  -4   -3.68   13.08
  -7   6  -3  -10.98   12.81
  -7   6   3   12.15   16.06
  -7   6  -3    7.81   10.60
  -7   6   3    1.27   14.90
  -7   6   3   -1.06   13.33
  -7  -6  -3    7.22   16.01
  -7   6  -2   57.99   13.37
  -7   6   2   60.09   11.17
  -7   6   2   55.65   13.34
  -7  -6   2    5.15   18.73
  -7  -6  -2   71.71   16.88
  -7   6  -2  -11.18   11.04
  -7   6   2    9.43   11.64
  -7   6  -2   49.93   14.01
  -7   6  -1    2.66   13.83
  -7   6  -1   30.30   10.90
  -7   6   1    3.20   16.83
  -7   6   1   23.12   15.06
  -7  -6  -1   -8.42   14.68
  -7  -6   1   10.72   17.09
  -7   6  -1   24.36   13.81
  -7   6   0   -8.59   10.85
  -7   6   0   -3.26   13.96
  -7  -6   0    3.27   16.25
  -7  -5 -27    3.72   19.96
  -7  -5  27    5.36   20.42
  -7   5  27    6.41   14.57
  -7  -5 -27  -14.64   17.67
  -7   5  26    9.65   16.91
  -7  -5 -26   -1.16   13.79
  -7   5 -26    2.75   14.09
  -7  -5  26    1.86   20.34
  -7  -5 -26   -1.83   20.12
  -7  -5 -26    5.35   20.31
  -7  -5 -25   -4.04   19.18
  -7  -5 -25   -0.17   22.11
  -7  -5  25   -0.68   19.80
  -7   5  25   -3.35   13.24
  -7  -5 -25   -9.85   13.74
  -7  -5 -24   -0.32   16.84
  -7  -5 -24   -1.80   22.23
  -7  -5 -24    4.78   19.83
  -7  -5  24    2.38   19.10
  -7   5  24   -3.73   15.91
  -7  -5 -23   -1.27   22.61
  -7   5 -23   -9.87   12.77
  -7  -5 -23   -0.65   16.55
  -7   5  23    4.65   12.89
  -7   5 -23   -0.39   12.84
  -7  -5 -23    1.32   19.11
  -7  -5  23    2.96   24.31
  -7  -5 -22    1.44   24.53
  -7   5  22    4.19   15.33
  -7   5 -22   -1.48   12.64
  -7  -5  22    1.77   19.02
  -7   5 -22   -2.67   14.95
  -7  -5 -22   -6.28   22.10
  -7  -5 -22    4.25   13.80
  -7  -5 -21   -2.29   23.30
  -7  -5 -21  -10.85   16.06
  -7   5  21   -2.54   13.34
  -7   5 -21   -1.99   12.67
  -7  -5 -21    1.49   23.87
  -7  -5  21   -1.71   18.54
  -7  -5 -20   -0.96   22.14
  -7  -5 -20   -3.31   16.06
  -7  -5  20    2.53   21.25
  -7   5 -20    8.22   15.63
  -7  -5 -20    1.96   24.95
  -7   5  20   12.34   15.70
  -7  -5 -19    6.62   25.62
  -7  -5 -19    2.32   27.03
  -7  -5 -19    1.65   15.62
  -7   5  19   -4.10   13.29
  -7  -5  19    3.99   24.02
  -7   5  18    8.63   14.38
  -7  -5  18    4.06   29.08
  -7  -5 -18  -11.26   14.83
  -7   5 -17  -11.06   14.74
  -7   5  17    5.13   12.29
  -7  -5 -17   -5.06   15.25
  -7   5 -16    7.74   11.88
  -7  -5 -16   10.38   13.87
  -7   5  16   18.14   16.12
  -7   5 -15   -3.74   15.72
  -7   5  15   16.82   12.09
  -7  -5 -15   13.13   11.54
  -7  -5 -14    0.77   11.80
  -7   5  14    8.70   14.50
  -7   5 -14    2.27   11.51
  -7   5  14    2.99   21.32
  -7   5  13   14.74   14.44
  -7   5 -13   -4.78   14.19
  -7   5 -13   21.87   11.83
  -7   5  13   33.37   20.14
  -7  -5 -13   -2.39   11.40
  -7   5  12    0.28   18.87
  -7   5 -12    5.18   13.39
  -7   5 -12    1.34   11.14
  -7   5 -12    4.33   11.01
  -7  -5 -12    5.59   10.77
  -7   5  12   -1.60   10.94
  -7   5 -11    4.70   13.54
  -7   5 -11    1.77   10.70
  -7  -5 -11    4.86   13.47
  -7   5  11    2.20   16.65
  -7   5  11    3.36   15.55
  -7   5 -11   -5.95   11.16
  -7   5 -10   -3.71   14.88
  -7   5 -10   -9.88   14.74
  -7   5  10    0.48   14.71
  -7   5  10    6.50   10.94
  -7  -5 -10    0.40   13.96
  -7  -5  -9   -3.57   14.43
  -7   5   9   16.70   13.17
  -7   5  -9    4.62   13.54
  -7   5  -9    7.08   10.53
  -7   5   9    8.22   16.58
  -7   5  -8    3.96   13.59
  -7   5   8    1.05   12.82
  -7   5  -8   13.52   12.92
  -7  -5  -8   -0.18   14.20
  -7   5  -8   -5.46   10.66
  -7   5   8    6.44   14.66
  -7   5  -7    1.21   14.26
  -7   5  -7    4.92   12.87
  -7   5   7    2.17   15.89
  -7  -5  -7    8.92   15.31
  -7   5  -7   -2.18   10.01
  -7   5   7   -2.95   10.64
  -7   5  -6    2.28   10.70
  -7   5  -6    6.63   14.11
  -7   5  -6    0.09   10.84
  -7   5   6    5.14   14.48
  -7  -5  -6    5.92   15.41
  -7   5   6    1.92   13.57
  -7   5   5   34.19   14.02
  -7  -5  -5   30.05   13.58
  -7   5  -5   23.93   14.27
  -7   5   5   26.57   15.74
  -7   5  -5   -1.93   14.44
  -7   5   4   10.19   13.62
  -7   5  -4    1.06   13.82
  -7   5   4   14.35   13.69
  -7   5   4   13.39   11.02
  -7  -5  -4   13.24   13.84
  -7   5  -4   -4.82   10.65
  -7  -5   3    5.08   19.72
  -7  -5  -3   46.52   15.85
  -7   5   3    6.40   14.93
  -7   5   3  -17.72   10.89
  -7   5   3   38.63   13.84
  -7   5  -3   -6.45   10.78
  -7   5  -3   36.48   13.87
  -7   5  -3   47.11   10.80
  -7   5  -2   15.91   13.75
  -7   5   2   -0.41   14.05
  -7   5   2   42.09   13.92
  -7  -5  -2   39.85   14.46
  -7   5  -2   33.26   13.68
  -7  -5   2   14.37   17.62
  -7   5  -2   -5.84   15.35
  -7   5   2   12.65   11.28
  -7   5  -1   31.37   10.86
  -7   5  -1   -4.71   13.68
  -7   5   1   26.42   15.08
  -7  -5   1   -2.93   18.75
  -7  -5  -1   18.13   16.30
  -7   5  -1   13.03   13.26
  -7   5   1    7.26   14.10
  -7   5   1   16.18   10.94
  -7  -5   0   -2.19   17.44
  -7   5   0   31.97   11.05
  -7   5   0   21.80   14.35
  -7   5   0   18.02   13.70
  -7  -4 -29   -4.62   16.59
  -7  -4 -28   14.80   18.74
  -7  -4 -28   16.11   21.00
  -7  -4  28    7.60   18.82
  -7  -4 -28    7.05   17.26
  -7   4 -28   -1.27   14.00
  -7   4 -28   -4.29   13.81
  -7  -4 -27    5.60   17.33
  -7   4  27    1.75   14.11
  -7   4 -27   10.71   16.55
  -7  -4  27   -7.59   19.93
  -7   4 -27   -3.98   19.29
  -7  -4 -27    6.10   16.38
  -7  -4 -27   -0.02   17.74
  -7  -4 -26    4.52   20.41
  -7   4  26   13.82   19.22
  -7   4 -26   11.50   14.39
  -7   4 -26   -3.75   13.91
  -7  -4 -26   22.20   20.34
  -7  -4 -26   10.04   13.33
  -7  -4  26   10.42   20.05
  -7   4  25    2.94   13.82
  -7  -4 -25    8.13   20.65
  -7   4 -25   -6.58   15.72
  -7  -4 -25    2.00   13.15
  -7  -4 -25    0.50   21.15
  -7  -4  25    0.56   20.27
  -7  -4  24    2.70   19.72
  -7   4 -24    3.96   12.68
  -7  -4 -24    4.05   20.06
  -7  -4 -24    0.91   19.80
  -7  -4 -24    7.06   13.57
  -7   4  24   -6.80   17.94
  -7  -4 -23   -0.59   20.20
  -7   4  23    5.86   12.73
  -7  -4 -23    8.96   16.40
  -7  -4 -23    7.53   20.10
  -7   4 -23    1.34   15.24
  -7  -4  23    9.26   19.24
  -7   4 -22    4.36   11.95
  -7  -4  22    4.65   18.77
  -7  -4 -22   14.57   18.96
  -7  -4 -22   -2.34   18.59
  -7  -4 -22    8.53   18.42
  -7   4  22   12.99   15.85
  -7   4 -22    5.94   14.67
  -7  -4 -21   11.20   16.70
  -7   4 -21   -6.94   13.74
  -7  -4  21    3.44   17.18
  -7  -4 -21    7.93   18.56
  -7   4  21    5.75   11.52
  -7  -4 -21    4.79   18.53
  -7   4 -21    2.64   11.33
  -7   4 -20    9.66   11.16
  -7  -4  20    3.65   18.61
  -7  -4 -20    8.68   18.82
  -7  -4 -20   10.66   18.17
  -7   4 -20    7.82   11.56
  -7   4  20   -9.18   14.17
  -7  -4 -20    3.90   12.89
  -7   4 -19   -3.01   11.69
  -7  -4 -19   -0.36   17.17
  -7   4  19   -6.88   11.86
  -7   4 -19   -5.05   16.16
  -7  -4  19   -0.84   17.89
  -7  -4 -19    3.48   18.37
  -7  -4 -19   -2.68   19.93
  -7   4  18   10.05   14.61
  -7   4 -18   -6.12   12.07
  -7  -4  18    8.36   18.38
  -7  -4 -18    8.73   18.53
  -7  -4 -18    9.46   18.30
  -7  -4 -18    6.86   12.27
  -7   4 -18    1.73   11.98
  -7  -4 -17   -0.23   18.17
  -7  -4 -17   -1.27   16.58
  -7   4  17   -1.93   14.22
  -7  -4  17    1.87   19.33
  -7  -4 -17    0.38   19.63
  -7   4 -17   -0.85   11.81
  -7   4 -17   -7.10   14.33
  -7  -4 -16    1.81   17.64
  -7   4 -16   19.31   11.67
  -7  -4 -16    2.81   19.01
  -7   4 -16    3.49   14.29
  -7   4  16    8.19   12.02
  -7  -4  16    4.44   19.10
  -7  -4 -16   -7.63   12.02
  -7  -4  15    5.07   18.67
  -7   4 -15   10.44   11.71
  -7  -4 -15  -11.11   14.05
  -7  -4 -15    2.27   17.30
  -7  -4 -15    3.20   18.50
  -7   4  15    3.09   14.38
  -7   4 -14   -0.68   14.15
  -7   4  14   16.16   14.44
  -7  -4 -14   -3.15   14.90
  -7  -4 -14    0.68   20.59
  -7  -4  14    4.52   20.28
  -7  -4 -14    7.84   18.16
  -7  -4  14    0.00   19.73
  -7   4  13    3.95   11.83
  -7  -4 -13    3.64   20.35
  -7  -4 -13    5.55   14.49
  -7   4 -13   -1.01   13.95
  -7  -4 -13    1.87   19.62
  -7   4 -13   19.30   13.66
  -7  -4  13    4.95   18.76
  -7  -4  13    3.84   19.17
  -7   4  12    9.03   16.02
  -7  -4  12   10.26   21.65
  -7  -4  12    4.12   21.47
  -7  -4 -12    7.54   15.33
  -7  -4 -12    5.38   22.22
  -7   4 -12    9.85   11.37
  -7   4 -12   -3.23   11.34
  -7  -4 -12    8.16   22.28
  -7   4  12    4.89   21.28
  -7   4  11   16.92   14.12
  -7   4  11    5.05   20.52
  -7  -4 -11    2.15   15.38
  -7  -4 -11    2.17   25.84
  -7  -4  11    4.08   22.40
  -7   4 -11   10.38   13.89
  -7  -4  11    5.61   21.19
  -7  -4 -11    4.02   26.84
  -7  -4 -10    0.86   13.99
  -7   4 -10   -9.81   13.71
  -7   4  10    6.14   18.12
  -7   4  10   17.49   11.37
  -7   4  -9   11.46   10.84
  -7   4  -9   -9.68   10.97
  -7   4   9    3.59   13.70
  -7   4  -9   13.94   11.12
  -7  -4  -9   21.94   13.67
  -7   4   9    0.24   17.55
  -7   4  -8    0.73   13.72
  -7  -4  -8    2.30   13.44
  -7   4  -8   -3.92   13.37
  -7   4   8   -0.18   13.33
  -7   4  -8   -5.81   15.44
  -7   4   8    0.11   16.54
  -7   4  -7    3.48   12.64
  -7   4  -7    4.31   15.11
  -7   4  -7   -0.39   10.99
  -7   4   7    6.08   11.12
  -7   4   7    5.36   16.58
  -7  -4  -7   10.51   14.07
  -7   4  -6    4.11   10.59
  -7  -4  -6    2.55   13.72
  -7   4  -6    8.14   15.00
  -7   4   6    8.46   14.08
  -7   4   6   -5.66   14.05
  -7   4  -6   14.70   10.91
  -7   4  -5   24.37   11.22
  -7   4   5   14.34   15.19
  -7  -4  -5    4.29   13.09
  -7   4   5    8.41   15.20
  -7   4  -5   20.04   11.43
  -7   4  -5    9.22   12.95
  -7   4  -4  -10.15   13.62
  -7   4   4   18.08   13.92
  -7   4   4   14.70   11.03
  -7   4   4   15.92   14.10
  -7   4  -4   -9.40   14.93
  -7   4  -4    8.14   12.65
  -7  -4  -4   -6.16   12.93
  -7  -4  -3    3.92   12.84
  -7   4   3    0.09   13.44
  -7   4  -3    3.37   13.32
  -7   4   3   -1.29   11.18
  -7   4   3   -1.25   15.04
  -7   4  -3    2.86   12.93
  -7   4  -3   -1.39   11.23
  -7   4  -2   15.81   13.85
  -7  -4  -2   17.68   14.54
  -7   4   2    5.59   14.33
  -7   4  -2   -4.60   14.16
  -7   4   2   27.67   14.11
  -7  -4   2   17.96   19.20
  -7   4  -2   28.31   11.19
  -7   4   2   25.77   13.73
  -7  -4  -1    0.06   15.34
  -7   4  -1    2.76   13.04
  -7   4   1    6.32   13.50
  -7   4  -1    1.99   13.79
  -7  -4   1   -2.53   16.04
  -7   4   1    4.98   10.74
  -7   4   1    6.38   13.95
  -7   4  -1    1.60   10.02
  -7   4   0   -5.80   11.24
  -7   4   0   -1.09   14.48
  -7  -4   0   -5.82   14.67
  -7   4   0    3.51   12.58
  -7   3  30    0.62   20.12
  -7  -3 -30   -0.53   17.51
  -7  -3 -30    6.05   13.87
  -7  -3 -30  -10.27   17.21
  -7  -3 -29   10.01   19.13
  -7   3  29    6.51   13.92
  -7   3 -29    3.01   13.42
  -7  -3  29    1.88   17.19
  -7  -3 -29   17.00   17.56
  -7  -3 -29    2.43   14.34
  -7  -3 -28    3.62   20.03
  -7  -3 -28   -5.05   17.73
  -7   3 -28    8.37   15.80
  -7  -3  28   -3.61   20.43
  -7  -3 -28    4.21   14.44
  -7  -3 -27    2.11   20.01
  -7   3 -27  -12.51   13.01
  -7  -3  27   -4.17   20.31
  -7  -3 -27    1.75   16.67
  -7   3 -27   15.00   13.15
  -7  -3 -27   10.87   20.29
  -7   3 -26    3.01   17.94
  -7  -3  26   -5.89   19.01
  -7  -3 -26    8.17   19.47
  -7  -3 -26    8.38   17.26
  -7  -3 -26    3.95   16.02
  -7   3  26    6.20   13.04
  -7  -3 -25    1.77   16.05
  -7   3  25   -1.70   15.93
  -7  -3  25    3.73   16.22
  -7  -3 -25    0.93   16.22
  -7  -3 -25    4.97   16.63
  -7   3 -25    0.45   12.94
  -7  -3 -24   -0.28   17.99
  -7  -3 -24    0.79   15.74
  -7  -3 -24    2.96   16.61
  -7  -3  24    5.58   16.27
  -7   3 -24    4.41   12.87
  -7   3 -24   -1.68   16.81
  -7   3  24   -6.83   12.97
  -7   3 -23   10.54   12.22
  -7  -3 -23    3.81   13.72
  -7  -3  23   10.73   16.60
  -7   3 -23   -4.38   12.09
  -7  -3 -23    2.25   18.84
  -7   3  23    6.27   15.26
  -7  -3 -23   -1.46   16.49
  -7  -3  22   -0.78   16.34
  -7   3 -22    0.32   14.77
  -7  -3 -22   -5.76   13.40
  -7   3 -22    5.79   16.36
  -7  -3 -22    2.95   16.05
  -7  -3 -22    7.59   18.23
  -7   3  22   -2.14   12.32
  -7   3 -21    2.87   12.58
  -7  -3 -21    0.54   12.85
  -7   3  21    8.41   14.75
  -7   3 -21   -0.47   14.85
  -7  -3 -21    0.56   16.31
  -7  -3  21    2.07   16.25
  -7  -3 -21   -8.69   16.70
  -7   3  20    8.14   15.09
  -7   3 -20    4.41   14.47
  -7  -3 -20    0.19   18.06
  -7  -3 -20    2.56   14.92
  -7  -3  20    2.25   17.55
  -7  -3 -20    1.77   17.94
  -7   3 -20   -3.09   14.67
  -7  -3 -19    5.34   16.31
  -7   3  19    3.98   11.70
  -7  -3  19    8.09   14.42
  -7  -3 -19    3.36   14.42
  -7   3 -19    2.36   13.97
  -7  -3 -19    4.88   16.92
  -7   3 -19    0.16   13.45
  -7  -3 -18   -7.17   11.85
  -7  -3  18    7.00   14.81
  -7  -3 -18   -9.49   16.46
  -7   3 -18    9.14   11.25
  -7   3  18   -1.14   15.44
  -7   3 -18   18.87   13.96
  -7  -3 -18    8.49   17.12
  -7  -3  17    6.13   15.10
  -7  -3 -17   12.91   16.83
  -7   3 -17   17.47   11.09
  -7   3  17  -11.00   11.37
  -7  -3 -17   -7.46   16.45
  -7   3 -17   -2.73   14.86
  -7  -3 -17  -17.71   15.35
  -7   3  16   39.24   14.12
  -7  -3 -16   27.96   17.31
  -7  -3  16    8.28   14.85
  -7   3 -16    2.63   14.14
  -7  -3 -16   26.45   17.38
  -7  -3 -16  -19.89   12.23
  -7   3 -16   -3.38   11.54
  -7   3  15    3.24   15.67
  -7  -3 -15   11.93   15.89
  -7  -3  15    8.11   14.38
  -7  -3 -15   12.50   16.42
  -7   3 -15    1.35   13.80
  -7  -3 -15   -2.16   15.05
  -7   3 -15   -4.57   11.32
  -7  -3  14   21.83   16.24
  -7  -3 -14   13.54   16.11
  -7  -3 -14   -1.61   13.85
  -7   3 -14   -1.76   15.32
  -7   3  14   16.07   13.83
  -7  -3 -14   13.64   17.19
  -7   3 -13    3.05   13.80
  -7   3  13   13.48   11.74
  -7  -3 -13    9.12   15.91
  -7  -3 -13   -3.19   16.92
  -7  -3 -13   10.32   10.73
  -7  -3  13    4.20   15.66
  -7  -3 -12   16.62   13.59
  -7   3 -12   18.77    9.94
  -7  -3 -12    1.53   17.17
  -7  -3  12   12.80   15.88
  -7  -3 -12    1.43   16.64
  -7   3 -12   15.39   10.04
  -7   3  12    5.73   13.11
  -7  -3  11   11.15   16.89
  -7  -3 -11   22.20   13.60
  -7   3  11    3.52   14.36
  -7   3 -11   10.69   14.14
  -7  -3 -11    8.26   15.78
  -7  -3 -11   10.63   17.05
  -7   3 -11    1.11   12.95
  -7  -3  11   -3.86   15.72
  -7  -3 -10   -1.08   13.13
  -7  -3  10    4.92   16.52
  -7  -3  10    3.82   15.57
  -7   3  10    9.42   12.71
  -7   3 -10    1.21   10.20
  -7   3 -10    2.40   13.74
  -7  -3 -10    4.95   15.57
  -7  -3 -10    2.73   16.33
  -7  -3  -9   12.81   16.39
  -7  -3   9   14.58   15.03
  -7  -3   9   17.98   15.71
  -7   3  -9   -3.79   11.87
  -7   3   9    7.83   23.64
  -7  -3  -9   -7.83   10.76
  -7   3   9   21.29   10.03
  -7  -3  -9   15.78   17.64
  -7   3  -9    8.24   13.40
  -7  -3   8   27.70   16.59
  -7   3  -8  -12.25    9.51
  -7  -3  -8   -9.26   14.53
  -7   3  -8   13.34    9.83
  -7   3   8    3.72   12.53
  -7   3   8   11.39   20.12
  -7  -3  -8   25.62   17.01
  -7  -3  -8   25.14   17.81
  -7  -3   8   11.88   17.04
  -7   3   7   40.16   13.14
  -7  -3  -7    3.13   17.29
  -7   3   7   36.77   17.45
  -7  -3  -7   38.51   13.23
  -7   3  -7   36.82    9.57
  -7  -3   7   29.55   15.32
  -7  -3  -7   16.48   17.50
  -7  -3   7   37.77   16.62
  -7   3  -7    0.80   11.76
  -7   3  -6   38.67   10.39
  -7   3  -6   44.88    9.70
  -7  -3  -6   59.18   17.12
  -7  -3  -6   -3.52   17.75
  -7  -3  -6  -24.25   14.32
  -7   3  -6  -24.37   12.12
  -7  -3   6   50.14   16.62
  -7   3   6  -10.87   16.79
  -7   3   6    0.38   12.28
  -7   3   5   -6.14   11.80
  -7  -3  -5    2.03   17.22
  -7   3   5    3.13   16.13
  -7  -3  -5    0.20   12.52
  -7   3  -5   -0.27   11.50
  -7   3  -5   -0.07    9.59
  -7  -3   5   -1.84   15.92
  -7   3  -5   -2.96    9.65
  -7  -3  -5   -1.34   17.22
  -7  -3  -4    1.72   13.14
  -7   3  -4   -5.18   12.48
  -7   3  -4   -1.33   11.88
  -7   3   4   16.47    9.75
  -7  -3   4   11.84   16.65
  -7   3  -4    6.49   12.84
  -7  -3  -4   11.51   19.49
  -7  -3   4    1.01   19.92
  -7   3   4   10.03   12.34
  -7   3   4   10.66   13.80
  -7  -3  -3   -2.09   15.09
  -7  -3  -3   29.86   17.63
  -7   3  -3  -13.24   14.47
  -7  -3   3   37.47   17.99
  -7  -3   3   36.50   16.67
  -7   3   3   -7.31    9.83
  -7   3   3   20.44   15.34
  -7   3  -3   -8.53   12.33
  -7   3   3   24.73   10.06
  -7   3  -3   -8.01   12.08
  -7  -3   2   19.52   17.32
  -7  -3   2   -2.45   19.28
  -7   3  -2   13.98   13.47
  -7   3  -2   30.90    9.52
  -7  -3  -2   15.23   16.49
  -7  -3   2   -1.20   20.65
  -7   3   2   21.79   12.01
  -7   3   2   28.25   14.74
  -7   3   2    1.25   12.29
  -7   3  -2  -12.57    9.74
  -7  -3  -2   29.63   16.43
  -7  -3  -2   25.63   13.91
  -7  -3   1   -0.52   15.43
  -7  -3   1    2.79   18.16
  -7   3   1   -2.89   12.61
  -7   3   1    1.20   12.66
  -7  -3  -1    0.71   18.27
  -7   3   1   -6.89   13.04
  -7   3  -1   -2.47   14.87
  -7  -3  -1   -2.49   14.84
  -7   3  -1   -0.12    9.45
  -7  -3  -1    0.02   16.61
  -7   3  -1    2.41    9.60
  -7  -3   1   -1.95   15.87
  -7   3   0   30.03   15.61
  -7  -3   0   65.06   19.44
  -7  -3   0   65.98   19.79
  -7   3   0  -14.53   12.40
  -7  -3   0   56.99   16.17
  -7   3   0   49.28   12.63
  -7  -2 -31   12.84   17.15
  -7   2 -31  -18.05   20.25
  -7   2  30   -9.71   20.09
  -7   2 -30   -4.25   17.87
  -7  -2 -30    1.22   18.22
  -7  -2 -30    6.48   17.50
  -7  -2  30    4.24   18.10
  -7  -2 -30    1.79   18.26
  -7   2 -30   -8.03   17.31
  -7   2 -29   -3.11   14.02
  -7  -2  29   -1.87   18.27
  -7  -2 -29    5.92   14.48
  -7   2  29   -5.24   14.43
  -7   2 -29   -4.47   16.61
  -7  -2 -29    9.33   18.30
  -7  -2 -29  -10.03   20.88
  -7  -2  28    1.83   17.42
  -7  -2 -28    0.10   14.75
  -7  -2 -28    7.16   13.74
  -7   2 -28    8.59   19.02
  -7  -2 -28    2.20   16.86
  -7   2 -28   11.41   16.82
  -7  -2  27   11.06   17.17
  -7  -2 -27   -1.95   17.19
  -7   2 -27    8.98   13.92
  -7  -2 -27   14.46   16.38
  -7  -2 -27   -8.67   16.90
  -7   2 -27   27.06   18.79
  -7  -2 -26   18.57   16.88
  -7   2 -26   -0.53   18.41
  -7  -2 -26   15.42   15.73
  -7  -2 -26    1.16   16.63
  -7  -2  26    2.72   16.83
  -7   2 -26   21.91   16.06
  -7  -2 -25    0.30   17.63
  -7  -2  25   -0.59   18.70
  -7   2 -25    3.13   12.89
  -7  -2 -25   -0.60   19.13
  -7   2 -25    1.53   12.82
  -7  -2 -25   11.03   16.50
  -7  -2  24   -1.07   17.08
  -7   2 -24   -3.83   15.98
  -7   2  24    4.96   13.63
  -7   2 -24    1.77   15.27
  -7  -2 -24    6.37   15.62
  -7  -2 -24   -1.06   17.99
  -7  -2 -24   -5.10   15.28
  -7   2  23   18.74   17.78
  -7  -2 -23   -0.01   17.37
  -7   2 -23   -6.62   13.16
  -7  -2 -23    8.05   17.04
  -7  -2 -23    4.18   15.68
  -7  -2  23   -1.06   15.67
  -7  -2 -22   -0.46   15.43
  -7  -2  22   -5.61   15.71
  -7   2  22    2.26   13.05
  -7  -2 -22   -6.05   17.27
  -7  -2 -22    4.22   15.32
  -7   2 -22    0.66   17.15
  -7  -2 -21    0.57   16.09
  -7   2 -21    8.82   11.63
  -7   2  21    0.84   15.01
  -7  -2 -21    0.70   16.87
  -7  -2  21    2.20   15.55
  -7  -2 -21    2.76   15.30
  -7  -2 -20   -1.26   15.24
  -7  -2 -20    3.32   17.27
  -7  -2 -20    5.08   15.41
  -7   2 -20   -4.46   14.65
  -7   2  20   -0.02   15.09
  -7  -2  20    3.07   15.44
  -7  -2 -19   63.93   16.16
  -7   2 -19   -0.81   14.39
  -7  -2 -19  -12.28   17.43
  -7  -2 -19   56.29   14.76
  -7   2  19   39.89   12.34
  -7   2 -19   48.73   14.26
  -7  -2 -18   -1.19   16.86
  -7   2 -18    3.90   10.96
  -7   2  18   -3.15   15.62
  -7  -2 -18    1.77   15.22
  -7   2 -18    6.43   13.46
  -7  -2 -18    3.26   11.07
  -7  -2  17   15.33   15.36
  -7   2 -17   15.62   10.71
  -7   2 -17   20.49   14.28
  -7   2  17    7.57   13.12
  -7  -2 -17    7.99   15.14
  -7  -2 -17   23.76   14.66
  -7  -2 -17   -2.26   15.08
  -7   2  16   -8.26   10.48
  -7  -2  16    0.87   13.82
  -7   2 -16   -2.60   12.28
  -7  -2 -16   -4.03   15.85
  -7  -2 -16    5.93   14.73
  -7   2 -16    3.78   13.00
  -7   2  15    6.70   13.63
  -7  -2 -15    2.26   10.87
  -7  -2 -15    3.22   13.79
  -7   2 -15    8.04    9.86
  -7   2 -15    2.07   13.29
  -7   2 -14    5.54   12.22
  -7   2  14   17.06   12.34
  -7  -2 -14   26.96   13.68
  -7   2 -14   12.39    9.88
  -7  -2 -14   15.04   14.54
  -7  -2 -14   15.53   14.98
  -7  -2 -13    7.11   10.28
  -7   2 -13    2.53   12.54
  -7  -2  13   -3.50   13.73
  -7  -2 -13   -0.57   13.43
  -7   2 -13   -4.53   12.22
  -7   2  13    0.38    9.96
  -7  -2 -13    5.12   14.49
  -7  -2 -12   -0.69   14.23
  -7   2 -12    3.46   11.80
  -7   2  12    3.89    9.83
  -7   2 -12    5.58    9.77
  -7  -2 -12    5.69   13.19
  -7  -2 -12   -1.38   13.26
  -7  -2  12    1.01   15.44
  -7  -2 -11   -6.34   14.42
  -7   2 -11   -2.16   11.83
  -7   2 -11    9.39   13.07
  -7   2  11    5.63   12.20
  -7  -2 -11    8.00   14.22
  -7  -2  11    1.41   13.73
  -7  -2  10    2.10   14.13
  -7  -2 -10    1.64   12.71
  -7   2 -10    1.42    9.20
  -7  -2 -10    4.55   14.42
  -7   2  10   -7.56   12.86
  -7   2 -10    6.42    9.04
  -7  -2  -9    1.10   14.09
  -7  -2  -9   -4.46   14.87
  -7   2   9    3.55   13.23
  -7  -2   9    3.25   15.10
  -7   2  -9    5.52    9.14
  -7   2  -9    5.63   11.59
  -7  -2   9    7.65   14.46
  -7   2  -8   -1.03   11.94
  -7  -2  -8    4.43   14.78
  -7   2   8   11.20   13.65
  -7   2  -8    1.30   12.21
  -7  -2   8    7.60   14.29
  -7  -2   8    7.81   14.41
  -7  -2  -8    0.09   14.97
  -7  -2  -8    3.53   13.73
  -7  -2  -7    3.01   13.35
  -7  -2  -7   10.30   12.48
  -7   2  -7   -4.65   12.36
  -7  -2   7   -2.88   14.66
  -7  -2  -7   12.43   14.76
  -7   2  -7   -6.22    9.48
  -7  -2   7    3.08   14.64
  -7   2   7   -7.82   12.76
  -7   2  -6   13.22   12.04
  -7  -2  -6   19.72   13.84
  -7   2   6   11.04   12.29
  -7   2   6    9.00   18.30
  -7  -2  -6   13.39   15.14
  -7  -2  -6   18.39   14.28
  -7  -2   6   17.76   14.62
  -7   2  -6   22.80   11.95
  -7  -2   6   15.48   13.52
  -7   2  -5   11.36   12.79
  -7  -2   5   -0.14   14.63
  -7   2  -5   -4.72   11.86
  -7   2   5    5.21    9.92
  -7  -2  -5    3.72   13.09
  -7  -2  -5    4.74   13.12
  -7  -2   5    3.01   15.15
  -7  -2  -5    2.95   13.30
  -7   2   5    0.18   17.37
  -7   2   4   -7.48    9.50
  -7   2  -4   10.38   12.99
  -7  -2   4   18.67   14.98
  -7  -2  -4   12.13   13.14
  -7  -2   4    9.00   14.91
  -7  -2  -4   -3.58   13.35
  -7   2   4    8.04   15.85
  -7  -2  -4    7.38   15.12
  -7   2   4   17.28    9.34
  -7   2  -4   18.63   12.59
  -7   2   3   21.35    9.02
  -7  -2  -3   17.96   13.31
  -7  -2  -3   17.23   15.31
  -7  -2  -3   -6.21   13.59
  -7   2  -3   15.14   13.65
  -7  -2   3   17.71   15.14
  -7  -2   3   18.38   15.28
  -7   2   3   16.45    9.38
  -7   2   3   12.29   14.62
  -7   2  -3   -2.56   12.98
  -7   2  -3    9.44   11.85
  -7   2   2   62.49   16.63
  -7  -2   2  104.38   15.68
  -7  -2   2  -19.62   17.54
  -7  -2  -2   89.57   16.21
  -7  -2  -2   52.74   15.91
  -7  -2   2   23.06   22.08
  -7   2  -2   16.38   13.31
  -7   2  -2    1.19   14.68
  -7   2  -2   14.73   14.02
  -7   2   2  108.41   12.45
  -7  -2  -2   42.62   15.18
  -7   2   2  109.23   10.69
  -7  -2  -1    8.43   13.00
  -7  -2   1   11.56   14.97
  -7  -2   1   16.19   14.51
  -7   2   1   -1.61   13.88
  -7  -2  -1    1.43   15.27
  -7   2  -1    1.65   11.98
  -7   2   1    7.35   11.59
  -7  -2   1   -3.22   15.01
  -7  -2  -1    4.85   14.10
  -7   2  -1   11.00   12.54
  -7   2   1    5.01    9.47
  -7   2  -1   19.29   12.26
  -7   2   0    1.50   11.33
  -7  -2   0    0.97   14.01
  -7   2   0    2.81    9.19
  -7  -2   0   -0.54   14.90
  -7   2   0   -0.12   12.18
  -7  -2   0    0.14   14.99
  -7   1  31   11.33   17.91
  -7   1 -31  -13.40   14.61
  -7  -1 -31    8.69   13.89
  -7   1 -31   -0.58   14.02
  -7  -1 -31   -0.88   16.92
  -7  -1 -31   -0.15   20.12
  -7  -1  31    2.60   17.87
  -7  -1  30    2.22   17.84
  -7  -1 -30   -0.21   14.51
  -7   1  30    4.56   14.58
  -7  -1 -30   16.84   18.09
  -7  -1 -30   -2.91   17.15
  -7   1 -30   -3.97   17.20
  -7   1 -30    3.33   17.26
  -7   1  29   16.98   17.27
  -7   1 -29   -4.27   14.33
  -7  -1 -29    6.27   19.45
  -7   1 -29    2.73   17.74
  -7  -1  29   10.99   14.38
  -7  -1 -29   21.50   17.10
  -7  -1 -29    0.62   18.82
  -7   1 -28   -6.30   14.13
  -7  -1 -28   22.71   16.68
  -7  -1 -28    6.08   17.10
  -7  -1 -28    6.75   17.45
  -7   1  28    4.73   16.62
  -7   1 -28    2.74   16.49
  -7  -1  28    8.51   17.55
  -7  -1 -27    5.96   12.93
  -7  -1  27    6.13   17.53
  -7   1 -27    6.75   16.53
  -7   1  27    2.62   14.21
  -7  -1 -27    5.47   15.98
  -7  -1 -27   -2.65   15.58
  -7  -1  26   18.29   15.74
  -7  -1 -26   11.75   15.97
  -7  -1 -26   19.54   16.20
  -7   1 -26   20.31   13.42
  -7  -1 -26    1.41   15.53
  -7   1  26    1.56   16.13
  -7   1  25   -8.25   15.80
  -7  -1  25   -8.71   15.86
  -7  -1 -25    2.48   17.25
  -7  -1 -25    0.79   15.28
  -7   1 -25   13.41   12.67
  -7  -1 -25    4.65   15.67
  -7  -1 -24  -20.91   18.12
  -7   1 -24   40.97   15.46
  -7   1  24   -7.49   15.19
  -7  -1  24   28.84   15.99
  -7  -1 -24   30.63   15.83
  -7  -1 -24   24.71   12.59
  -7  -1  23   24.62   17.10
  -7  -1 -23   40.25   15.45
  -7  -1 -23   44.14   13.62
  -7  -1 -23   37.39   12.16
  -7   1  23   -6.18   12.23
  -7   1 -23   32.36   14.79
  -7  -1 -22    9.09   12.14
  -7   1  22   15.71   14.50
  -7  -1  22    4.51   14.73
  -7   1 -22   -2.11   13.91
  -7  -1 -22   19.67   14.21
  -7   1 -21    0.68   14.43
  -7  -1 -21    2.84   12.30
  -7  -1 -21   -2.41   15.84
  -7  -1  21    9.06   15.07
  -7   1  21    9.18   11.95
  -7   1  20   14.09   15.94
  -7  -1  20   -1.43   14.68
  -7  -1 -20   15.12   11.97
  -7  -1 -20    3.62   14.58
  -7   1 -20   -2.51   13.72
  -7  -1 -20   13.51   11.70
  -7   1 -19  -11.51   15.98
  -7   1 -19   -6.69   11.98
  -7  -1 -19   -4.27   14.19
  -7  -1 -19   35.13   11.22
  -7   1  19   19.44   12.01
  -7  -1 -19   34.54   15.66
  -7   1 -18    1.53   13.32
  -7  -1 -18    7.84   11.23
  -7  -1 -18    4.00   14.08
  -7   1 -18    5.91   11.32
  -7  -1 -18   -4.04   11.49
  -7   1  18   -1.36   14.56
  -7  -1 -17    1.33   15.16
  -7   1 -17   18.39   14.50
  -7  -1 -17    5.93   15.50
  -7   1 -17   10.48   13.07
  -7  -1 -17    3.78   11.30
  -7   1  17    9.89   14.81
  -7   1 -16   10.35   10.58
  -7  -1 -16   -1.37   13.77
  -7  -1 -16   18.51   13.29
  -7  -1 -16    1.44   11.35
  -7   1 -16   24.33   14.11
  -7   1  16   12.80   10.85
  -7   1 -15   54.72   13.98
  -7  -1 -15    7.15   12.88
  -7  -1  15   70.15   15.72
  -7  -1 -15   69.46   14.48
  -7   1 -15    2.66   13.92
  -7   1  15   69.27   14.15
  -7  -1 -15   68.01   13.82
  -7   1 -14   10.92   12.42
  -7  -1 -14   21.44   13.26
  -7   1 -14   10.85   10.45
  -7   1  14   -2.31   13.36
  -7  -1  14   25.52   14.18
  -7  -1 -14   12.20   14.84
  -7  -1 -14    1.82   13.60
  -7   1 -13  -18.25   10.46
  -7   1 -13  -14.08   14.21
  -7   1  13   32.59   14.30
  -7  -1 -13   38.88   10.84
  -7  -1  13   22.12   10.98
  -7  -1 -13   26.90   12.97
  -7  -1 -13   14.97   14.43
  -7   1 -12   50.22   12.51
  -7  -1 -12   20.01   13.17
  -7  -1  12   17.70   14.09
  -7  -1 -12   28.89   13.20
  -7   1  12   51.09   13.41
  -7  -1 -12   56.28   14.92
  -7   1 -12   44.76   10.24
  -7   1 -11   17.06   12.53
  -7   1  11   24.55   12.97
  -7  -1  11   31.57   13.18
  -7   1 -11   12.08   13.73
  -7  -1 -11   26.95   12.66
  -7  -1 -11    6.65   13.00
  -7  -1 -11   19.96   10.72
  -7   1  10   66.91   10.74
  -7   1 -10   60.89   13.37
  -7  -1 -10   84.37   13.54
  -7  -1 -10   76.82   13.45
  -7   1 -10   70.55   13.68
  -7  -1  10   76.58   14.05
  -7  -1 -10  -28.74   13.82
  -7   1  -9    3.67   11.75
  -7  -1   9    3.28   13.34
  -7   1   9    3.68    9.12
  -7  -1  -9    3.17   13.52
  -7  -1  -9    3.25   12.94
  -7   1  -9    3.83   12.37
  -7  -1  -9   -3.73   13.79
  -7  -1  -8   19.04   14.34
  -7  -1   8   74.73   14.83
  -7  -1  -8  -30.38   13.60
  -7   1  -8  -21.16   12.72
  -7   1  -8   12.63   13.74
  -7  -1  -8   26.36   15.36
  -7   1   8    0.08   10.57
  -7   1  -7    0.16   12.72
  -7  -1  -7    5.19   14.58
  -7  -1  -7    2.21   13.73
  -7  -1  -7    1.74   12.61
  -7   1  -7   -3.29    9.26
  -7   1   7    2.23    9.39
  -7  -1   7    1.10   13.09
  -7  -1   7   -0.06   13.43
  -7  -1   6    6.52   12.64
  -7  -1  -6    2.37   12.25
  -7   1  -6   -3.05   12.68
  -7  -1  -6    7.14   13.72
  -7  -1   6    0.55   12.93
  -7   1  -6    2.93    9.35
  -7   1   6    5.76    9.44
  -7  -1  -6    1.47   12.59
  -7   1  -5    6.04   12.09
  -7  -1   5    7.06   13.89
  -7   1  -5    1.74    9.29
  -7   1   5    8.52   12.73
  -7  -1   5    2.17   13.24
  -7  -1  -5    4.65   12.17
  -7   1   5    4.07   12.12
  -7  -1  -5    8.39   12.60
  -7  -1  -5    9.37   13.93
  -7   1   4    3.72   19.22
  -7   1   4   -0.82   12.54
  -7  -1  -4    4.20   12.38
  -7   1  -4   -4.62   11.44
  -7  -1   4    4.91   12.40
  -7   1   4    4.57   18.93
  -7  -1  -4    2.98   13.34
  -7   1   4   -5.20   12.47
  -7  -1   4    7.26   12.35
  -7  -1  -4    3.19   12.64
  -7   1  -4   -1.60    9.20
  -7  -1   3    7.99   12.93
  -7   1   3   21.04   15.65
  -7   1   3   19.39   12.85
  -7   1  -3    3.31    9.72
  -7  -1  -3   14.05   13.44
  -7  -1   3   15.31   12.32
  -7   1   3   19.39   16.16
  -7  -1  -3  -12.43   13.49
  -7   1  -3   24.11   11.50
  -7  -1  -3   -3.53   13.04
  -7   1   3   -3.14   11.92
  -7   1  -2   55.52   12.21
  -7  -1   2   39.87   17.69
  -7  -1  -2   46.51   12.73
  -7   1   2   33.03   16.48
  -7   1   2   43.58   17.25
  -7   1   2   30.18   12.75
  -7   1   2   40.50   13.07
  -7   1  -2   44.38    9.53
  -7  -1   2   44.58   12.97
  -7  -1   2   35.75   17.46
  -7  -1  -2   10.88   14.24
  -7  -1  -2   41.60   14.13
  -7  -1   2  -15.27   13.99
  -7  -1  -1   -2.56   13.68
  -7   1  -1   -0.29   14.48
  -7  -1  -1    2.45   15.21
  -7   1  -1    1.28    8.94
  -7  -1   1    5.69   12.38
  -7   1   1    0.11   13.90
  -7  -1   1    4.62    9.76
  -7   1  -1   -0.68   11.67
  -7  -1  -1   -1.28   12.31
  -7   1   1    4.50   12.13
  -7   1   1   10.36   12.86
  -7  -1   1    4.32   15.47
  -7   1   0   14.78   11.18
  -7   1   0    5.16   15.01
  -7   1   0    0.81   12.34
  -7  -1   0    6.35   12.99
  -7  -1   0    4.02   12.67
  -7  -1   0    6.73   16.05
  -7   0 -31   -0.75   17.61
  -7   0 -31   -4.98   18.05
  -7   0  31   -0.84   20.65
  -7   0  30   -3.31   17.53
  -7   0 -30    4.59   14.87
  -7   0 -30   -9.51   19.73
  -7   0 -29   -4.79   13.19
  -7   0 -29    0.86   16.35
  -7   0  29   -3.05   13.58
  -7   0 -28   -8.23   16.17
  -7   0 -28   -0.16   16.64
  -7   0  28    8.33   17.03
  -7   0 -27   -8.23   13.73
  -7   0 -27   -3.31   18.14
  -7   0  27   -3.04   18.84
  -7   0  26   26.30   13.99
  -7   0 -26   17.49   15.26
  -7   0 -26    6.76   16.17
  -7   0 -25    2.40   14.52
  -7   0 -25    1.22   14.87
  -7   0  25   -8.03   14.79
  -7   0  24  -15.10   17.31
  -7   0 -24  171.93   14.37
  -7   0 -24  156.64   16.33
  -7   0 -23    5.58   15.74
  -7   0 -23   -3.24   12.30
  -7   0 -22  331.23   17.82
  -7   0 -21   -1.50   15.44
  -7   0 -21    3.38   13.95
  -7   0 -20   23.02   11.25
  -7   0 -20   25.61   15.02
  -7   0 -19   -3.50   12.84
  -7   0 -19   -0.51   13.02
  -7   0 -18    5.47   13.69
  -7   0 -17    5.30   14.67
  -7   0  17    8.62   14.84
  -7   0 -16  -11.79   15.24
  -7   0 -16   45.05   13.90
  -7   0 -15    5.83   13.13
  -7   0 -15    0.62   12.63
  -7   0 -14   86.79   13.73
  -7   0 -14   84.02   13.67
  -7   0  14   86.54   14.48
  -7   0 -13   -6.86   13.07
  -7   0 -13   -2.26   10.27
  -7   0  13   -1.84   14.75
  -7   0 -12   16.08   10.50
  -7   0  12    0.76   15.15
  -7   0 -12   22.17   13.31
  -7   0 -11    9.88   12.28
  -7   0  11   -4.22   12.99
  -7   0 -11   -2.92   12.48
  -7   0 -10  -18.30   13.67
  -7   0 -10   74.36   13.30
  -7   0  10   83.22   13.77
  -7   0  -9   -4.94   12.38
  -7   0   9    2.53   12.52
  -7   0  -9   -0.98   12.30
  -7   0  -8   -0.53   12.30
  -7   0  -8    3.17   12.11
  -7   0   8    8.73   12.41
  -7   0  -7   -2.64    9.34
  -7   0  -7    1.01    9.73
  -7   0   7   -0.39   13.47
  -7   0   6   -5.99   12.93
  -7   0   6   16.72   12.85
  -7   0  -6   18.49   11.86
  -7   0  -6   18.61   11.49
  -7   0  -5   -2.36   13.06
  -7   0   5    3.24   11.68
  -7   0  -5   -7.99   11.71
  -7   0   5   -5.91   12.21
  -7   0   4    3.39    9.51
  -7   0  -4    0.15   12.81
  -7   0  -4    2.11   12.50
  -7   0   4    1.22    9.90
  -7   0  -4   -0.14   13.11
  -7   0  -3    2.38   13.67
  -7   0  -3   -0.16   11.48
  -7   0   3   -0.30   18.39
  -7   0   3   -0.55   16.83
  -7   0   3    7.66   12.97
  -7   0  -3    3.21    9.71
  -7   0   3    2.62   12.03
  -7   0   2   28.93   15.41
  -7   0  -2   20.61   15.63
  -7   0  -2   27.56   11.93
  -7   0   2   11.66   13.27
  -7   0  -2   31.73   12.41
  -7   0   2   20.93   15.68
  -7   0   2   21.44   12.09
  -7   0  -1    2.69   12.63
  -7   0   1   -1.04   14.77
  -7   0  -1    2.73   15.08
  -7   0   1   -4.85    9.34
  -7   0   1   -3.34   12.13
  -7   0   1   -1.43   16.28
  -7   0  -1   -1.14   12.93
  -7   0   0    1.60   12.00
  -7   0   0    0.92   11.71
  -7   0   0   -1.34   15.34
  -6  11  -8    2.73   16.55
  -6  11  -7    5.23   13.82
  -6  11   7   -2.45   14.10
  -6 -11  -7   15.66   17.49
  -6  11  -7    4.19   13.38
  -6  11   7    4.38   18.55
  -6  11  -6    2.70   13.15
  -6 -11  -6    5.55   17.34
  -6  11   6   20.79   14.71
  -6  11   6    6.98   14.38
  -6  11   5    2.87   14.23
  -6 -11  -5    0.01   17.12
  -6  11  -5   16.89   17.04
  -6  11  -5   21.00   14.22
  -6  11   5   -4.05   17.91
  -6 -11  -4    4.22   14.41
  -6  11   4    4.18   14.20
  -6  11  -4   -1.56   13.98
  -6  11   4    5.58   14.02
  -6  11  -4   -4.89   19.41
  -6  11   4   -3.20   18.04
  -6 -11  -3    6.75   17.16
  -6  11   3    8.38   17.33
  -6  11  -3    3.33   16.34
  -6  11   2   -2.56   17.00
  -6 -11  -2    0.47   20.39
  -6  11  -2    1.19   14.24
  -6  11  -1   -1.82   17.41
  -6  11  -1   -7.04   13.99
  -6 -11  -1    1.65   18.38
  -6  11   1    4.62   17.87
  -6  11  -1   10.93   13.98
  -6  11   0    4.64   17.69
  -6  11   0   12.14   13.91
  -6  11   0    0.64   14.13
  -6 -10 -17   -2.88   16.76
  -6  10 -17    8.02   17.04
  -6  10 -16    5.13   16.65
  -6  10  16    4.13   17.55
  -6  10 -16    7.69   13.62
  -6 -10 -16   -4.01   19.70
  -6  10  16   -3.10   13.87
  -6  10  15   -3.18   19.48
  -6  10 -15    4.29   16.22
  -6 -10 -15   -5.38   17.00
  -6  10  15    2.55   14.69
  -6  10 -14   -1.09   13.22
  -6  10  14   -1.33   14.26
  -6 -10 -14   -3.64   16.68
  -6  10  14   -2.21   14.60
  -6  10 -14    1.90   13.95
  -6  10  13    1.56   17.09
  -6 -10 -13   -6.41   16.64
  -6  10 -13   -9.21   16.89
  -6  10 -13   -9.52   13.52
  -6  10 -12   65.49   14.16
  -6  10  12  -16.52   15.10
  -6  10 -12   -5.17   13.56
  -6 -10 -12   75.32   19.18
  -6  10  11   37.96   13.85
  -6  10 -11   17.45   13.79
  -6 -10 -11   24.37   17.13
  -6  10  11   -5.24   14.81
  -6  10  10  -14.89   18.50
  -6  10  10    0.55   13.92
  -6 -10 -10   -0.93   13.33
  -6  10 -10   29.92   13.91
  -6  10  -9   22.06   13.42
  -6  10   9   10.06   16.82
  -6  10  -9   25.52   13.54
  -6  10   9   29.38   13.62
  -6 -10  -9   -4.88   16.03
  -6 -10  -8    5.05   16.33
  -6  10   8    3.84   13.59
  -6  10  -8  -12.67   13.10
  -6  10   8  -17.79   16.93
  -6  10  -8   33.24   18.00
  -6  10  -8    5.01   13.47
  -6  10  -7    4.19   13.24
  -6  10  -7   -1.65   15.54
  -6  10   7    9.53   18.40
  -6  10   7    4.39   18.09
  -6 -10  -7    5.50   13.01
  -6  10  -7   11.06   13.24
  -6 -10  -6   -2.07   16.91
  -6  10   6   10.35   15.78
  -6  10  -6   -5.19   17.68
  -6  10  -6   -5.46   13.26
  -6  10  -6    3.03   13.24
  -6  10   6    5.88   13.11
  -6  10   5   -2.51   13.52
  -6  10  -5    6.61   13.39
  -6  10  -5    7.56   15.82
  -6  10   5   13.00   13.23
  -6  10  -5    5.09   17.81
  -6 -10  -5   23.19   16.24
  -6  10   4    7.12   16.50
  -6  10  -4    1.60   13.13
  -6  10   4    1.76   13.28
  -6 -10  -4    3.26   12.64
  -6  10  -4    1.89   13.12
  -6  10   3   -2.61   13.24
  -6  10   3   -7.65   18.15
  -6  10  -3   -4.04   13.50
  -6  10  -3   19.36   16.28
  -6  10   3  -11.50   13.39
  -6 -10  -3    4.39   16.59
  -6  10   2   -7.75   13.47
  -6  10   2   -3.25   13.18
  -6 -10  -2    4.36   18.26
  -6  10  -2   -6.83   15.69
  -6  10  -1    3.45   13.39
  -6  10  -1   -0.74   16.21
  -6 -10   1    6.06   16.27
  -6  10   1   11.59   15.98
  -6 -10  -1   -4.04   18.45
  -6  10   0    5.67   16.03
  -6  10   0    5.94   13.35
  -6 -10   0   -3.18   16.20
  -6   9 -22    0.10   20.19
  -6   9 -21   -0.87   14.17
  -6   9 -21   -0.02   16.81
  -6   9  21    3.39   17.15
  -6   9 -21  -15.22   14.34
  -6  -9 -21    5.51   13.28
  -6   9  21    5.47   19.98
  -6   9 -20    6.99   13.57
  -6   9 -20   -1.95   16.22
  -6   9  20   -2.48   17.31
  -6  -9 -20  -10.04   18.92
  -6   9  20   -4.22   13.77
  -6  -9 -19   24.01   16.26
  -6   9 -19    5.80   13.36
  -6   9  19    0.56   18.92
  -6   9  19   18.81   17.63
  -6   9  18   -0.91   13.80
  -6  -9 -18    2.78   13.60
  -6   9  18   13.49   19.72
  -6   9 -18    3.70   13.61
  -6   9 -18    4.38   15.83
  -6   9 -17   -3.16   15.94
  -6   9 -17    5.08   15.14
  -6   9  17    3.28   16.93
  -6  -9 -17    3.31   16.39
  -6   9 -16    1.84   12.89
  -6   9 -16    6.32   15.52
  -6   9  16   -5.22   17.09
  -6   9 -16   -3.97   12.65
  -6  -9 -16    0.45   16.14
  -6   9 -15    0.79   12.64
  -6  -9 -15   -4.24   18.01
  -6   9 -15    2.82   17.48
  -6   9 -15   -3.58   12.71
  -6   9  15   -0.33   19.10
  -6   9 -14   14.67   13.18
  -6   9 -14   -1.03   13.23
  -6   9 -14   -5.33   12.20
  -6  -9 -14   19.30   17.97
  -6   9  14   21.08   17.23
  -6   9  13    2.11   13.09
  -6   9 -13   -4.05   15.31
  -6   9  13   -3.67   12.85
  -6   9 -13   -0.14   12.85
  -6   9 -13    3.59   14.57
  -6  -9 -13   -5.44   17.58
  -6   9  12    5.51   13.09
  -6  -9 -12   10.35   15.73
  -6   9  12   12.89   15.17
  -6   9 -12   -9.05   12.77
  -6   9 -12   -1.95   14.00
  -6   9 -12   -4.56   12.54
  -6   9 -11    0.10   14.53
  -6   9 -11   11.33   12.56
  -6   9  11   -0.41   15.63
  -6  -9 -11   -6.55   14.70
  -6   9  11    4.27   12.67
  -6   9  10    7.84   17.57
  -6   9 -10    3.76   11.70
  -6   9  10    9.10   17.05
  -6  -9 -10   -4.70   11.50
  -6  -9  -9  -10.35   14.28
  -6   9  -9    6.20   12.16
  -6   9  -9   -4.83   11.06
  -6   9   9  -12.65   17.42
  -6   9   9   -5.24   12.41
  -6   9  -8   16.64   14.67
  -6   9   8   12.17   16.98
  -6  -9  -8   11.91   14.66
  -6   9  -8   -0.96   13.89
  -6   9   7    9.76   16.19
  -6   9  -7   14.78   12.09
  -6  -9  -7    2.43   15.16
  -6   9  -7    7.85   15.77
  -6   9   6   10.55   12.34
  -6   9  -6    8.69   12.09
  -6   9  -6   15.98   15.16
  -6   9  -6   -2.27   14.82
  -6  -9  -6   -5.88   12.11
  -6   9   6   21.47   15.34
  -6   9  -5   -0.84   12.79
  -6   9  -5  -10.16   11.91
  -6   9   5    7.82   16.28
  -6  -9  -5   -3.90   14.77
  -6   9   5   11.62   12.23
  -6   9  -5    0.55   12.12
  -6   9   5    1.41   15.23
  -6  -9  -4    7.92   13.67
  -6   9   4    1.55   13.85
  -6   9   4   -4.55   11.91
  -6   9  -4   -7.37   16.67
  -6   9  -4    7.75   11.99
  -6   9   4   -1.72   11.91
  -6   9  -3   -6.60   12.98
  -6   9  -3   20.81   14.64
  -6   9   3   -3.64   14.24
  -6  -9  -3   -5.41   15.79
  -6  -9   2   -5.17   15.04
  -6  -9  -2    8.79   16.19
  -6   9  -2   13.70   12.04
  -6   9  -2   -3.15   17.04
  -6   9  -2   -1.83   11.57
  -6   9   2    6.06   12.02
  -6   9   1    3.08   12.16
  -6  -9  -1   -0.01   16.27
  -6   9   1   -3.70   11.90
  -6   9  -1   13.66   12.23
  -6   9   1    5.58   15.27
  -6   9  -1   -7.69   12.23
  -6  -9   1   11.26   15.50
  -6  -9   0   -0.64   15.04
  -6   9   0    8.00   16.06
  -6   9   0   -4.86   14.52
  -6  -8 -26    6.15   16.58
  -6   8 -25    9.80   13.90
  -6   8 -25    3.63   16.61
  -6  -8 -25   -0.26   14.06
  -6   8  25    4.05   14.08
  -6   8 -24    5.02   16.51
  -6   8 -24    6.99   19.42
  -6  -8 -24   11.16   16.53
  -6  -8 -23   -5.62   13.35
  -6   8 -23  -18.08   13.90
  -6   8 -23    9.70   14.14
  -6   8 -23    7.05   14.26
  -6   8  22   -6.13   13.25
  -6   8 -22   -5.99   15.97
  -6   8 -22   -8.57   18.02
  -6  -8 -22   -4.15   15.79
  -6   8 -21   -4.90   12.96
  -6   8  21   -8.52   16.28
  -6  -8 -21    2.76   12.59
  -6   8 -21    2.29   15.45
  -6   8 -20   -2.41   15.32
  -6   8  20   -0.58   18.48
  -6   8  20    7.82   13.13
  -6   8 -20    1.69   12.20
  -6  -8 -20   16.48   15.46
  -6  -8 -19   -2.78   13.17
  -6   8 -19   22.46   17.09
  -6   8  19   -3.79   17.29
  -6   8 -19    6.96   12.45
  -6   8 -19   -1.33   12.52
  -6   8  19    2.59   16.18
  -6   8  18    6.76   12.64
  -6  -8 -18   -3.24   16.08
  -6   8 -18    4.94   14.62
  -6   8 -18   18.84   12.37
  -6   8  18   28.38   18.80
  -6   8 -18   -5.18   15.00
  -6   8 -17   -2.78   12.19
  -6  -8 -17    9.43   17.68
  -6   8 -17   -2.16   12.18
  -6   8 -17   -1.90   12.86
  -6   8  17   -9.84   16.48
  -6   8  17    8.80   16.38
  -6   8 -16   30.43   14.56
  -6   8 -16   -8.95   11.99
  -6   8  16   -3.03   15.81
  -6   8  16    7.34   12.35
  -6  -8 -16    2.24   15.80
  -6   8 -15    7.34   14.23
  -6  -8 -15   11.76   15.08
  -6   8  15    7.29   15.16
  -6   8  15    5.50   16.67
  -6   8 -15    2.40   12.23
  -6   8 -14   -9.18   16.06
  -6   8 -14   16.95   14.64
  -6   8  14   10.13   12.49
  -6  -8 -14    5.93   14.69
  -6   8  14   19.64   15.30
  -6  -8 -13   -3.32   14.13
  -6   8 -13   19.82   11.75
  -6   8  13   -0.10   15.12
  -6   8 -13   12.27   15.94
  -6   8  13    5.90   14.43
  -6   8 -12    9.06   11.10
  -6  -8 -12   10.94   15.75
  -6   8 -12   -4.96   13.99
  -6   8  12   21.97   11.66
  -6   8  12   -5.88   15.41
  -6   8 -12   19.90   15.38
  -6   8 -11    0.86   11.32
  -6   8 -11    9.11   15.65
  -6   8  11   -5.92   13.89
  -6  -8 -11   13.53   14.00
  -6   8 -11    4.62   11.47
  -6   8  11   -7.42   15.36
  -6   8 -10   -3.33   13.69
  -6   8  10    2.96   14.95
  -6   8 -10   17.08   11.19
  -6   8 -10   13.69   13.90
  -6  -8 -10   17.78   11.42
  -6   8  10    8.83   11.21
  -6   8   9    8.94   13.74
  -6  -8  -9   -8.63   13.30
  -6   8   9   -0.84   10.66
  -6   8  -9   -0.35   10.95
  -6   8  -9   -5.61   11.09
  -6   8   8   -1.44   13.77
  -6  -8  -8    4.97   12.97
  -6   8   8   -3.87   11.26
  -6   8  -8   -1.24   10.84
  -6   8  -8   -8.18   13.73
  -6   8  -7   12.71   11.36
  -6  -8  -7   11.68   14.22
  -6   8   7   25.67   13.42
  -6   8   7    3.81   14.36
  -6   8  -7    4.94   15.11
  -6   8  -6   -6.63   11.42
  -6   8  -6   -6.36   10.85
  -6   8   6   -3.00   13.99
  -6   8   6    6.79   11.00
  -6  -8  -6   -5.27   10.40
  -6   8  -6   -3.81   15.39
  -6   8   5   -3.71   14.04
  -6  -8  -5   11.71   12.95
  -6   8  -5   -1.49   11.28
  -6   8  -5   -4.51   12.94
  -6   8   5   -0.33   13.22
  -6   8   4   -6.93   11.47
  -6  -8  -4    4.81   13.38
  -6   8   4   11.87   14.07
  -6   8  -4   36.77   13.79
  -6   8  -4   24.81   13.40
  -6   8  -3   -7.22   11.43
  -6   8  -3    5.35   12.83
  -6   8  -3    0.26   11.18
  -6  -8   3   -3.29   14.92
  -6   8   3   -1.82   15.05
  -6  -8  -3   -0.67   11.12
  -6   8   3   -1.81   13.49
  -6   8   2    0.36   11.25
  -6  -8  -2   -1.47   14.53
  -6   8   2   10.22   13.76
  -6   8   2    7.84   11.11
  -6   8  -2    1.76   10.79
  -6   8  -2    9.88   13.81
  -6  -8   2   -6.06   16.30
  -6   8   1    0.30   15.37
  -6  -8   1    2.09   16.21
  -6   8  -1    4.74   10.81
  -6  -8  -1    2.22   15.32
  -6   8  -1    2.85   13.12
  -6   8   1    3.70   13.79
  -6   8   1    7.67   13.34
  -6   8   0   77.95   12.23
  -6   8   0    4.77   16.21
  -6   8   0  -20.11   12.29
  -6  -8   0   91.35   12.79
  -6  -7 -29   -5.16    9.92
  -6   7  28  -11.95   13.33
  -6  -7 -28   -1.44   20.01
  -6  -7  28    5.44   20.69
  -6  -7 -28   17.09   16.72
  -6  -7 -28    5.71   20.04
  -6  -7 -27    1.98   21.05
  -6  -7 -27   10.48   18.91
  -6   7  27   -5.44   15.55
  -6  -7  27   -1.92   23.18
  -6  -7 -27   -1.19   23.83
  -6  -7 -26   -0.39   19.53
  -6   7 -26   -8.56   12.54
  -6  -7 -26    3.42   16.87
  -6   7  26   -6.57   12.92
  -6  -7 -26   -1.33   24.36
  -6  -7 -25    1.41   21.76
  -6  -7 -25   -0.32   13.26
  -6  -7 -25   -0.08   24.92
  -6   7 -25    1.30   12.32
  -6   7 -25    5.71   15.16
  -6  -7  25    1.98   24.44
  -6  -7 -24   -0.59   24.78
  -6  -7 -24    2.16   26.23
  -6   7 -24    1.03   12.32
  -6  -7 -24   -4.31   15.79
  -6  -7  24    3.02   23.69
  -6  -7 -23   -0.29   31.85
  -6   7 -23   14.65   16.94
  -6  -7 -23    5.30   15.45
  -6  -7 -23    0.89   33.13
  -6  -7 -22   14.11   12.39
  -6   7 -22    1.27   12.18
  -6   7 -22    5.09   12.30
  -6   7 -21    6.15   16.47
  -6   7 -21   -5.85   11.85
  -6   7  21   16.83   14.87
  -6  -7 -21    1.84   14.61
  -6   7 -20   -2.78   11.91
  -6  -7 -20   -2.47   12.12
  -6   7 -20   -4.05   15.10
  -6   7  20    9.52   12.03
  -6   7  19    5.76   14.60
  -6   7 -19    7.04   14.93
  -6  -7 -19   -1.91   14.55
  -6   7  19    6.30   16.43
  -6   7 -19    3.15   11.38
  -6   7  18   23.92   12.06
  -6   7 -18    9.26   12.10
  -6   7  18   15.53   16.27
  -6  -7 -18   19.31   16.42
  -6   7 -18    9.04   14.10
  -6   7  17   13.00   17.10
  -6   7 -17   -6.94   13.75
  -6   7  17   18.55   14.04
  -6  -7 -17   -0.31   11.91
  -6   7 -17    1.05   14.06
  -6   7  16    1.38   11.56
  -6   7 -16    5.77   11.35
  -6  -7 -16   -6.59   12.08
  -6   7  16   -4.93   16.82
  -6   7 -16   12.70   13.46
  -6  -7 -15   -3.83   13.87
  -6   7  15   12.16   18.25
  -6   7  15   55.66   16.20
  -6   7 -15    1.58   12.00
  -6   7 -15   -8.84   12.06
  -6  -7 -14   11.42   13.00
  -6   7  14    8.81   17.14
  -6   7  14   -3.68   11.06
  -6   7 -14    1.67   13.98
  -6   7 -14    2.89   11.32
  -6  -7 -13   -8.42   13.48
  -6   7 -13   -5.83   11.62
  -6   7 -13   -3.43   11.24
  -6   7  13   -0.37   14.13
  -6   7  13    3.03   14.70
  -6   7 -12   -8.89   15.10
  -6   7 -12   23.21   11.45
  -6   7  12    2.79   14.74
  -6  -7 -12    9.61   11.15
  -6   7  12   17.69   13.47
  -6  -7 -11   -3.99   10.53
  -6   7  11    1.79   13.86
  -6   7 -11    5.57   10.73
  -6   7 -11   -2.21   10.40
  -6   7 -11    0.48   10.39
  -6   7  11   -5.27   10.53
  -6   7  10    3.40   14.69
  -6  -7 -10    7.21   14.39
  -6   7 -10    0.55   10.39
  -6   7 -10   13.92   12.78
  -6   7  10   -7.74   14.63
  -6   7 -10   -2.98   13.61
  -6  -7  -9   25.29   13.56
  -6   7  -9    9.32   13.39
  -6   7   9   18.83   11.54
  -6   7   9   -4.68   10.86
  -6   7  -9   23.72   12.64
  -6  -7  -8   13.05   13.90
  -6   7   8   14.92   12.92
  -6   7  -8   21.39   10.33
  -6   7  -8   17.83   10.44
  -6   7   8   -2.65   14.92
  -6   7  -7   -5.53   12.50
  -6   7  -7   -3.33   14.12
  -6   7  -7    1.00   10.78
  -6   7   7   11.49   10.62
  -6   7   7   -4.10   13.25
  -6  -7  -7   24.83   11.28
  -6   7  -6   17.42   12.20
  -6   7   6   68.27   15.48
  -6   7  -6   -8.40   10.73
  -6   7   6   34.92   10.87
  -6  -7  -6  -12.34   13.61
  -6   7   5   28.45   13.86
  -6   7  -5  124.16   13.38
  -6  -7  -5   23.87   15.01
  -6   7   5  109.86   11.84
  -6   7  -5  -18.61   13.24
  -6   7   4   54.96   13.19
  -6   7  -4   20.61   10.10
  -6   7   4   10.14   11.01
  -6   7  -4   48.26   10.03
  -6  -7   4  -20.78   13.57
  -6   7  -4   61.61   10.73
  -6  -7  -4   13.76   13.55
  -6   7   3   -3.55   14.12
  -6  -7  -3    0.10   12.96
  -6   7   3    4.81   13.51
  -6  -7   3   -0.11   12.87
  -6   7  -3    0.01   11.99
  -6   7  -3    5.35   13.60
  -6   7  -3   -7.61    9.41
  -6   7  -2   25.99   13.08
  -6  -7   2   65.49   14.15
  -6   7  -2   96.40   12.91
  -6   7   2  -25.27   14.40
  -6   7  -2   86.76   10.48
  -6  -7  -2   94.83   14.96
  -6   7   2  100.92   14.05
  -6   7   2  112.64   10.74
  -6  -7  -1   -2.30   12.90
  -6  -7   1    9.72   13.92
  -6   7  -1   13.92   12.56
  -6   7   1   -0.73    9.58
  -6   7  -1   -0.84   12.12
  -6   7   1    0.28   10.28
  -6   7  -1    7.04    9.93
  -6   7   1    5.18   12.01
  -6   7   0   12.01   12.94
  -6   7   0    1.55    9.90
  -6   7   0    1.48    9.88
  -6  -7   0    4.04   12.62
  -6   6 -31   20.15   17.66
  -6  -6 -31    5.03   14.36
  -6  -6 -31   -0.97   13.86
  -6  -6  31    0.75   14.44
  -6   6 -31    1.83   14.82
  -6   6  30    2.46   14.68
  -6  -6  30   -0.82   17.25
  -6  -6 -30   11.08   13.59
  -6  -6 -30   14.34   20.12
  -6  -6 -29    9.04   20.34
  -6  -6 -29    9.12   18.15
  -6  -6 -29   -2.90   13.17
  -6  -6  29    2.99   20.36
  -6   6  29   21.98   19.09
  -6  -6 -28    1.31   20.02
  -6  -6 -28   -2.06   20.10
  -6  -6 -28   -3.88   15.56
  -6   6  28    4.23   13.39
  -6  -6  28   -2.09   20.33
  -6  -6 -27   -2.41   17.97
  -6  -6  27    0.57   17.69
  -6  -6 -27  -14.07   15.77
  -6   6  27   -0.68   15.88
  -6  -6 -27    6.75   17.58
  -6  -6 -26    9.89   18.82
  -6  -6 -26   -5.74   17.21
  -6  -6  26   -3.61   21.46
  -6   6  26    7.64   13.20
  -6  -6 -26    6.12   16.72
  -6   6  25    5.35   15.37
  -6  -6  25    3.25   18.46
  -6  -6 -25    1.27   18.37
  -6  -6 -25    6.88   14.30
  -6  -6 -25    4.58   18.31
  -6   6 -24   14.25   11.71
  -6   6  24    5.68   11.92
  -6  -6  24    3.85   18.53
  -6  -6 -24   -3.88   11.85
  -6   6 -24   10.60   11.43
  -6  -6 -24    4.36   18.31
  -6  -6 -24   -0.02   18.27
  -6  -6  23    5.26   17.81
  -6  -6 -23   -1.84   19.51
  -6  -6 -23   -0.68   19.74
  -6  -6 -23   -6.89   13.81
  -6   6  23    8.97   14.06
  -6   6 -23   -1.51   14.03
  -6  -6 -22    8.03   18.49
  -6   6  22   -0.57   11.47
  -6   6 -22    8.54   13.82
  -6  -6 -22   12.72   19.88
  -6  -6  22   10.89   17.92
  -6  -6 -22   15.53   14.88
  -6   6  21    3.53   14.59
  -6  -6 -21    1.64   19.33
  -6  -6 -21    4.68   19.71
  -6   6 -21   -2.17   10.92
  -6  -6 -21   -1.34   11.86
  -6  -6  21    1.48   17.97
  -6  -6 -20    0.01   22.10
  -6   6  20   15.97   11.07
  -6   6 -20    1.47   13.20
  -6  -6 -20    9.11   13.85
  -6  -6 -20    2.75   22.17
  -6  -6  20    0.38   20.09
  -6  -6 -19    7.50   10.88
  -6  -6 -19    1.78   23.55
  -6   6 -19   -1.82   10.69
  -6   6 -19   -2.48   10.62
  -6  -6 -19    3.55   25.09
  -6   6  19   17.85   14.01
  -6  -6  19   -0.88   21.29
  -6   6 -18   -7.41   10.88
  -6   6  18    0.06   16.17
  -6  -6  18    5.37   26.46
  -6   6  18    6.47   13.33
  -6   6 -18   -3.56   14.22
  -6  -6 -18   10.94   13.48
  -6   6 -17    2.76   10.29
  -6   6  17   -5.64   14.54
  -6  -6 -17   -8.31   14.50
  -6   6 -17    4.00   10.40
  -6   6  17   -2.42   10.35
  -6   6  16    1.39   14.45
  -6   6  16   19.04   16.80
  -6   6 -16   14.56   13.12
  -6   6 -16    0.26   10.69
  -6  -6 -16   -5.42   10.26
  -6   6  15   -3.43   14.83
  -6   6 -15   11.25   14.01
  -6   6  15   -8.31   10.14
  -6  -6 -15    2.04   10.10
  -6   6 -15  -11.81   10.13
  -6   6  14    4.00   13.49
  -6   6 -14   -9.23   10.12
  -6   6  14   -3.27   10.37
  -6   6 -14    3.05   10.67
  -6  -6 -14    0.15   10.11
  -6   6 -13   18.96   11.01
  -6   6  13    5.51   13.61
  -6  -6 -13   -3.81    9.92
  -6   6 -13   14.15   11.97
  -6   6  13   13.09   13.75
  -6   6 -12   -0.10   12.92
  -6   6 -12    1.51   12.48
  -6   6  12   11.97    9.91
  -6  -6 -12   -4.39    9.96
  -6   6  12    1.57   13.22
  -6   6  11   -0.69   14.35
  -6   6 -11    6.15    9.41
  -6   6  11   14.56   12.51
  -6   6 -11    3.75   12.63
  -6   6 -11   14.61    9.43
  -6  -6 -11    5.64   12.84
  -6   6 -10    8.41   11.73
  -6  -6 -10   -2.63   13.71
  -6   6  10    2.87   13.05
  -6   6 -10    1.50   12.78
  -6   6 -10   -1.28    9.29
  -6   6  10    3.16   12.37
  -6   6   9   -9.84   13.26
  -6   6  -9   29.98   13.15
  -6   6  -9   -5.48    9.82
  -6   6  -9   33.96   12.15
  -6   6   9   -1.63   10.02
  -6  -6  -9  -18.09   13.22
  -6  -6  -8   -1.51   14.45
  -6   6  -8   14.96    9.77
  -6   6   8   24.70   12.23
  -6   6  -8   17.30   11.78
  -6   6  -8   22.48    9.67
  -6   6   8   25.04   12.83
  -6   6  -7   28.71   12.55
  -6   6   7   60.51   13.59
  -6   6   7   30.09   13.54
  -6   6  -7  -27.74   12.28
  -6  -6  -7  -18.14   10.35
  -6   6  -7   48.40   12.20
  -6  -6  -6   19.86   10.10
  -6   6  -6    8.09   13.19
  -6   6  -6   31.39   12.24
  -6   6  -6    1.91    9.94
  -6   6   6   26.55   13.71
  -6   6   6   27.83    9.86
  -6  -6  -5    2.69    9.61
  -6   6   5    4.69    9.48
  -6   6   5    1.49   11.89
  -6   6  -5    6.09    9.34
  -6   6  -5    9.98    9.09
  -6   6  -4   64.63   12.34
  -6  -6   4   44.64   15.90
  -6   6   4   56.09   13.01
  -6  -6  -4   57.96   12.90
  -6   6  -4   -4.39   12.82
  -6   6   4    0.05   13.51
  -6   6  -3    1.01   13.26
  -6  -6   3   14.70   13.33
  -6   6  -3   26.08   12.75
  -6   6   3   27.18   10.11
  -6  -6  -3   -7.28   13.64
  -6   6  -3   18.99   12.04
  -6   6   3    9.46   14.03
  -6   6  -2    6.11   12.75
  -6   6   2   -2.41    9.54
  -6   6  -2    5.70    9.40
  -6  -6   2   -2.25   14.60
  -6  -6  -2    3.94   10.15
  -6   6   2   -2.94   12.21
  -6   6  -2    2.52    9.44
  -6   6   1    5.28   10.23
  -6   6  -1   -9.97   12.78
  -6  -6   1   36.69   13.07
  -6   6   1  -15.42   12.42
  -6  -6  -1   24.69   12.58
  -6   6  -1   28.07   12.05
  -6   6  -1   27.90   12.06
  -6   6   1   30.16    9.92
  -6   6   0   25.63   11.96
  -6   6   0   18.57   12.07
  -6   6   0   31.98    9.80
  -6  -6   0   -0.84   12.82
  -6  -5 -32    2.03   17.33
  -6   5 -32  -13.17   14.53
  -6  -5  32    5.48   17.30
  -6   5 -32    4.36   17.21
  -6  -5 -32   -2.72   17.54
  -6   5 -31   -1.78   16.86
  -6   5 -31   -8.84   19.41
  -6  -5 -31   16.50   20.60
  -6  -5  31    3.32   17.38
  -6  -5 -31    0.24   17.25
  -6   5 -30    8.89   13.95
  -6   5 -30   -4.83   14.10
  -6  -5 -30    2.78   13.21
  -6  -5 -30    3.11   19.63
  -6  -5  30   -3.45   17.20
  -6  -5  29   -4.46   18.49
  -6  -5 -29   -7.31   16.64
  -6   5  29    5.75   13.55
  -6  -5 -29   -3.45   13.19
  -6   5 -29    9.34   15.85
  -6  -5  28   -2.63   16.26
  -6  -5 -28    0.32   13.09
  -6   5  28   11.36   18.07
  -6   5 -28   -5.85   12.73
  -6  -5 -28    2.37   18.74
  -6  -5 -28    2.21   16.85
  -6  -5  27    5.23   18.76
  -6  -5 -27   11.23   16.64
  -6  -5 -27   -5.16   16.59
  -6  -5 -27   -8.43   16.74
  -6   5 -27    0.53   15.34
  -6   5  27    4.64   12.79
  -6  -5 -26    0.25   16.36
  -6  -5  26    0.47   18.52
  -6   5  26   -2.79   17.64
  -6   5 -26    2.47   12.44
  -6  -5 -26    4.31   18.86
  -6  -5 -26  -10.33   14.61
  -6   5  25   19.48   12.36
  -6  -5 -25   20.88   18.66
  -6  -5 -25    4.39   18.31
  -6  -5 -25   10.33   16.87
  -6   5 -25   15.41   14.59
  -6   5 -25   33.31   11.90
  -6  -5  25    3.90   18.35
  -6  -5  24    4.10   15.94
  -6  -5 -24    1.15   15.31
  -6   5 -24    6.91   11.15
  -6  -5 -24    4.52   17.05
  -6  -5 -24   -6.64   17.07
  -6   5  24    5.54   14.04
  -6   5 -23    3.06   13.42
  -6  -5  23    4.02   15.19
  -6  -5 -23    6.51   15.80
  -6  -5 -23    0.55   16.92
  -6   5  23    3.40   11.31
  -6  -5 -23    2.43   11.95
  -6  -5 -22   16.28   17.28
  -6  -5 -22   12.82   16.25
  -6  -5 -22    3.95   12.37
  -6   5 -22   15.84   11.59
  -6   5  22    6.08   14.17
  -6  -5  22   11.51   16.04
  -6   5 -21   13.59   11.27
  -6   5 -21    6.90   14.71
  -6  -5  21   25.99   17.14
  -6  -5 -21  -13.15   15.67
  -6  -5 -21   -8.40   17.55
  -6  -5 -21   43.38   18.67
  -6   5  21   15.08   13.38
  -6   5 -20   -9.79   10.27
  -6   5 -20   -4.98   10.31
  -6  -5 -20   20.59   16.71
  -6   5  20    7.22    9.92
  -6  -5  20   15.41   17.03
  -6  -5 -20   -6.79   11.90
  -6  -5 -20   32.14   15.98
  -6   5 -19   -6.03    9.31
  -6  -5 -19   -2.91   16.22
  -6  -5  19   -4.39   17.79
  -6  -5 -19   -0.58   14.13
  -6   5  19   -7.18   12.92
  -6   5 -19    4.98    9.18
  -6  -5 -19   -3.57   16.68
  -6  -5 -18    2.25   12.96
  -6   5  18   -0.88   10.18
  -6  -5  18    4.30   16.57
  -6  -5 -18    9.30   19.35
  -6  -5 -18    8.55   17.62
  -6   5 -18    5.28   12.95
  -6   5 -18    4.62    9.88
  -6   5  17   -5.53    9.49
  -6  -5 -17    6.21   12.01
  -6  -5  17   -1.99   19.38
  -6  -5 -17    2.80   18.31
  -6   5  17    0.65   15.45
  -6   5 -17    1.20    9.29
  -6   5 -17   -0.83    9.06
  -6  -5 -17    2.33   18.20
  -6   5 -16  -10.78    9.46
  -6  -5 -16   28.44   20.49
  -6   5  16   21.01   13.58
  -6   5 -16   -8.44   10.10
  -6  -5 -16   12.25   10.60
  -6  -5 -16   12.55   18.04
  -6  -5  16   17.88   18.61
  -6   5  16   -3.85   15.35
  -6  -5 -15    3.87   19.24
  -6   5  15    0.82   14.53
  -6  -5 -15   -1.24   12.07
  -6   5  15    7.23   10.00
  -6  -5 -15    4.31   19.69
  -6   5 -15    9.35    9.72
  -6   5 -15   10.84   13.73
  -6  -5  15    2.90   19.04
  -6   5  14    7.29   14.41
  -6   5  14   13.51    9.84
  -6   5 -14    0.16    9.71
  -6  -5 -14    3.41   23.40
  -6   5 -14    3.44   12.24
  -6  -5  14    3.32   21.61
  -6  -5 -14    5.62   22.74
  -6  -5 -14   -8.77   13.65
  -6   5 -13    6.42   11.98
  -6   5 -13    2.22    9.62
  -6   5  13    0.09   13.99
  -6   5  13   -0.01   12.22
  -6  -5 -13   -8.14   13.49
  -6  -5 -12    5.40   13.21
  -6   5  12    0.91   14.27
  -6   5 -12   10.24    9.75
  -6   5 -12    0.93   12.39
  -6   5  12    5.68   12.45
  -6  -5 -11   27.86   12.15
  -6   5 -11   20.46   10.16
  -6   5 -11   14.30   13.64
  -6   5  11   -8.03   14.65
  -6   5  11   -1.26    9.88
  -6   5  10    6.22   13.17
  -6   5 -10    3.62   13.35
  -6   5 -10    9.48    9.74
  -6   5  10    7.38   10.01
  -6  -5 -10   -0.97    9.61
  -6   5   9    5.36   12.20
  -6   5  -9   15.25    9.34
  -6   5  -9   25.32    9.54
  -6   5  -9   13.00    9.36
  -6  -5  -9   19.23   11.96
  -6   5   9   -4.99   13.14
  -6   5   8   -3.73   12.56
  -6   5   8   -2.51   12.95
  -6   5  -8    3.11   11.76
  -6   5  -8    3.68   11.08
  -6  -5  -8    3.38   10.89
  -6   5  -8   -2.53   12.53
  -6   5  -7   -7.96   13.28
  -6   5   7    5.32    9.99
  -6   5  -7    5.35    9.78
  -6  -5  -7   13.37   12.17
  -6   5   7   14.39   13.59
  -6   5  -7   -0.11    9.32
  -6   5   6    5.34    9.41
  -6   5  -6    5.26   11.40
  -6  -5  -6   10.02   12.34
  -6   5  -6    4.80   13.42
  -6   5   6    8.69   11.23
  -6   5  -6   13.04   11.54
  -6   5   5    7.46   11.65
  -6   5  -5    7.77    9.15
  -6   5   5    2.74    9.32
  -6  -5  -5   -1.54   12.45
  -6   5  -5    2.25   12.17
  -6  -5   5    3.92   16.02
  -6   5  -5    6.10    9.50
  -6   5  -4  -14.45   12.27
  -6  -5   4   22.89   14.55
  -6   5   4   -3.25   13.46
  -6   5  -4   17.59    9.51
  -6  -5  -4    1.52   12.92
  -6   5  -4   -1.28   12.16
  -6   5   4    1.35   11.43
  -6   5  -3   18.27   11.47
  -6   5   3   16.04   11.89
  -6   5  -3    1.65   12.57
  -6  -5  -3   11.86   11.69
  -6   5   3   10.38   11.89
  -6   5  -3  -16.42   12.21
  -6  -5   3   17.11   15.39
  -6   5   2   32.77    9.80
  -6  -5   2   11.45   14.33
  -6   5  -2   26.32    9.85
  -6   5  -2   -2.67   12.52
  -6   5   2   31.06   11.89
  -6   5  -2   24.28   13.37
  -6  -5  -2   29.40   12.19
  -6   5   1   23.29   12.01
  -6  -5   1   32.39   14.78
  -6  -5  -1    3.36   12.45
  -6   5  -1   13.94    9.53
  -6   5   1  -11.93   12.80
  -6   5  -1    3.62   12.77
  -6   5   1   -6.34   10.24
  -6   5  -1   24.05   12.20
  -6   5   0    7.68    9.74
  -6   5   0   -8.29   11.99
  -6  -5   0   -2.61   12.68
  -6   5   0    0.46    8.81
  -6   4  34    1.14   14.20
  -6   4 -34   19.39   16.89
  -6  -4 -34    2.03   14.46
  -6  -4 -34   -6.98   10.45
  -6   4 -34   10.43   13.98
  -6  -4  34    1.09   18.63
  -6   4 -33    8.89   18.35
  -6  -4  33    2.70   18.72
  -6  -4 -33   -1.31   18.29
  -6   4  33  -20.69   19.03
  -6  -4 -33    3.06   17.33
  -6   4 -33    0.27   16.77
  -6   4 -32   -7.65   14.13
  -6   4  32  -20.70   14.48
  -6  -4 -32    5.16   18.01
  -6  -4 -32   -5.14   18.95
  -6  -4  32   18.62   19.83
  -6   4 -32   11.27   13.92
  -6   4 -31  -10.56   15.78
  -6  -4 -31   -6.20   15.75
  -6   4 -31   12.14   16.07
  -6  -4  31    3.83   17.40
  -6  -4 -31   16.84   17.88
  -6  -4 -30    1.78   12.72
  -6  -4 -30    3.63   17.49
  -6  -4  30    2.03   16.66
  -6   4 -30   -2.07   12.52
  -6   4 -30   -0.38   14.95
  -6   4 -29    3.46   16.91
  -6  -4 -29   -2.77   18.42
  -6  -4 -29    0.83   12.65
  -6  -4  29   -3.42   18.90
  -6   4  29   -0.33   12.81
  -6   4 -29   -2.20   14.93
  -6   4 -28   -0.43   12.54
  -6  -4  28   16.88   15.94
  -6  -4 -28   -0.73   13.22
  -6   4  28    0.19   15.34
  -6  -4 -28   15.44   13.44
  -6  -4 -27    4.13   15.59
  -6   4  27    1.60   11.84
  -6  -4 -27    2.19   16.09
  -6  -4  27    3.14   15.63
  -6  -4 -27    3.66   12.07
  -6   4 -27   10.15   16.30
  -6   4 -26    2.18   11.55
  -6   4 -26    1.39   11.33
  -6  -4  26   -0.78   15.15
  -6  -4 -26   -5.87   15.07
  -6   4  26    0.44   15.04
  -6  -4 -26    3.42   15.07
  -6  -4 -26   -1.29   12.16
  -6  -4  25   -0.82   14.74
  -6  -4 -25   -1.13   11.87
  -6  -4 -25    8.30   15.29
  -6  -4 -25    6.99   15.53
  -6   4  25    4.46   11.43
  -6   4 -25   11.66   15.20
  -6  -4  24   14.92   17.62
  -6  -4 -24    8.06   16.75
  -6  -4 -24   -7.76   12.27
  -6   4 -24   -0.96   11.17
  -6   4  24   28.03   14.05
  -6  -4 -24    2.73   17.73
  -6  -4  23    2.13   15.07
  -6  -4 -23    3.32   14.17
  -6   4 -23    5.99   13.38
  -6  -4 -23   -2.75   16.37
  -6  -4 -23    2.74   14.00
  -6   4  23    7.73   13.62
  -6  -4  22  -10.75   16.00
  -6  -4 -22   -5.65   16.09
  -6   4 -22   22.85   10.50
  -6  -4 -22   21.91   16.01
  -6   4 -22   23.14   10.77
  -6  -4 -22  -14.23   16.16
  -6   4  22   14.38   10.83
  -6  -4 -21    2.81   15.94
  -6  -4 -21   -6.65   16.08
  -6   4  21   11.77   14.02
  -6   4 -21   -3.90   10.44
  -6  -4  21   -5.76   13.78
  -6  -4 -21   -2.31   13.52
  -6   4 -21    5.78   10.11
  -6  -4 -20    4.89   11.73
  -6  -4 -20   -9.04   16.70
  -6   4 -20   14.77   14.76
  -6  -4 -20   12.03   15.95
  -6  -4  20   49.40   15.30
  -6   4  20    9.56   11.52
  -6   4 -20   48.05   11.16
  -6   4 -19   26.14   10.98
  -6  -4  19   47.09   14.07
  -6  -4 -19   38.81   14.99
  -6  -4 -19    1.54   13.97
  -6   4  19   55.58   11.22
  -6  -4 -19   57.71   16.60
  -6   4 -19   -4.21   11.25
  -6   4 -18   18.78   10.77
  -6  -4 -18   21.39   12.56
  -6  -4 -18   38.32   15.10
  -6  -4  18   34.73   14.90
  -6   4  18   27.39   14.05
  -6   4 -18   -6.55   10.95
  -6  -4 -18   33.65   14.09
  -6  -4  17    8.58   15.42
  -6   4  17    7.60   12.83
  -6   4 -17   14.57   10.47
  -6  -4 -17   10.93   14.75
  -6   4 -17    7.75   13.67
  -6  -4 -17   16.13    9.99
  -6  -4 -17   19.19   14.26
  -6   4 -16   14.58   12.25
  -6  -4 -16   19.37   15.45
  -6  -4 -16   11.48   12.53
  -6   4 -16   -2.53   10.83
  -6  -4 -16    4.45   14.32
  -6   4  16   22.78   10.67
  -6  -4  16    2.11   16.56
  -6  -4 -15   12.23   12.42
  -6   4 -15  -10.66   12.74
  -6   4  15   19.10   12.32
  -6  -4 -15   14.09   16.03
  -6   4  15    8.79   16.42
  -6  -4 -15   15.01   15.24
  -6  -4  15    5.53   14.78
  -6   4 -15   -4.28   10.19
  -6   4 -14   12.38   11.83
  -6   4  14    2.88   13.10
  -6   4 -14   60.22    9.94
  -6  -4 -14   66.16   10.19
  -6  -4 -14   49.42   15.31
  -6   4  14   60.61   16.33
  -6  -4  14   65.78   17.29
  -6  -4 -14   62.23   15.43
  -6  -4 -13   35.56   16.86
  -6  -4 -13   35.51   16.59
  -6  -4 -13   20.92   12.34
  -6   4 -13   49.06   11.92
  -6  -4  13   15.26   17.80
  -6   4 -13   24.29    9.66
  -6   4  13   46.38   12.32
  -6   4  13   45.05   17.13
  -6   4 -12    1.94   12.33
  -6  -4 -12    3.90   16.51
  -6  -4 -12   -0.91   16.84
  -6  -4  12    0.20   16.44
  -6   4 -12   -0.82   11.24
  -6   4  12    0.54   14.71
  -6  -4 -12   -2.11   11.75
  -6   4  12    0.76    9.52
  -6  -4 -11    4.04   15.13
  -6  -4 -11    1.63   15.15
  -6   4 -11   -2.35   11.81
  -6   4 -11    2.68   11.11
  -6  -4 -11   -6.69   12.02
  -6  -4  11    0.37   17.92
  -6   4  11    4.21    8.71
  -6   4  11   -0.74   13.75
  -6   4  10    3.82    9.45
  -6  -4 -10    3.50   19.02
  -6   4 -10    7.64    9.01
  -6  -4  10    1.03   15.27
  -6   4 -10    9.46    8.90
  -6  -4 -10    4.54   15.23
  -6  -4 -10   -0.64   11.71
  -6   4  10    3.78   15.41
  -6  -4  10    2.14   14.84
  -6   4  -9   18.56   11.68
  -6  -4  -9   31.91    9.72
  -6  -4   9   34.24   18.95
  -6  -4   9   28.39   17.16
  -6   4   9   33.72   14.34
  -6   4  -9   28.27    9.22
  -6  -4  -9   27.37   17.03
  -6   4   9   28.07   11.92
  -6  -4  -9    7.38   19.96
  -6   4  -8    8.76   11.41
  -6   4  -8    8.81    8.99
  -6  -4  -8    4.10   13.35
  -6   4   8   -0.51   12.96
  -6  -4  -8    4.01   23.18
  -6  -4   8    4.94   20.64
  -6   4   8    8.23   14.70
  -6  -4  -8    2.56   22.70
  -6  -4   8   11.41   20.91
  -6   4   7    8.34   12.07
  -6   4   7   18.60   13.23
  -6  -4  -7   17.81   11.72
  -6   4  -7   12.81    9.45
  -6   4  -7    2.41    9.26
  -6   4  -6   12.96   11.64
  -6  -4  -6   10.62    9.17
  -6   4   6    9.55   12.67
  -6   4  -6   21.33   13.40
  -6   4  -6    2.31   11.85
  -6   4   6   21.74   13.45
  -6   4   5   24.21   11.81
  -6   4   5   21.04   11.91
  -6   4  -5  -12.19   11.15
  -6   4  -5   33.04   12.13
  -6  -4   5   18.30   16.43
  -6   4  -5   21.26   12.07
  -6  -4  -5   35.04   11.76
  -6   4   4   10.50    9.16
  -6   4  -4    1.92   12.90
  -6  -4   4    5.62   14.27
  -6   4  -4    2.35   11.45
  -6   4   4    9.37   10.82
  -6  -4  -4   -7.76   10.87
  -6   4  -4   -9.92    9.24
  -6   4   3    9.43    9.12
  -6   4   3    4.89   10.92
  -6  -4   3    3.18   14.65
  -6   4  -3   -6.02    9.16
  -6  -4  -3    3.31   10.89
  -6   4  -3   -5.90   12.83
  -6   4  -3    2.59   12.26
  -6   4   2   -1.36   11.43
  -6   4  -2   26.20   12.75
  -6   4   2   17.31    9.40
  -6   4  -2   15.02   11.66
  -6  -4  -2   -0.79   12.13
  -6  -4   2   15.24   13.06
  -6   4  -2   24.93   11.39
  -6   4  -1    2.30   11.67
  -6   4  -1    0.88   11.72
  -6  -4  -1    7.11   11.24
  -6  -4   1    0.28   13.82
  -6   4   1    1.99   11.04
  -6   4  -1   -1.75   11.38
  -6   4   1    5.59    8.91
  -6   4   1   -2.65    8.94
  -6   4   0  131.11   10.61
  -6   4   0  -49.41   12.98
  -6  -4   0  219.35   16.26
  -6   4   0  -44.37   12.01
  -6   3 -35    3.35   17.06
  -6   3  35    8.76   17.24
  -6  -3  35   -1.24   17.91
  -6  -3 -35   14.72   10.29
  -6   3 -35    8.77   16.97
  -6  -3 -35   20.05   14.05
  -6  -3 -35   -0.08   17.24
  -6  -3 -34    9.43   17.00
  -6   3 -34   -0.87   13.97
  -6  -3  34    0.70   17.17
  -6   3  34    8.72   17.03
  -6  -3 -34  -10.69   17.48
  -6   3 -34    4.65   13.93
  -6  -3  33   -1.10   17.48
  -6   3 -33   -5.22   16.28
  -6  -3 -33   -2.69   17.60
  -6   3  33   24.94   13.35
  -6   3 -33    3.69   18.17
  -6  -3 -33   13.43   14.12
  -6  -3 -32   20.28   16.34
  -6   3 -32    4.68   12.96
  -6   3  32   -7.38   17.35
  -6  -3  32    2.77   19.70
  -6  -3 -32    3.40   19.53
  -6   3 -32   -5.84   15.26
  -6   3 -31   -4.15   12.84
  -6   3 -31    5.85   12.76
  -6  -3 -31    9.79   16.85
  -6   3  31   -2.26   12.91
  -6  -3  31   -7.31   18.43
  -6  -3 -31    7.34   18.30
  -6  -3  30   13.58   18.09
  -6  -3 -30    4.73   15.81
  -6  -3 -30   -0.13   15.05
  -6   3 -30   -8.93   17.18
  -6   3 -30   -5.37   17.24
  -6   3 -29    0.14   11.74
  -6   3 -29    7.87   11.71
  -6  -3 -29    6.14   15.34
  -6  -3  29    0.21   15.33
  -6  -3 -29   16.22   12.79
  -6   3 -28   -8.30   16.54
  -6  -3 -28    1.88   14.91
  -6  -3  28    0.93   14.56
  -6  -3 -28    8.59   11.78
  -6  -3 -27    0.37   14.04
  -6   3 -27    3.57   11.98
  -6  -3 -27    3.06   15.47
  -6  -3 -27    4.97   14.83
  -6  -3  27    5.66   15.16
  -6   3 -26   -3.78   16.02
  -6  -3 -26  -10.66   14.26
  -6  -3 -26    1.36   12.68
  -6   3  26   -2.12   11.50
  -6  -3  26    3.92   12.10
  -6  -3 -26    5.68   12.43
  -6  -3 -25    1.37   15.45
  -6  -3  25    1.59   14.99
  -6   3  25    5.08   13.85
  -6  -3 -25    3.01   15.12
  -6  -3 -25    2.50   14.42
  -6   3 -25   -4.95   11.12
  -6  -3 -24   -0.85   11.54
  -6   3 -24  -13.44   13.59
  -6   3  24    4.59   13.64
  -6  -3  24   -6.41   13.96
  -6  -3 -24   16.61   15.27
  -6  -3 -24   -8.08   14.26
  -6  -3 -23    9.68   13.72
  -6   3 -23    5.17   13.50
  -6  -3 -23    2.29   14.02
  -6   3 -23   -2.46   11.09
  -6   3  23   -1.69   11.21
  -6  -3  23    0.90   13.94
  -6  -3 -23   20.17   16.01
  -6   3  22   18.72   15.70
  -6  -3  22   -7.17   14.21
  -6  -3 -22    5.53   14.13
  -6   3 -22    1.04   11.01
  -6  -3 -22    6.33   14.33
  -6   3 -22   11.85   10.99
  -6  -3 -22   -5.14   14.94
  -6  -3 -21   53.16   14.31
  -6  -3 -21   45.83   13.15
  -6  -3 -21    7.59   14.07
  -6  -3  21   45.69   13.82
  -6   3 -21   45.79   14.68
  -6   3 -21   28.56   11.02
  -6   3  21   28.79   11.27
  -6  -3 -20    6.14   10.35
  -6   3  20    4.83   14.08
  -6  -3 -20    9.91   14.86
  -6   3 -20   -0.08   11.14
  -6  -3 -20   -1.64   15.11
  -6  -3  20   13.77   13.34
  -6   3 -20   13.88   11.08
  -6   3 -19    5.27   10.79
  -6  -3 -19   -1.20   13.15
  -6   3  19   -6.99   13.87
  -6   3 -19    1.76   10.78
  -6  -3 -19   -5.26   14.11
  -6  -3 -19    8.76    9.85
  -6  -3  19   -1.24   13.77
  -6  -3 -18   -0.83   14.47
  -6  -3 -18   18.04   13.02
  -6   3  18    4.94   12.85
  -6   3 -18   23.49   10.25
  -6   3 -18   -9.22   14.21
  -6  -3 -18   22.92   12.32
  -6  -3  18    0.86   13.43
  -6  -3 -17   26.90   13.06
  -6  -3 -17   28.12   14.24
  -6   3 -17    3.51   12.40
  -6   3 -17    8.69   10.30
  -6  -3 -17   25.37   12.64
  -6   3  17   26.00   10.37
  -6  -3  17   26.66   13.28
  -6  -3  16    7.02   13.11
  -6  -3 -16   26.44   13.02
  -6   3 -16   -4.08   10.25
  -6  -3 -16   35.45   15.17
  -6  -3 -16   28.26    9.67
  -6   3  16   15.03   12.96
  -6  -3  15    1.37   12.86
  -6   3  15    1.83   11.84
  -6   3 -15    2.59    9.46
  -6  -3 -15    3.02   13.87
  -6  -3 -15    5.78   12.63
  -6  -3 -15    5.37   12.54
  -6   3 -14   -0.88    9.12
  -6   3 -14    2.02    9.26
  -6   3  14   15.79   12.92
  -6  -3 -14   19.61   13.76
  -6  -3  14   23.22   13.14
  -6  -3 -14   14.74    9.46
  -6  -3 -14   -1.13   13.34
  -6   3 -13   10.01   12.68
  -6  -3 -13    4.23   12.50
  -6  -3 -13    6.56   14.28
  -6   3 -13   25.45   11.63
  -6   3  13   18.18   11.90
  -6  -3  13   12.30   14.04
  -6  -3 -13   14.41   13.06
  -6  -3 -12   -4.20   12.89
  -6  -3 -12   14.13   13.78
  -6   3 -12   17.00    9.04
  -6  -3  12   15.40   13.05
  -6   3  12   10.62   16.96
  -6   3 -12   10.45   11.61
  -6   3  12   25.84   11.67
  -6  -3 -12   16.55   14.89
  -6   3  11   -0.42   16.38
  -6  -3 -11    0.73   15.03
  -6   3 -11    1.98   12.26
  -6  -3 -11    2.19   13.77
  -6   3 -11   11.32   12.10
  -6  -3 -11    9.70   11.23
  -6   3  11    6.39    8.67
  -6  -3 -10    2.40   12.07
  -6   3  10   12.25    8.80
  -6   3 -10   15.24    8.79
  -6   3  10    9.56   14.81
  -6  -3 -10   17.96   12.72
  -6   3 -10    2.39   12.17
  -6   3   9   -0.95    8.84
  -6  -3  -9   -1.15   15.63
  -6   3  -9   13.34   12.21
  -6  -3  -9    1.19   12.60
  -6   3  -9    4.42   11.01
  -6   3   9    6.76   13.29
  -6  -3   9    4.75   14.09
  -6   3  -8    2.07   11.66
  -6   3   8    5.38    8.51
  -6  -3  -8   -0.32   13.74
  -6  -3  -8   -3.06   12.89
  -6   3  -8   -2.42   11.60
  -6   3   8    3.93   14.87
  -6   3  -7   -1.61   10.41
  -6   3   7   -7.71    8.39
  -6  -3   7   -0.18   13.04
  -6   3  -7    6.04   11.17
  -6  -3  -7   -2.36   13.16
  -6   3   7    3.90   14.51
  -6  -3  -7    3.31    9.55
  -6  -3  -6   -4.41   15.18
  -6   3   6   10.42   13.42
  -6  -3  -6    7.30   14.38
  -6  -3   6   14.51   13.28
  -6   3   6    8.61    8.54
  -6   3  -6   -3.48   10.68
  -6  -3  -6    5.74   12.31
  -6   3  -6   12.09    8.26
  -6  -3  -5    0.69   14.18
  -6   3   5    8.40    8.42
  -6  -3   5    4.30   13.93
  -6  -3  -5   12.84   13.95
  -6   3  -5    5.79    8.31
  -6  -3  -5    3.86   12.49
  -6   3   5    7.24   11.75
  -6   3  -5    5.49   11.11
  -6  -3   4   63.80   15.20
  -6  -3  -4   63.04   12.57
  -6   3   4   48.59    8.88
  -6  -3   4   51.18   13.82
  -6  -3   4   14.14   19.61
  -6   3  -4   -7.70   11.51
  -6   3   4   65.67   12.91
  -6   3  -4   63.94   11.58
  -6  -3  -4   65.80   15.28
  -6  -3  -4   63.61   15.51
  -6   3  -3  -42.77   12.20
  -6   3  -3  152.73   10.52
  -6  -3  -3  194.39   13.94
  -6  -3   3  -10.92   19.38
  -6   3  -3  168.35   12.14
  -6   3   3  185.18   12.89
  -6  -3   3  180.90   17.09
  -6  -3   3  179.54   18.38
  -6  -3  -3  171.65   16.18
  -6   3   3  112.46   14.14
  -6  -3  -3   35.77   19.31
  -6  -3   2   -0.15   14.20
  -6  -3  -2   -2.19   10.88
  -6   3   2    2.89   10.69
  -6  -3  -2    0.47   13.96
  -6   3  -2    2.89   10.86
  -6   3  -2   -3.65   12.14
  -6   3   2    4.79   10.63
  -6  -3  -2    2.06   13.71
  -6   3  -2    1.08   10.26
  -6  -3   2    1.78   13.44
  -6  -3   2    1.76   12.57
  -6   3  -1    6.98   12.14
  -6  -3   1   -4.68   13.29
  -6  -3   1   47.64   14.99
  -6   3   1   43.58   12.64
  -6   3  -1    0.94   11.42
  -6   3  -1   58.89   11.09
  -6  -3   1   52.75   14.65
  -6  -3  -1   -8.54   12.34
  -6   3   1   -6.75   10.86
  -6   3   1   62.48   10.79
  -6  -3  -1   53.82   14.58
  -6  -3  -1   60.44   15.03
  -6   3   0   -3.24   10.32
  -6   3   0   -1.05   10.65
  -6   3   0   -9.29   10.06
  -6  -3   0   -0.44   13.42
  -6  -3   0   -0.15   13.09
  -6  -3   0   -3.31   12.72
  -6   2 -36    6.67   19.57
  -6  -2  36    0.91   17.58
  -6  -2 -36    8.91   17.59
  -6   2  36    7.18   16.70
  -6  -2 -36    4.05   13.65
  -6  -2 -36    3.25   10.23
  -6   2 -36   -8.12   17.10
  -6   2  35   13.40   19.36
  -6  -2 -35   12.17   14.25
  -6  -2 -35    1.96   18.05
  -6   2 -35    1.63   14.41
  -6  -2  35   -4.11   17.37
  -6   2 -35   -8.73   16.94
  -6  -2  34    2.48   16.48
  -6   2  34   -0.80   13.79
  -6   2 -34  -11.31   16.85
  -6   2 -34   -6.82   13.59
  -6  -2 -34    5.21   17.14
  -6  -2 -34    5.96   16.77
  -6   2  33    7.62   16.52
  -6  -2 -33   -3.32   16.36
  -6   2 -33    6.71   15.73
  -6  -2 -33    8.55   16.33
  -6  -2  33    0.52   16.67
  -6   2 -33    3.24   15.87
  -6  -2 -32   -3.41   16.24
  -6   2 -32   -1.06   15.29
  -6  -2 -32    4.00   12.83
  -6   2 -32   11.55   13.30
  -6   2  32   22.01   17.42
  -6  -2  32   11.74   16.81
  -6   2 -31    1.39   15.30
  -6  -2 -31   -9.32   12.52
  -6  -2 -31    7.49   15.26
  -6   2  31   17.47   12.03
  -6  -2  31   -0.50   14.85
  -6   2 -31   -7.22   12.32
  -6  -2 -30    0.66   12.89
  -6  -2  30   -4.88   12.74
  -6   2 -30   -4.53   15.92
  -6   2 -30    1.02   14.02
  -6  -2 -30    7.57   15.33
  -6   2 -29  -10.32   12.06
  -6   2 -29   22.53   11.57
  -6  -2  29   -3.61   15.50
  -6  -2 -29   -4.34   13.16
  -6  -2 -29   16.73   12.13
  -6  -2  28   55.88   15.25
  -6   2 -28  -13.94   16.51
  -6   2  28    7.54   12.14
  -6   2 -28  -15.47   16.12
  -6  -2 -28  -19.66   15.17
  -6  -2 -28   34.90   12.02
  -6  -2  27    9.03   13.89
  -6  -2 -27   -4.02   13.87
  -6   2 -27   -4.65   11.64
  -6  -2 -27   31.57   15.62
  -6   2 -27    9.90   11.64
  -6   2  27    1.82   14.21
  -6  -2 -27   -0.12   13.09
  -6   2  26    5.47   12.22
  -6  -2 -26    1.19   13.62
  -6  -2 -26    1.00   14.30
  -6   2 -26    7.39   15.46
  -6  -2 -26    1.36   12.79
  -6  -2  26    4.82   14.23
  -6  -2  25   17.30   14.67
  -6   2  25   30.73   14.41
  -6  -2 -25   30.72   14.16
  -6  -2 -25    4.83   13.79
  -6   2 -25   -0.20   12.37
  -6  -2 -25   22.94   11.06
  -6  -2 -24   -9.17   14.21
  -6  -2 -24    9.91   13.62
  -6  -2  24    5.27   13.73
  -6  -2 -24   24.26   11.00
  -6   2 -24   31.93   15.91
  -6  -2 -23    1.12   10.96
  -6  -2 -23   -3.47   13.50
  -6   2 -23   15.91   13.30
  -6  -2  23    0.54   10.82
  -6  -2 -23   -1.39   11.43
  -6   2 -23   17.58   11.15
  -6  -2  22    2.88   12.96
  -6   2  22   -0.38   14.88
  -6   2 -22    1.09   10.71
  -6  -2 -22   13.14   13.88
  -6  -2 -22    6.00   12.90
  -6   2 -22    1.31   13.46
  -6  -2 -22   -6.61   11.25
  -6  -2 -21   -6.54   12.39
  -6   2 -21    2.77    9.98
  -6   2 -21   -8.17   13.85
  -6   2  21    4.28   10.62
  -6  -2 -21   -6.64   14.04
  -6  -2 -21   -6.70   13.42
  -6  -2  21    0.63   12.79
  -6   2 -20    6.98   10.25
  -6   2 -20    3.87    9.40
  -6  -2  20    3.58   14.01
  -6   2  20    3.25   12.53
  -6  -2 -20    2.84    9.60
  -6  -2 -20    0.30   10.11
  -6  -2 -20    1.94   12.29
  -6  -2 -19    1.10   12.50
  -6   2 -19   21.34   12.13
  -6  -2 -19   17.47   10.22
  -6   2 -19   28.80   10.24
  -6   2  19   32.47   13.32
  -6  -2  19   10.33   10.41
  -6  -2 -19   16.28   13.68
  -6   2 -18   14.41   13.42
  -6  -2 -18   17.22    9.96
  -6   2 -18   11.71   13.41
  -6  -2 -18   -6.76   13.34
  -6   2  18   21.91   12.24
  -6  -2 -18    1.60   12.08
  -6   2 -17   17.44   11.87
  -6   2  17    2.29    9.87
  -6  -2 -17   17.74    9.52
  -6   2 -17   10.41   12.10
  -6  -2 -17   14.77   13.69
  -6   2 -16   -1.79    9.96
  -6   2 -16   30.71    9.83
  -6   2  16   37.16    9.92
  -6  -2 -16   31.81   12.78
  -6  -2 -16   19.12   12.05
  -6   2  15    1.41   12.25
  -6  -2 -15    0.63   12.41
  -6   2 -15   10.74   11.79
  -6   2 -15    4.32    9.65
  -6  -2 -15    1.13   11.57
  -6  -2 -14   -1.23   11.49
  -6  -2  14    4.05   12.22
  -6  -2 -14   14.04    9.48
  -6   2 -14   10.62    9.67
  -6   2 -14   -0.76    9.81
  -6   2  14   11.86   12.90
  -6  -2  13   -3.63   11.48
  -6  -2 -13   12.33   11.73
  -6   2 -13   16.32    9.31
  -6   2 -13   15.42   11.72
  -6  -2 -13    1.52   11.18
  -6   2  13   23.13   13.14
  -6  -2 -13   -9.20   12.35
  -6  -2 -12  -10.60   13.52
  -6  -2  12  133.51   13.49
  -6   2 -12  119.44   10.22
  -6   2  12  116.38   14.08
  -6   2 -12  115.18   10.13
  -6  -2 -12  116.67   12.71
  -6   2 -11   19.94   11.57
  -6  -2 -11   25.88   12.21
  -6   2  11   19.49   12.12
  -6  -2  11   19.19    9.21
  -6   2 -11    5.79    9.30
  -6  -2 -11   22.26   11.83
  -6  -2 -11   -0.27   12.04
  -6   2  10   20.37   12.00
  -6   2 -10   18.39    9.17
  -6   2 -10    9.72   11.56
  -6  -2 -10   19.19   12.03
  -6  -2 -10   28.19   12.56
  -6  -2 -10   21.52   12.61
  -6  -2  10   20.84   11.70
  -6  -2  -9   -3.20   13.77
  -6   2  -9   66.28    9.84
  -6  -2   9   93.43   12.82
  -6  -2  -9   80.13   12.81
  -6   2   9   77.18   12.20
  -6   2  -9  -12.27   10.55
  -6   2   9   68.79   24.35
  -6  -2  -9   82.48   13.10
  -6  -2  -8  111.74   12.81
  -6   2   8  108.35   18.84
  -6  -2  -8  102.38   12.64
  -6   2  -8  110.12   10.25
  -6   2   8  114.44   13.13
  -6  -2   8   92.69   14.66
  -6  -2  -8  121.37   13.27
  -6   2  -8   95.14    9.94
  -6   2   7  111.04   10.67
  -6   2  -7  114.92   12.14
  -6  -2  -7    3.83   13.86
  -6  -2  -7  105.16   12.88
  -6  -2  -7  120.81   14.18
  -6  -2   7  102.86   13.54
  -6   2   7  -12.94   16.59
  -6   2  -7  107.97   10.04
  -6  -2  -6    6.80   14.91
  -6  -2  -6  133.40   13.65
  -6   2   6  120.91   15.66
  -6  -2   6  118.02   15.04
  -6   2  -6  115.38    9.64
  -6  -2  -6  116.75   13.67
  -6   2   6  -29.08   10.19
  -6   2  -6  124.91   11.91
  -6   2   5  132.55   15.76
  -6   2   5  125.22   11.66
  -6  -2  -5  132.77   13.26
  -6  -2   5  131.79   14.10
  -6   2  -5  125.70    9.33
  -6  -2  -5  145.48   14.52
  -6  -2   5   13.30   16.93
  -6   2  -5  -15.90   11.45
  -6  -2  -5   12.23   13.90
  -6  -2   4  116.98   13.39
  -6   2  -4  114.83    9.62
  -6  -2  -4   11.89   15.83
  -6   2  -4  -35.46   10.04
  -6  -2   4  131.19   15.09
  -6   2   4  128.08   12.28
  -6  -2   4  103.39   24.16
  -6  -2  -4  123.79   11.12
  -6  -2  -4  129.63   14.98
  -6   2   4   99.72   15.75
  -6   2  -3  -25.92    9.89
  -6  -2  -3  100.77   12.75
  -6  -2  -3   99.23   13.99
  -6   2   3   89.67   14.29
  -6  -2  -3   94.73   14.25
  -6   2   3   88.12   11.55
  -6  -2   3   89.15   15.86
  -6  -2   3   97.61   13.03
  -6   2  -3   92.78    9.02
  -6  -2   3   91.47   13.47
  -6   2  -2    9.85   10.44
  -6   2  -2    9.14    9.79
  -6  -2  -2   10.00   12.43
  -6   2   2   11.87   12.53
  -6  -2  -2    8.07   13.30
  -6  -2   2    6.72   12.97
  -6  -2   2   13.59   13.49
  -6  -2  -2   12.84   12.08
  -6   2   2    5.59    7.82
  -6  -2   2   -0.92   12.34
  -6  -2  -1   58.56   12.92
  -6   2  -1   48.23   12.13
  -6  -2  -1   49.18   13.26
  -6   2   1   46.93   12.39
  -6   2  -1   51.03   10.88
  -6   2   1   51.22    8.04
  -6  -2   1   53.49   12.77
  -6   2  -1   50.15   11.19
  -6  -2   1   57.06   13.05
  -6  -2   1   54.12   13.79
  -6   2   1   44.84    8.22
  -6  -2  -1   52.22   13.99
  -6   2   0    8.88    9.73
  -6   2   0    2.22   11.06
  -6   2   0    9.82   10.21
  -6  -2   0    2.92   13.64
  -6  -2   0   12.01   12.94
  -6  -2   0   -4.87   11.35
  -6   1  36   -3.82   14.40
  -6   1 -36    1.95   16.87
  -6   1 -36    1.32   17.24
  -6  -1 -36   -5.83   17.64
  -6  -1 -36    2.20   17.12
  -6  -1  36    7.85   17.07
  -6   1 -35    2.53   13.32
  -6   1  35  -10.48   15.91
  -6  -1 -35   14.06   14.04
  -6   1 -35   11.56   18.78
  -6  -1  35   -2.31   14.47
  -6  -1 -35    0.09   14.36
  -6   1 -34    2.40   15.96
  -6   1  34    2.25   15.91
  -6  -1 -34    6.39   13.79
  -6   1 -34   -8.47   13.05
  -6  -1 -34   -2.06   16.63
  -6  -1  34    0.60   13.70
  -6   1 -33   -2.43   13.80
  -6   1  33  -10.24   16.40
  -6   1 -33  -12.11   16.08
  -6  -1  33   35.06   16.95
  -6  -1 -33   25.35   14.15
  -6  -1 -33   -1.61   16.63
  -6  -1  32    2.27   16.34
  -6  -1 -32    2.63   18.43
  -6  -1 -32   -6.78   15.39
  -6   1 -32  -12.29   17.67
  -6   1 -32    3.33   15.62
  -6   1  32   19.59   13.35
  -6   1 -31    7.79   15.92
  -6  -1 -31   13.72   17.17
  -6  -1 -31    5.20   12.55
  -6  -1  31    1.72   17.06
  -6   1  31   -1.54   18.01
  -6   1 -31   -1.65   15.73
  -6   1 -30    1.37   15.15
  -6   1 -30    2.28   12.54
  -6  -1 -30    1.54   15.10
  -6   1  30   14.01   15.30
  -6  -1  30    9.15   14.93
  -6  -1  29   13.64   12.64
  -6   1  29   69.56   12.75
  -6   1 -29  -15.33   15.34
  -6   1 -29    8.54   16.73
  -6  -1 -29   88.85   14.70
  -6  -1 -29   82.75   12.46
  -6   1 -28   60.67   12.16
  -6   1  28   -1.25   16.12
  -6   1 -28    8.85   14.20
  -6  -1  28   61.63   15.34
  -6  -1 -28   77.67   15.08
  -6  -1 -28   16.64   14.31
  -6  -1  27    4.12   13.98
  -6   1  27   -0.60   11.25
  -6  -1 -27    4.44   15.36
  -6   1 -27    8.56   13.51
  -6  -1 -27    9.59   15.28
  -6   1  26    6.30   15.58
  -6  -1 -26   -1.23   11.40
  -6  -1 -26    1.87   13.70
  -6   1 -26    2.33   11.17
  -6  -1  26    1.01   13.48
  -6  -1 -25   -0.90   10.82
  -6  -1  25    3.73   11.03
  -6  -1 -25    6.57   14.09
  -6   1 -25    3.49   12.84
  -6   1  25    3.85   10.91
  -6  -1 -24   23.19   14.36
  -6  -1 -24    6.69   10.26
  -6   1  24    3.35   14.30
  -6   1  23   35.52   10.32
  -6   1 -23    3.51   12.71
  -6  -1 -23  -17.25   10.80
  -6  -1 -23   -1.77   11.15
  -6  -1 -22   35.91   10.21
  -6   1  22   37.41   13.26
  -6   1 -22   16.03    9.97
  -6  -1  22   26.25   10.52
  -6  -1 -21   30.10   13.04
  -6  -1  21   10.28   14.49
  -6   1  21   20.63   10.07
  -6   1 -21   30.57   13.40
  -6   1  20    0.12    9.74
  -6  -1 -20    4.69   12.84
  -6  -1  20    2.06    9.50
  -6   1 -20    1.57   12.02
  -6  -1  19    6.80   13.29
  -6   1 -19   -0.66   12.11
  -6   1  19   -2.66   13.66
  -6   1 -19    8.70    9.76
  -6  -1 -19    4.17   11.97
  -6  -1 -18  -15.09   13.14
  -6   1 -18   45.26    9.53
  -6   1  18   34.64   12.27
  -6  -1 -18   11.60   12.83
  -6   1 -18   49.10   12.13
  -6   1  17   27.62    9.37
  -6   1 -17    9.69   13.29
  -6  -1 -17   14.78   11.25
  -6   1 -17   12.41   12.25
  -6  -1  16   46.78   13.38
  -6  -1 -16   44.15   11.34
  -6   1 -16   28.27    9.19
  -6   1 -16   46.13   11.90
  -6   1  16   37.17    9.75
  -6  -1 -15   49.74   13.02
  -6  -1 -15   52.67   11.81
  -6   1 -15   45.79   12.24
  -6   1 -15   53.74   11.86
  -6   1  15   21.56   10.11
  -6  -1  15   59.53   12.41
  -6  -1 -14  120.27   13.59
  -6  -1 -14  126.68   14.44
  -6  -1  14   93.33   11.02
  -6   1  14  129.12   13.30
  -6   1 -14   96.47   10.22
  -6   1 -14  -31.84   11.18
  -6   1 -13   12.32   12.70
  -6   1 -13   14.34    9.47
  -6  -1 -13   27.19   13.49
  -6   1  13   20.27   12.38
  -6  -1  13    6.84    9.89
  -6  -1 -13    3.12   11.99
  -6   1 -12  122.14   12.27
  -6   1 -12  -48.10   12.88
  -6  -1  12  124.51   11.59
  -6  -1 -12  107.55   10.22
  -6  -1 -12  103.11   14.12
  -6   1  12  126.31   13.27
  -6  -1 -11   10.96   11.54
  -6   1 -11    9.98   11.02
  -6  -1 -11   24.73   12.48
  -6   1  11   19.65    9.48
  -6  -1  11   17.56   12.25
  -6   1 -11   13.73   11.00
  -6   1 -10    6.44   11.87
  -6  -1  10    1.65   11.82
  -6   1 -10   -1.20    8.73
  -6  -1 -10    5.22   11.18
  -6   1  10    6.14    9.33
  -6  -1 -10    2.12   11.35
  -6   1  -9   59.82   11.66
  -6   1  -9   59.20    9.68
  -6   1   9   67.22   12.28
  -6  -1  -9   57.36    9.43
  -6  -1   9  -19.38   13.19
  -6  -1  -9   61.09   12.33
  -6  -1   8   80.33   12.21
  -6  -1  -8   70.93    9.63
  -6   1  -8   87.40    9.12
  -6  -1  -8   79.81   12.97
  -6   1  -8   78.65    9.86
  -6   1   8   95.08   12.84
  -6  -1  -7  198.20   13.42
  -6  -1  -7  203.70   13.44
  -6   1  -7  197.47   11.04
  -6  -1  -7  194.34   12.57
  -6   1  -7  187.95   12.77
  -6  -1   7  201.55   15.45
  -6   1  -6  194.75   13.34
  -6   1  -6  209.09   13.00
  -6   1   6  186.42   21.26
  -6  -1  -6  188.40   12.57
  -6   1   6  203.58   12.12
  -6  -1   6  199.65   14.58
  -6  -1  -6   28.27   15.40
  -6   1   6  205.66   22.55
  -6   1  -5  110.90   12.52
  -6   1  -5  103.41   12.14
  -6  -1   5  106.24   13.57
  -6  -1  -5  116.60   12.85
  -6  -1  -5  107.42   13.03
  -6  -1  -5  114.15   12.51
  -6   1   5  114.68   17.69
  -6   1   5  -12.67   13.38
  -6  -1  -4   15.06   11.83
  -6  -1   4   14.27   20.68
  -6  -1   4   17.69   11.31
  -6   1  -4   -6.48    8.34
  -6  -1   4   20.25   12.14
  -6   1   4   21.62   13.43
  -6  -1   4    4.58   19.11
  -6   1  -4   14.89    9.24
  -6  -1  -4    9.17   12.08
  -6  -1  -4   23.86   11.12
  -6   1   4   20.76   11.63
  -6  -1   3   27.32   11.22
  -6   1  -3   22.38   12.06
  -6  -1  -3   -8.83   11.87
  -6   1   3   26.29    8.42
  -6  -1   3   16.08   11.35
  -6   1   3   26.07   13.60
  -6  -1   3   22.52   15.75
  -6   1  -3   24.92   12.51
  -6  -1  -3   -7.97   11.83
  -6  -1  -3    8.05   12.23
  -6   1  -2   14.97   11.16
  -6  -1   2   22.87   14.76
  -6   1   2   35.22   11.94
  -6   1  -2   33.97    9.22
  -6  -1   2    2.82   11.68
  -6  -1  -2   34.71   11.47
  -6  -1  -2   29.91   11.29
  -6  -1  -2   31.26   11.36
  -6   1   2   32.32   13.64
  -6   1   2   32.63   11.21
  -6  -1   2   32.53   11.42
  -6  -1  -1    4.31   11.73
  -6  -1  -1    4.74   12.14
  -6   1   1    0.67    8.21
  -6   1   1    5.34   11.89
  -6  -1   1    1.68   13.13
  -6   1  -1   -7.63   12.10
  -6  -1   1    1.85   11.06
  -6  -1   1   -0.94   10.91
  -6  -1  -1    6.66   10.96
  -6   1   1   -0.71   11.15
  -6   1  -1    4.32   10.65
  -6   1   0   -1.08    8.80
  -6  -1   0    1.65   10.99
  -6  -1   0   -0.75   12.40
  -6  -1   0    0.01   10.89
  -6   1   0    0.07   12.06
  -6   0  36    3.90   17.23
  -6   0 -36    6.19   17.37
  -6   0 -35    1.43   20.79
  -6   0  35    9.37   20.32
  -6   0 -34    2.63   17.91
  -6   0  34    2.91   17.17
  -6   0 -33   -1.88   13.69
  -6   0  33    5.92   13.51
  -6   0 -32   -4.62   16.10
  -6   0 -32   -2.43   12.95
  -6   0  32    6.19   13.17
  -6   0 -31   -6.69   17.45
  -6   0  31  -12.62   16.42
  -6   0 -31   -4.07   18.06
  -6   0  30    3.24   17.62
  -6   0 -30    7.52   12.73
  -6   0 -30   -5.75   12.67
  -6   0  29   -4.64   12.44
  -6   0 -29    0.42   16.02
  -6   0 -29   -0.29   15.05
  -6   0 -28    5.01   12.31
  -6   0 -28   15.69   16.38
  -6   0 -27    0.42   10.83
  -6   0 -27    0.57   13.36
  -6   0  26   32.26   11.23
  -6   0 -26  -11.33   15.36
  -6   0 -25    3.58   12.81
  -6   0 -24    3.05   10.16
  -6   0 -24    0.07   10.14
  -6   0 -23    0.42   13.45
  -6   0 -23   -5.90   10.00
  -6   0 -22   -7.64   10.91
  -6   0 -22   35.73   10.43
  -6   0  21    1.74   13.29
  -6   0 -21    1.35    9.74
  -6   0 -21    7.38   12.45
  -6   0 -20  114.21   14.01
  -6   0  20  127.77   11.48
  -6   0 -20   46.63   13.81
  -6   0  19   -2.67   12.10
  -6   0 -19    0.30    9.40
  -6   0 -19    0.43   11.62
  -6   0 -18   -3.25   12.30
  -6   0  18   -5.11   11.88
  -6   0 -18   -1.35    9.51
  -6   0 -17   -9.40   13.22
  -6   0  17    2.84    9.49
  -6   0 -17    8.88   13.56
  -6   0 -16   16.36    9.07
  -6   0  16   -2.50    9.36
  -6   0 -16   -2.00   11.39
  -6   0 -15   -0.75   11.23
  -6   0  15   -7.36   11.78
  -6   0 -15    0.62   11.37
  -6   0  14    6.23   11.49
  -6   0 -14    2.09    8.91
  -6   0 -14   -1.00   12.22
  -6   0  13    1.88   11.66
  -6   0 -13    0.71   12.09
  -6   0 -13    0.30    8.91
  -6   0 -12   75.24   12.57
  -6   0 -12  -39.25   13.33
  -6   0  12  -17.11   13.65
  -6   0 -11    1.12   11.36
  -6   0 -11    5.28   12.24
  -6   0  11   -3.04    9.34
  -6   0  10  135.42   11.58
  -6   0 -10  122.51   12.96
  -6   0 -10  124.11   12.60
  -6   0  -9    1.13   11.14
  -6   0  -9   -1.33   11.05
  -6   0   9   -9.05   11.51
  -6   0   8  138.55   13.77
  -6   0  -8  122.96   10.15
  -6   0  -8  136.05   12.41
  -6   0  -7   -2.31   11.16
  -6   0   7    0.75    9.07
  -6   0  -7   -0.27   11.09
  -6   0  -6   59.96    9.27
  -6   0  -6   61.40    9.06
  -6   0   6   72.42   12.53
  -6   0   5    2.17    8.37
  -6   0   5    0.27   21.33
  -6   0   5    0.22   21.81
  -6   0  -5   -4.93   10.84
  -6   0  -5   -2.70   10.65
  -6   0  -4  114.48    9.72
  -6   0   4    3.03   20.64
  -6   0   4   96.18   16.26
  -6   0   4  129.15   13.04
  -6   0  -4  126.19   10.01
  -6   0  -3    0.51   10.69
  -6   0  -3    2.58   10.48
  -6   0   3    0.98   10.40
  -6   0   3    1.73   12.92
  -6   0   3   -1.07   13.17
  -6   0   3   -2.02   10.66
  -6   0   2   16.77   10.83
  -6   0  -2    3.08   11.32
  -6   0  -2    5.21   11.36
  -6   0   2   14.57   10.63
  -6   0   2   15.84   14.09
  -6   0  -1   -2.07    8.00
  -6   0   1   -4.91   10.57
  -6   0   1    3.67   12.20
  -6   0   1    2.82   10.78
  -6   0  -1   -3.95   10.46
  -6   0   0   86.00   11.68
  -6   0   0   34.94   12.18
  -5  12 -10    7.63   14.19
  -5  12  -9   15.16   13.80
  -5 -12  -9    6.67   16.55
  -5  12  -9  -11.02   16.94
  -5  12   9    5.26   20.23
  -5 -12  -8   31.74   17.04
  -5  12  -8   22.87   13.75
  -5  12   8    6.44   17.52
  -5  12  -8   30.62   17.16
  -5 -12  -7   -2.32   17.21
  -5  12  -7   12.04   13.61
  -5  12  -7   -1.65   13.42
  -5  12  -7    9.16   16.47
  -5  12   7    1.65   17.16
  -5  12   7   16.40   13.56
  -5  12   6   12.96   13.19
  -5 -12  -6   -1.33   13.89
  -5  12   6    2.21   13.63
  -5  12  -6    5.57   13.32
  -5  12  -6   -1.43   16.00
  -5  12   6   -1.35   13.45
  -5  12   5   -5.58   13.06
  -5  12  -5    7.69   13.40
  -5  12   5    6.56   16.94
  -5  12  -5   -7.03   18.45
  -5 -12  -5   19.70   16.98
  -5 -12  -4   12.99   16.64
  -5  12   4    3.26   13.26
  -5  12  -4   12.18   16.24
  -5  12  -4   16.18   13.29
  -5  12   4    0.54   13.93
  -5  12   3   21.25   13.20
  -5  12   3   -1.61   19.55
  -5 -12  -3   -6.40   17.61
  -5  12  -3   -1.59   16.54
  -5 -12  -2   -9.38   16.66
  -5  12  -2   -0.92   13.81
  -5  12   2    3.77   17.26
  -5  12   1    3.19   13.69
  -5 -12  -1    1.33   16.94
  -5  12  -1   19.63   13.55
  -5  12  -1   -9.89   13.16
  -5  12  -1   -0.51   16.72
  -5  12   0    3.89   13.12
  -5  12   0    0.58   13.25
  -5  12   0   -1.62   16.30
  -5 -11 -19    2.08   16.67
  -5  11 -18    1.24   16.89
  -5  11 -18   -1.84   19.42
  -5 -11 -18   -2.15   16.48
  -5  11  18   -0.91   18.00
  -5  11 -17    1.97   13.79
  -5  11  17   -8.62   20.98
  -5  11 -17    9.79   14.27
  -5  11 -17   17.30   19.66
  -5 -11 -17    0.39   13.32
  -5 -11 -16    6.95   16.17
  -5  11  16   18.87   13.93
  -5  11 -16   -7.83   13.89
  -5  11  16   -2.92   19.73
  -5  11 -16  -10.59   16.77
  -5 -11 -15   12.21   15.43
  -5  11  15   -0.97   18.71
  -5  11  15    4.41   16.95
  -5  11 -15    2.67   13.68
  -5  11 -15    6.41   13.59
  -5  11  14   16.09   13.45
  -5  11  14   -1.76   14.29
  -5  11 -14  -16.55   13.33
  -5  11 -14    4.12   13.32
  -5  11 -14    7.97   13.21
  -5 -11 -14    3.38   15.92
  -5  11 -13  -12.68   17.50
  -5  11 -13   -0.26   12.73
  -5 -11 -13    4.96   15.46
  -5  11 -13    7.44   16.16
  -5  11  13   -0.10   18.01
  -5  11 -12    9.84   15.83
  -5  11 -12    2.70   13.08
  -5 -11 -12    7.41   15.64
  -5  11  12   -7.82   20.02
  -5  11 -12   -5.16   13.09
  -5  11  11    0.29   17.15
  -5 -11 -11   12.35   16.02
  -5  11  11   11.90   12.91
  -5  11 -11   -6.44   15.89
  -5  11 -11   -2.38   12.90
  -5  11  10    6.48   13.71
  -5  11 -10    4.19   12.86
  -5 -11 -10    6.02   15.94
  -5  11 -10   -0.54   17.13
  -5  11  10   12.20   17.40
  -5  11  -9   11.32   12.70
  -5 -11  -9   -6.37   13.35
  -5  11   9    7.18   16.62
  -5  11  -9    6.76   12.92
  -5  11   9   -6.93   13.17
  -5  11  -9   -9.47   16.67
  -5  11  -8    3.73   17.32
  -5 -11  -8   23.60   15.77
  -5  11  -8   -2.62   12.72
  -5  11   8   -7.82   16.12
  -5  11  -8    1.74   16.71
  -5 -11  -7   -3.03   17.38
  -5  11  -7    0.20   12.69
  -5  11   7    7.89   13.21
  -5  11  -7   -9.87   15.39
  -5  11   6    8.56   12.49
  -5 -11  -6   21.63   13.20
  -5  11   6    4.49   17.37
  -5  11  -6    1.74   15.16
  -5  11   6    3.20   12.93
  -5  11   5    9.93   13.61
  -5 -11  -5   58.51   15.87
  -5  11  -5   41.20   13.39
  -5  11   5   60.29   17.18
  -5 -11  -4  161.33   17.04
  -5  11   4   14.01   16.93
  -5  11  -4  -36.07   13.29
  -5  11  -4  125.30   13.64
  -5  11  -4  202.87   15.30
  -5  11   4    9.78   14.44
  -5  11   3    1.96   15.13
  -5  11   3    0.80   12.39
  -5  11  -3   -8.34   12.29
  -5  11  -3   17.85   15.01
  -5 -11  -3    9.85   15.50
  -5  11   2  -13.49   16.43
  -5  11   2    3.84   12.49
  -5  11   2    7.47   15.30
  -5 -11  -2   -7.87   12.37
  -5  11  -2   18.61   14.91
  -5  11  -1   12.57   12.97
  -5  11   1   -5.22   12.60
  -5 -11   1   52.54   14.93
  -5 -11  -1   -0.50   14.86
  -5  11   1    5.13   12.76
  -5  11  -1   35.43   12.25
  -5  11   0   -1.15   13.26
  -5 -11   0  -13.19   14.52
  -5  11   0   25.36   16.47
  -5 -10 -24    2.45   14.42
  -5  10 -23    3.41   13.66
  -5 -10 -23   -4.26   19.26
  -5  10 -23    4.41   15.55
  -5  10  23    1.49   13.99
  -5  10 -22    8.84   12.90
  -5  10  22   -9.37   17.57
  -5 -10 -22    3.43   13.77
  -5  10 -22   -7.33   18.76
  -5  10 -22   -1.32   13.50
  -5  10 -21    1.14   13.56
  -5  10  21   -7.43   17.59
  -5  10 -21   11.39   15.98
  -5 -10 -21   13.67   16.32
  -5  10 -20   -6.31   16.27
  -5 -10 -20   -1.46   13.27
  -5  10  20   -5.79   17.07
  -5  10  20    1.85   13.51
  -5  10 -20   -0.81   12.95
  -5  10 -19   -6.56   15.66
  -5  10 -19   -2.95   13.08
  -5 -10 -19    8.09   12.75
  -5  10  19    3.55   16.80
  -5  10  19    2.32   16.03
  -5 -10 -18    9.47   16.73
  -5  10  18   -6.29   16.69
  -5  10 -18    5.79   12.86
  -5  10  18   -7.69   13.29
  -5  10 -18  -13.99   17.45
  -5  10 -18   -5.17   15.76
  -5  10  17   -2.15   17.95
  -5  10 -17   -2.62   12.95
  -5  10 -17    3.16   12.65
  -5  10 -17    7.60   12.98
  -5 -10 -17   10.74   15.12
  -5  10  17   -6.19   17.04
  -5  10 -16    0.49   12.48
  -5  10  16   -9.05   16.15
  -5 -10 -16    1.51   12.39
  -5  10  16    1.48   12.92
  -5  10 -16   -6.99   12.78
  -5  10 -15   14.75   12.87
  -5  10  15   23.10   17.66
  -5  10  15   34.97   15.92
  -5 -10 -15   19.62   12.39
  -5  10 -15  -13.52   14.95
  -5 -10 -14   47.62   12.36
  -5  10  14   33.89   13.26
  -5  10 -14   16.45   13.02
  -5  10 -14    2.49   15.11
  -5  10  14   16.68   15.76
  -5  10 -14   18.05   12.97
  -5  10 -13    3.57   14.69
  -5 -10 -13    4.50   12.23
  -5  10  13    2.81   12.65
  -5  10  13    6.28   17.11
  -5  10 -13    1.04   12.01
  -5  10 -13    3.31   15.69
  -5  10 -12    1.10   12.12
  -5 -10 -12   -5.36   12.74
  -5  10  12    2.61   12.69
  -5  10 -12    0.53   16.13
  -5  10 -12   -9.47   11.98
  -5  10  12    4.04   12.12
  -5  10 -11    6.75   11.49
  -5 -10 -11    3.35   11.95
  -5  10 -11   10.13   15.89
  -5  10  11   -5.23   15.63
  -5  10 -11    4.99   13.98
  -5  10  11    1.35   14.88
  -5  10  10   12.42   11.81
  -5  10 -10    1.19   11.53
  -5 -10 -10    3.91   15.08
  -5  10 -10   -0.84   11.86
  -5  10 -10   -5.61   15.81
  -5  10  10    6.89   15.08
  -5 -10  -9    5.36   16.06
  -5  10   9    3.26   15.04
  -5  10  -9   18.31   14.36
  -5  10   9    1.80   14.65
  -5  10  -9    6.15   13.57
  -5  10  -8    9.12   13.85
  -5 -10  -8   -0.22   14.07
  -5  10   8   -6.43   11.89
  -5  10   8    3.83   14.91
  -5  10  -8   10.33   11.57
  -5  10   7    2.67   12.05
  -5  10  -7    2.78   15.40
  -5  10  -7    4.60   10.81
  -5 -10  -7   -3.46   14.43
  -5  10   6    9.33   11.96
  -5  10  -6   -4.89   11.49
  -5 -10  -6  -12.03   14.42
  -5  10  -6   -1.35   11.11
  -5  10  -6    2.60   11.85
  -5 -10  -5   14.93   14.32
  -5  10  -5  -10.52   15.97
  -5  10   5    6.37   13.81
  -5  10  -5   55.78   14.66
  -5  10   5   11.46   11.93
  -5  10  -5   55.03   11.86
  -5  10  -4    0.85   11.32
  -5  10  -4    2.20   14.20
  -5  10   4   -1.57   14.00
  -5  10   4   -2.70   14.20
  -5 -10  -4   12.43   14.17
  -5  10   4    6.35   11.58
  -5  10   3   -0.63   11.19
  -5  10  -3    4.01   11.70
  -5  10   3   -7.81   11.35
  -5  10   3   -7.72   15.69
  -5 -10  -3    3.80   15.54
  -5  10  -2    8.30   11.44
  -5 -10  -2    3.31   13.84
  -5  10  -2    6.13   13.76
  -5  10   2    6.62   15.51
  -5  10   2    5.86   11.41
  -5  10   2    1.55   15.38
  -5 -10   2   -7.71   10.31
  -5  10   1   -3.66   11.42
  -5  10   1   -6.61   11.27
  -5  10  -1    8.01   11.53
  -5 -10  -1   -3.39   10.70
  -5 -10   1    1.71   10.02
  -5  10  -1   -9.07   11.39
  -5  10   1    2.73   11.40
  -5  10   0    3.77   15.18
  -5 -10   0   -4.64   10.88
  -5  10   0    5.07   14.42
  -5  -9 -28    6.03   16.74
  -5  -9 -28   -2.69   25.60
  -5   9 -28    7.40   14.21
  -5  -9 -27    2.84   13.82
  -5   9 -27    5.35   16.96
  -5   9 -27    2.53   16.85
  -5   9  27   -4.94   16.81
  -5  -9 -27    5.01   25.99
  -5   9 -26    7.54   15.20
  -5  -9 -26    2.00   27.28
  -5   9 -26   -6.36   13.94
  -5  -9 -26   -4.37   16.18
  -5   9  26   21.28   13.92
  -5  -9 -25    4.99   26.87
  -5   9 -25   16.15   17.98
  -5  -9 -25  -12.29   15.91
  -5   9 -25   -6.84   12.43
  -5   9 -24   10.16   13.54
  -5  -9 -24   -2.68   12.91
  -5   9 -24    1.33   14.92
  -5   9 -23   -5.49   12.16
  -5   9 -23   -3.70   15.79
  -5   9  23  -11.00   13.56
  -5   9 -23    1.05   13.42
  -5  -9 -23    0.85   15.24
  -5   9  23   -6.13   18.79
  -5   9 -22    4.64   12.43
  -5   9  22    1.26   15.62
  -5   9 -22    0.58   14.17
  -5   9 -22    1.15   12.61
  -5   9  22   15.24   16.07
  -5  -9 -22    1.66   12.71
  -5   9 -21   -2.01   15.08
  -5   9 -21   -0.07   11.49
  -5   9  21   -4.65   15.54
  -5   9  21   -7.65   12.38
  -5  -9 -21   -1.21   15.20
  -5   9 -20   -1.49   12.35
  -5  -9 -20   29.70   14.20
  -5   9  20   14.71   15.32
  -5   9 -20    9.56   14.34
  -5   9  20    7.93   13.32
  -5   9 -19   -3.97   14.98
  -5   9  19    0.22   13.40
  -5   9 -19   -0.10   12.25
  -5   9 -19    3.65   13.78
  -5   9  19   -4.11   12.41
  -5  -9 -19   -1.75   11.51
  -5   9  18    8.03   15.60
  -5   9 -18    6.37   12.19
  -5   9  18   22.13   15.02
  -5   9 -18   12.33   11.99
  -5  -9 -18    5.04   15.83
  -5   9 -18   -0.16   10.78
  -5   9 -17   -4.44   11.80
  -5   9 -17    7.97   10.87
  -5  -9 -17    9.30   13.91
  -5   9  17   -4.18   16.63
  -5   9 -17    1.31   14.48
  -5   9  17   -7.76   12.07
  -5   9  16    9.48   14.47
  -5   9 -16    8.22   11.36
  -5   9 -16    4.14   13.27
  -5   9  16    3.95   14.60
  -5   9 -16   -4.24   11.77
  -5  -9 -16    3.74   11.29
  -5  -9 -15    2.49   11.77
  -5   9 -15   15.43   11.09
  -5   9 -15    9.35   13.59
  -5   9  15    9.68   14.30
  -5   9  15   14.53   14.07
  -5   9 -15   16.88   15.48
  -5   9  14   -1.47   11.70
  -5   9 -14   -0.86   13.58
  -5   9 -14    6.28   11.10
  -5   9 -14    8.22   11.31
  -5  -9 -14   15.84   10.98
  -5   9  14   22.25   11.49
  -5   9 -13   12.35   14.24
  -5   9  13   10.92   13.68
  -5   9 -13  -15.94   15.05
  -5  -9 -13    6.51   10.69
  -5   9 -13   12.08   11.04
  -5   9  13    7.26   11.42
  -5   9 -12   42.94   11.36
  -5  -9 -12  -14.99   11.37
  -5   9 -12   -7.33   10.75
  -5   9 -12   -9.25   11.46
  -5   9  12    0.36   11.32
  -5   9  12   -0.02   14.62
  -5   9  11    7.35   14.81
  -5   9 -11    9.88   13.67
  -5  -9 -11    4.57   13.47
  -5   9 -11    2.11   12.46
  -5   9  11   -2.92   13.47
  -5   9 -10    4.79   13.54
  -5   9  10    6.56   11.81
  -5   9 -10   58.46   11.49
  -5   9  10    8.48   14.57
  -5  -9 -10   28.44   14.26
  -5   9   9   10.55   13.28
  -5  -9  -9   -3.64   12.13
  -5   9   9    1.87   15.60
  -5   9  -9   -0.77   14.36
  -5   9  -9    6.79   10.89
  -5   9  -8   19.50   13.77
  -5   9   8   12.43   13.25
  -5   9  -8    3.59   13.06
  -5  -9  -8    4.52   10.13
  -5   9  -8   14.87   10.85
  -5   9   8    7.21   11.02
  -5   9  -7  -11.04   11.07
  -5   9  -7    4.89   11.38
  -5   9   7   21.70   13.43
  -5  -9  -7   36.73   13.94
  -5   9  -7  -12.62   10.84
  -5   9   7   11.69   12.63
  -5   9   6   -1.76   10.76
  -5   9  -6   14.55   14.27
  -5   9  -6   -2.09   14.59
  -5   9  -6   -2.61   13.00
  -5   9   6    0.89   12.18
  -5  -9  -6    4.71   10.47
  -5   9   5   -1.94   13.41
  -5   9  -5   -4.15   10.69
  -5   9  -5    4.14   10.51
  -5   9   5   -3.46    9.72
  -5  -9  -5    0.27   12.73
  -5   9  -5   12.04   14.46
  -5   9  -4    4.25   10.75
  -5  -9   4    3.39   14.40
  -5   9  -4   11.93   14.53
  -5   9  -4    1.30   10.71
  -5  -9  -4    3.81   13.34
  -5   9   4   -7.11   10.63
  -5   9   4    2.03   10.84
  -5   9  -3   27.47   14.42
  -5  -9  -3   -3.80   12.73
  -5   9   3   10.09   13.54
  -5  -9   3  -11.22   13.85
  -5   9  -3   36.73   10.79
  -5   9   3   20.42   13.01
  -5   9  -3   -1.63   14.98
  -5   9  -2   15.79   10.58
  -5  -9  -2    0.37   13.11
  -5   9   2    1.98   14.03
  -5   9  -2   -0.12   11.16
  -5  -9   2    4.58   13.53
  -5   9  -2    9.63   14.10
  -5   9   1   10.41   10.58
  -5   9   1    5.98   13.14
  -5  -9   1    1.16   12.69
  -5   9  -1   -0.52   13.14
  -5  -9  -1   10.62   12.73
  -5   9  -1   -3.01   15.51
  -5   9  -1    2.42   10.47
  -5   9   0   -4.12   10.84
  -5  -9   0    5.02   12.75
  -5   9   0   19.40   14.42
  -5   9   0   29.60   10.96
  -5  -8 -31    0.15   21.28
  -5   8 -31    9.06   19.46
  -5  -8  31    0.14   19.43
  -5   8  31    9.12   16.91
  -5  -8 -31  -11.80   19.13
  -5  -8 -30    1.11    9.74
  -5   8  30    8.93   14.06
  -5  -8 -30   -9.24   16.47
  -5  -8  30    5.46   20.56
  -5   8 -30    0.88   13.86
  -5  -8 -30    0.18   14.10
  -5   8 -29   -0.33   18.30
  -5  -8 -29   -4.59   16.89
  -5  -8  29    3.48   21.32
  -5  -8 -29    5.33   19.88
  -5  -8 -28   -1.77   19.21
  -5  -8  28    0.08   20.29
  -5   8 -28    5.27   13.46
  -5  -8 -28   -2.57   13.57
  -5  -8 -27    2.42   20.54
  -5  -8  27   -0.62   17.87
  -5   8  27    3.59   13.52
  -5  -8 -27   -5.19   13.12
  -5   8 -27   -2.77   15.79
  -5  -8  26    9.86   19.09
  -5   8 -26    9.21   12.38
  -5   8 -26   12.94   12.56
  -5  -8 -26    5.91   16.50
  -5   8 -26    7.50   12.79
  -5  -8 -26    6.75   19.66
  -5   8  26   22.42   15.91
  -5  -8 -25    1.08   15.17
  -5  -8 -25   17.21   21.75
  -5   8  25   10.22   12.71
  -5   8 -25   19.93   16.07
  -5   8 -25   24.86   15.04
  -5   8 -24   17.74   12.42
  -5   8  24   -6.28   15.44
  -5  -8 -24    5.73   18.47
  -5  -8 -24   -6.01   12.63
  -5   8 -24    2.97   11.74
  -5   8  23   13.09   12.09
  -5   8 -23   -4.57   11.98
  -5   8 -23   12.24   14.13
  -5   8 -23   14.99   14.97
  -5  -8 -23    5.35   16.24
  -5  -8 -23    0.76   22.42
  -5   8  22   31.76   15.47
  -5   8  22   60.84   15.87
  -5  -8 -22   23.11   12.18
  -5   8 -22   -1.52   12.71
  -5   8 -22   -6.18   11.41
  -5  -8 -22   -0.56   23.43
  -5  -8 -21    1.57   25.28
  -5  -8 -21   -2.16   15.37
  -5   8 -21    7.92   14.35
  -5  -8 -21    3.46   26.38
  -5   8  21   -0.34   11.77
  -5   8 -21   -3.01   12.82
  -5   8  21   12.50   14.71
  -5   8  20    5.07   14.14
  -5  -8 -20   -5.49   11.45
  -5   8 -20    0.25   11.23
  -5   8  20    5.65   11.85
  -5   8 -20    1.22   10.57
  -5   8 -19   11.65   15.39
  -5   8  19   10.97   13.86
  -5  -8 -19  -15.12   13.76
  -5   8 -19    6.30   11.25
  -5   8 -19    0.49   12.29
  -5   8  19    9.30   13.80
  -5   8  18   37.50   13.71
  -5   8  18   37.92   11.36
  -5  -8 -18   -9.21   13.69
  -5   8 -18   -5.92   13.68
  -5   8 -18  -14.88   11.35
  -5   8 -18   28.60   11.32
  -5  -8 -17    3.80   11.37
  -5   8 -17   28.15   13.62
  -5   8 -17   41.50   11.23
  -5   8  17   -6.12   13.94
  -5   8  17   28.98   15.21
  -5   8 -17    1.41   10.78
  -5  -8 -16    2.95   11.22
  -5   8 -16    8.26   10.93
  -5   8 -16   -2.88   10.17
  -5   8  16   20.59   13.39
  -5   8  16   -0.01   11.46
  -5   8 -16   10.25   13.57
  -5   8 -15    2.43   10.86
  -5   8 -15    6.95    9.45
  -5   8  15    8.05   10.60
  -5  -8 -15   -3.93   14.11
  -5   8  15   10.70   13.54
  -5   8 -15    6.83   10.71
  -5   8 -14   -9.34   11.68
  -5   8 -14    3.96   14.00
  -5   8  14    9.17   12.96
  -5  -8 -14    9.57   12.54
  -5   8  14    8.56   13.16
  -5   8 -14   -2.02   10.65
  -5   8  13   11.26   10.93
  -5  -8 -13   20.11   12.90
  -5   8 -13    2.71   12.16
  -5   8  13   12.75   13.36
  -5   8 -13   -4.80   10.91
  -5  -8 -12   73.64   10.27
  -5   8 -12   86.03   13.31
  -5   8  12   20.90   14.46
  -5   8  12  -31.79   11.36
  -5   8 -12   19.38   12.90
  -5   8  11   19.97   10.69
  -5   8 -11    5.47   13.30
  -5   8  11   15.14   14.05
  -5  -8 -11    9.69    9.25
  -5   8 -11   15.78   10.05
  -5  -8 -10   92.94   12.67
  -5   8 -10   85.55   10.78
  -5   8 -10   92.87   11.05
  -5   8  10  101.16   13.15
  -5   8  10   24.67   10.94
  -5   8 -10   72.12   10.40
  -5   8  -9    6.99   12.31
  -5   8  -9    4.06    9.95
  -5  -8  -9   13.98   11.61
  -5   8   9   -0.64   13.02
  -5   8   9    9.22   13.59
  -5   8  -9    0.69   10.86
  -5   8  -8   25.92   12.57
  -5   8  -8    5.58   13.78
  -5   8   8   13.66   10.05
  -5   8  -8    7.45   14.44
  -5   8   8   19.73    9.89
  -5  -8  -8  -16.90   10.56
  -5   8   7   29.76   12.86
  -5   8  -7   45.23   10.30
  -5  -8  -7   14.39   12.56
  -5   8  -7    2.18   10.62
  -5   8  -7   10.58   13.42
  -5   8   7  -16.52   12.23
  -5   8   6   -3.24   12.03
  -5   8   6    5.40   13.10
  -5  -8  -6   -9.72   12.10
  -5   8  -6    1.10   12.97
  -5   8  -6   10.00   10.05
  -5   8  -6   -7.17   10.24
  -5   8  -5   17.49   12.88
  -5  -8   5   20.79   13.28
  -5   8  -5   10.61   12.17
  -5   8   5    9.99   10.05
  -5   8   5   17.59   13.47
  -5  -8  -5    4.71    9.30
  -5   8  -5   14.21    9.61
  -5   8  -4   15.27    9.62
  -5  -8   4   -0.62   12.26
  -5   8  -4   -6.68    9.72
  -5   8   4    6.37   13.40
  -5  -8  -4    7.15   11.46
  -5   8  -4   -7.12    9.79
  -5   8   4    6.36   13.23
  -5   8  -3    5.87   13.13
  -5   8   3    0.66   13.00
  -5  -8   3    6.27   12.10
  -5   8  -3   10.67   11.80
  -5   8  -3   10.08   13.29
  -5  -8  -3    2.49   11.51
  -5   8   3    1.93    9.77
  -5   8   2    6.91    9.76
  -5   8  -2    9.10   12.26
  -5   8  -2    3.27    9.68
  -5  -8   2   10.55   12.05
  -5   8  -2    8.44    9.74
  -5  -8  -2   -1.43   11.46
  -5   8   2   -0.17   13.18
  -5   8  -1    4.66   13.66
  -5   8   1    4.31   13.13
  -5  -8   1   16.01   12.38
  -5   8   1    9.12   12.40
  -5  -8  -1   -1.87    9.71
  -5   8  -1    2.01    9.44
  -5   8   1   -5.49   12.23
  -5   8  -1   20.98   12.44
  -5   8   0   -5.19    9.65
  -5   8   0   -1.00    9.76
  -5   8   0   -0.87   11.64
  -5  -8   0   -3.39   11.92
  -5  -7 -33   -7.35   17.83
  -5  -7  33   -0.30   20.36
  -5   7  33    1.98   13.94
  -5  -7 -33   -0.65   17.97
  -5   7 -33   -1.41   13.86
  -5   7 -33   -8.29   16.50
  -5   7 -32   17.09   18.84
  -5  -7 -32   12.71   16.45
  -5   7 -32   -0.75   13.52
  -5  -7 -32    0.76   18.03
  -5  -7  32    5.90   17.48
  -5  -7 -31   -6.17   16.41
  -5  -7 -31    5.17   19.08
  -5   7 -31  -18.60   13.61
  -5   7 -31    2.71   16.13
  -5  -7  31    3.32   16.53
  -5  -7 -30   16.87   16.40
  -5   7  30   20.51   13.50
  -5  -7  30   15.83   19.31
  -5  -7 -30   16.97   17.70
  -5   7 -30   19.74   16.06
  -5  -7  29   18.87   18.44
  -5   7 -29   -3.54   12.88
  -5  -7 -29   -4.87   13.84
  -5   7  29    8.27   16.05
  -5  -7 -29    5.07   16.89
  -5   7  28   -2.17   12.95
  -5  -7 -28   -2.20   12.11
  -5   7 -28    0.47   15.26
  -5  -7  28    7.28   16.70
  -5  -7 -28    2.36   16.80
  -5   7  27   19.15   17.42
  -5  -7 -27    4.09   16.14
  -5  -7 -27    7.65   12.06
  -5  -7  27   12.26   18.24
  -5   7 -27    7.34   12.26
  -5  -7 -26    3.98   17.10
  -5  -7 -26    3.47   14.74
  -5   7 -26   10.93   14.25
  -5   7  26    3.82   11.78
  -5  -7  26    0.30   18.05
  -5  -7 -25    1.13   13.80
  -5   7  25    2.85   14.39
  -5   7 -25   -0.13   11.97
  -5  -7  25   -4.83   17.48
  -5  -7 -25   10.22   17.54
  -5  -7  24   -0.22   17.49
  -5  -7 -24   -8.65   10.94
  -5   7 -24   -8.89   13.79
  -5   7  24   -0.80   11.48
  -5  -7 -24    0.78   17.11
  -5   7 -23   13.32   11.67
  -5  -7 -23   -2.84   13.67
  -5   7  23   -4.87   14.13
  -5   7 -23   16.80   11.19
  -5  -7  23   18.16   16.63
  -5  -7 -23   18.97   16.90
  -5   7  22    4.25   14.03
  -5  -7 -22    0.03   13.37
  -5  -7  22   -3.31   17.47
  -5   7 -22   -8.62   15.59
  -5  -7 -22    3.65   18.18
  -5   7 -21    2.53   10.68
  -5   7  21   -0.41   15.82
  -5  -7 -21    6.47   10.80
  -5   7  21   -1.51   11.23
  -5  -7 -21    4.19   16.69
  -5  -7  21   -0.23   17.08
  -5   7 -20    2.80   13.69
  -5  -7  20    6.01   18.07
  -5  -7 -20    1.39   17.57
  -5   7  20   12.52   14.90
  -5   7  20   -1.28   13.90
  -5  -7 -20    3.43   13.24
  -5   7  19   13.71   10.91
  -5  -7  19    6.55   16.91
  -5   7 -19    1.62   10.54
  -5  -7 -19   24.77   13.31
  -5  -7 -19    5.61   19.85
  -5  -7 -19    4.51   20.50
  -5   7  19   13.11   14.03
  -5   7 -19    3.56   12.81
  -5   7  18   22.65   13.16
  -5  -7 -18   -4.45   11.17
  -5  -7 -18   -0.13   22.60
  -5   7  18   21.36   15.11
  -5   7 -18   15.19   10.36
  -5  -7 -18   12.86   21.86
  -5   7 -18    8.31   10.34
  -5   7  17   12.11   13.37
  -5  -7 -17    2.08   15.12
  -5   7 -17   15.19   13.35
  -5   7  17    1.27   13.10
  -5   7 -17   12.03   10.64
  -5   7 -17   13.88   11.72
  -5  -7 -16   15.02   12.76
  -5   7 -16   -2.96   10.74
  -5   7 -16    4.74    9.31
  -5   7  16    3.19   10.79
  -5   7  16    7.36   13.04
  -5   7 -16   15.05   12.60
  -5   7  15    3.27   13.87
  -5   7  15    7.24   13.18
  -5   7 -15    1.42   10.19
  -5   7 -15    2.30    9.07
  -5  -7 -15    5.52   12.52
  -5   7  14    2.00   12.57
  -5   7 -14    4.63    9.13
  -5   7 -14    7.30   12.53
  -5  -7 -14   10.38    9.65
  -5   7  14   11.15   14.62
  -5   7  13    9.25   10.52
  -5  -7 -13   -2.36    9.18
  -5   7  13   -1.24   12.74
  -5   7 -13    6.50    9.43
  -5   7 -13   -3.92   13.41
  -5  -7 -12    2.55    9.44
  -5   7  12   -3.79   10.28
  -5   7 -12   -3.85   10.40
  -5   7  12   -0.86   12.96
  -5   7 -12    5.88   10.14
  -5   7 -12   -1.36    8.98
  -5   7 -11   10.33    9.95
  -5   7  11    8.93   10.08
  -5  -7 -11   -1.32   12.95
  -5   7 -11    5.87    9.18
  -5   7 -11   22.69    9.83
  -5   7  11    1.23   13.83
  -5   7 -10   16.21   13.49
  -5   7  10   -3.70   10.22
  -5  -7 -10   -2.52   11.82
  -5   7 -10   31.60   13.52
  -5   7 -10   24.49   11.10
  -5   7  10   28.43   12.22
  -5   7  -9   37.01    9.97
  -5   7   9   26.16   12.07
  -5   7  -9   21.88   12.71
  -5   7  -9   27.43    9.95
  -5  -7  -9   45.66    9.33
  -5   7   9   30.25   10.19
  -5  -7  -8    1.29   12.59
  -5   7  -8   -2.68    9.36
  -5   7  -8    9.83    9.36
  -5   7  -8    2.28    9.37
  -5   7   8    4.08   12.02
  -5   7   8   -5.78   11.86
  -5   7  -7   18.38   11.54
  -5   7  -7    6.33   12.76
  -5   7  -7   21.91   11.71
  -5  -7  -7    4.59    9.35
  -5   7   7    6.68    9.62
  -5   7   7    0.21   12.36
  -5   7   6   24.59    9.61
  -5   7  -6   52.30   12.64
  -5   7  -6   48.49    9.65
  -5   7   6   42.50   13.62
  -5   7  -6   18.75   12.08
  -5  -7  -6   36.90   11.79
  -5  -7  -5   20.28   11.99
  -5   7  -5   36.18    9.62
  -5   7  -5   36.92   12.37
  -5   7   5   44.66    9.91
  -5  -7   5  -14.29   12.62
  -5   7   5   -3.85    9.58
  -5   7  -5   -1.06   11.87
  -5   7   4    0.07   11.46
  -5  -7   4    2.96   11.80
  -5   7  -4    2.53    9.05
  -5   7  -4    2.37    8.74
  -5  -7  -4    2.11   11.22
  -5   7   4    0.37   11.63
  -5   7  -4    3.35    9.09
  -5   7  -3   -2.37   11.33
  -5  -7   3    1.30   11.68
  -5  -7  -3    9.00   11.10
  -5   7  -3   -7.86   11.49
  -5   7   3    5.46   11.12
  -5   7   3    8.45   12.14
  -5   7  -3    0.32   11.18
  -5   7   2   -9.33    9.49
  -5  -7   2   34.83   12.08
  -5   7  -2  -10.43   11.66
  -5   7   2   15.68   11.83
  -5   7  -2   23.09   11.73
  -5   7  -2    1.96   13.15
  -5  -7  -2   29.76    9.34
  -5   7   1   -0.48    9.14
  -5   7  -1   37.58   11.78
  -5   7  -1   -9.74    9.46
  -5   7   1   29.52   11.93
  -5   7  -1   47.79    9.46
  -5  -7  -1   35.69   12.03
  -5  -7   1   11.37   12.24
  -5   7   0   21.20   11.82
  -5   7   0   -1.11   11.74
  -5   7   0   20.91   11.19
  -5  -7   0    4.84   11.60
  -5   6  35    9.46   14.58
  -5  -6  35   -4.70   18.70
  -5  -6 -35   -0.85   13.81
  -5   6 -35   18.37   17.32
  -5  -6 -35   10.83   21.66
  -5   6 -35    4.29   14.12
  -5  -6 -34   -4.81   17.14
  -5   6 -34    4.33   16.43
  -5  -6  34   -5.47   17.28
  -5  -6 -34   -4.61   13.62
  -5   6 -34   -5.95   16.24
  -5   6 -33   -4.12   18.09
  -5  -6 -33    5.86   17.47
  -5   6 -33   -4.56   13.27
  -5  -6  33   -1.00   17.05
  -5  -6 -33  -12.55   15.98
  -5  -6 -32   -0.78   15.64
  -5  -6 -32    8.92   17.02
  -5   6  32   -5.51   13.28
  -5   6 -32    9.50   12.82
  -5   6 -32    2.21   17.04
  -5  -6  32   -1.70   17.21
  -5   6  31   17.81   15.48
  -5  -6  31   -1.15   18.52
  -5   6 -31   13.92   15.57
  -5  -6 -31    9.12   16.12
  -5  -6 -31    2.04   15.71
  -5   6 -31   -4.74   12.95
  -5  -6 -30   11.32   18.86
  -5   6  30   -5.93   12.52
  -5  -6  30   -4.45   18.82
  -5   6 -30    8.09   15.15
  -5  -6 -30    7.58   15.56
  -5  -6 -29   14.63   18.39
  -5   6  29   21.93   16.90
  -5  -6 -29   -7.50   15.04
  -5  -6  29   -2.24   18.30
  -5   6 -29   10.07   12.27
  -5  -6 -28    5.30   15.76
  -5  -6  28   -4.92   17.66
  -5  -6 -28   -3.61   13.84
  -5   6 -28   11.61   14.48
  -5   6  28    8.91   11.87
  -5   6 -27   13.48   11.38
  -5  -6 -27    0.17   11.45
  -5   6  27   -5.07   15.78
  -5  -6  27   -1.88   17.20
  -5  -6 -27   10.33   15.21
  -5  -6  26    7.52   15.09
  -5   6  26   19.36   11.78
  -5  -6 -26   -8.73   11.98
  -5  -6 -26   20.47   17.08
  -5   6 -26   16.13   13.94
  -5   6  25   22.25   14.09
  -5   6 -25   10.84   11.67
  -5  -6 -25    3.06   11.02
  -5  -6  25    9.46   16.73
  -5  -6 -25   11.01   15.98
  -5  -6 -24    1.82   14.70
  -5   6 -24   27.78   15.12
  -5  -6 -24   19.34   14.43
  -5   6  24   11.21   11.59
  -5  -6  24    3.11   15.84
  -5   6 -23    4.28   10.89
  -5   6 -23   -4.20   10.99
  -5  -6  23    5.60   16.04
  -5   6  23   -0.83   11.26
  -5  -6 -23   10.62   15.55
  -5  -6 -23    7.27   12.34
  -5  -6 -22   -2.96   11.06
  -5   6  22   -1.01   14.27
  -5  -6  22    0.38   15.63
  -5  -6 -22    5.44   16.13
  -5   6 -22   -8.54   13.09
  -5  -6 -21    4.96   14.17
  -5   6  21    1.64   10.63
  -5  -6  21    1.72   14.52
  -5  -6 -21   -0.93   15.46
  -5   6 -21   10.94   12.32
  -5  -6 -20    4.57   15.38
  -5   6 -20    0.90   10.03
  -5  -6 -20    3.15   11.15
  -5  -6  20    2.20   16.35
  -5   6  20    6.09   14.01
  -5   6  20    6.38   12.47
  -5  -6 -19    7.61   15.47
  -5   6 -19   10.73   12.67
  -5   6  19    4.19   13.29
  -5   6  19    5.44   13.74
  -5  -6 -19   -3.68   14.55
  -5  -6  19   14.42   14.96
  -5   6 -19    4.50   12.59
  -5  -6  18    1.83   14.46
  -5  -6 -18   -2.35   15.59
  -5  -6 -18    3.75   16.00
  -5   6  18   14.11    9.67
  -5   6 -18    4.90   11.97
  -5  -6 -18   10.51   10.01
  -5   6  18    1.81   13.39
  -5  -6  17   32.16   15.93
  -5   6  17   31.65   13.54
  -5   6  17   13.13   10.11
  -5  -6 -17   28.97   16.41
  -5   6 -17  -13.25    9.96
  -5  -6 -17   33.98   16.18
  -5  -6 -17   41.50   12.23
  -5  -6  16   -0.69   17.75
  -5   6  16    2.38   13.59
  -5   6  16   -6.39   12.81
  -5  -6 -16    6.99   18.66
  -5   6 -16    2.00    9.76
  -5  -6 -16   -0.92   12.98
  -5  -6 -16    2.67   17.81
  -5   6  15   23.82   12.82
  -5  -6 -15   18.92   17.94
  -5   6 -15   16.64   12.64
  -5  -6 -15   23.11    9.49
  -5  -6  15   13.24   17.95
  -5   6  15   33.33   12.16
  -5  -6 -15   17.02   17.90
  -5  -6 -14   -2.48    9.78
  -5   6  14    6.76    9.11
  -5   6 -14    4.06    9.12
  -5   6 -14    1.82   11.20
  -5   6  14   -6.45   12.15
  -5   6 -13   -3.94    9.48
  -5   6  13   35.36    9.45
  -5  -6 -13   42.99   10.34
  -5   6 -13    1.25    9.49
  -5   6  13   31.53   12.04
  -5   6 -12    4.22    8.86
  -5   6 -12    6.83   11.48
  -5   6  12   16.43   11.68
  -5   6 -12    1.41    8.58
  -5  -6 -12   11.73    9.36
  -5   6  12    0.53   11.50
  -5   6 -11   29.00   11.29
  -5   6 -11   19.75    8.68
  -5  -6 -11   -7.22   12.10
  -5   6  11   14.02   12.09
  -5   6  11   13.23   12.28
  -5   6 -11   14.38   11.01
  -5  -6 -10    5.20   12.36
  -5   6 -10   -0.49   12.17
  -5   6 -10  -11.04   10.81
  -5   6 -10    9.23    8.77
  -5   6  10    3.59   12.09
  -5   6  10   -0.61   11.34
  -5   6  -9    4.25   11.20
  -5   6  -9   -6.41   12.14
  -5   6  -9    8.22   12.37
  -5   6   9    9.78   12.20
  -5  -6  -9   16.07    9.25
  -5   6   9   23.23    8.73
  -5   6  -8   18.66    9.09
  -5   6   8   34.60    9.15
  -5   6  -8   -7.52    8.92
  -5   6  -8    5.74    9.26
  -5  -6  -8  -14.92   12.23
  -5   6   8  -18.44   10.66
  -5   6  -7   93.37   12.62
  -5   6  -7   71.92    9.16
  -5   6   7   76.94    9.57
  -5   6   7   -2.73   14.02
  -5  -6  -7   89.78    9.86
  -5   6  -7    4.27   11.37
  -5   6   6   21.77   11.27
  -5  -6  -6    2.19   11.73
  -5   6  -6   23.27    8.61
  -5  -6   6    8.28   11.50
  -5   6  -6   26.80    8.68
  -5   6   6   28.17   12.81
  -5   6  -6   38.71    9.03
  -5   6  -5   34.04   11.48
  -5   6  -5   34.75   11.44
  -5   6   5   36.70   11.88
  -5  -6  -5   46.18   11.79
  -5   6   5   38.47   12.60
  -5  -6   5   13.15   13.00
  -5   6  -5   43.26    8.94
  -5   6   4   99.64   10.30
  -5  -6   4   83.62   13.40
  -5   6  -4   96.62   12.54
  -5   6   4  104.05   12.75
  -5   6  -4   95.59   12.37
  -5   6  -4   87.82   12.33
  -5  -6  -4   97.56   12.43
  -5   6  -3  122.98   13.46
  -5   6  -3  121.47   10.24
  -5  -6  -3  121.19   10.79
  -5  -6   3  130.14   12.66
  -5   6  -3   14.80   13.03
  -5   6   3  126.35   12.97
  -5   6   3  115.71   10.03
  -5   6   2  121.63   10.13
  -5   6   2  118.87   10.31
  -5   6  -2  121.54   12.91
  -5  -6   2  121.73   13.25
  -5   6  -2   98.03   12.59
  -5  -6  -2  141.16   13.58
  -5   6  -2  -18.45   10.21
  -5   6  -1   -3.36   13.18
  -5   6   1  111.69   12.59
  -5   6   1   87.48    9.93
  -5  -6  -1   99.46   10.02
  -5   6  -1   88.30    9.97
  -5   6  -1   92.76   13.23
  -5  -6   1  -38.94   10.89
  -5   6   0   -0.78   11.60
  -5  -6   0    0.21   10.83
  -5   6   0   -2.58   11.46
  -5  -5 -37   12.62   16.85
  -5  -5 -37    3.48   14.65
  -5   5 -37    3.64   14.30
  -5  -5  37    5.09   15.50
  -5   5  37   22.93   16.94
  -5   5 -37  -15.61   16.71
  -5   5 -36   17.82   16.79
  -5  -5 -36    1.37   17.58
  -5  -5 -36   12.98   20.80
  -5   5  36   21.21   13.79
  -5  -5  36   11.31   17.46
  -5   5 -36    6.36   13.87
  -5   5  35    7.44   15.75
  -5  -5  35  -11.27   17.41
  -5   5 -35   -6.38   15.86
  -5  -5 -35    4.45   14.68
  -5  -5 -35   -0.65   15.44
  -5   5 -35    2.78   12.72
  -5  -5  34    4.49   19.24
  -5   5 -34   20.18   12.60
  -5   5 -34    6.22   15.33
  -5   5  34    0.36   12.90
  -5  -5 -34   21.04   12.80
  -5  -5 -34   18.48   19.30
  -5   5 -33    2.84   16.49
  -5   5 -33    6.14   14.60
  -5  -5 -33    5.27   13.25
  -5  -5  33   -3.85   13.47
  -5  -5 -33    1.70   11.85
  -5  -5 -32   18.01   14.63
  -5   5 -32    4.13   11.96
  -5   5 -32   -6.25   11.84
  -5  -5 -32   -2.38   17.85
  -5  -5  32   -8.85   17.28
  -5  -5 -31    7.14   15.19
  -5  -5  31    5.32   15.30
  -5  -5 -31   -4.85   14.15
  -5   5 -31    4.61   14.14
  -5   5 -31   -5.37   14.55
  -5   5  31   -4.47   12.23
  -5  -5  30   22.51   15.23
  -5  -5 -30   31.48   14.87
  -5   5 -30   -3.10   12.87
  -5   5  30   32.21   14.66
  -5  -5 -30   37.86   15.54
  -5  -5  29    3.95   16.22
  -5   5 -29    3.52   14.07
  -5   5  29   10.93   11.58
  -5  -5 -29   16.51   14.91
  -5  -5 -29   22.74   18.39
  -5  -5  28   -2.76   12.09
  -5   5 -28   10.37   11.46
  -5   5  28   -2.42   15.85
  -5  -5 -28    5.48   14.22
  -5  -5 -28   13.50   15.01
  -5  -5 -27   44.50   15.21
  -5  -5  27    3.08   15.05
  -5  -5 -27   51.77   14.34
  -5   5 -27   -2.37   14.10
  -5   5  27   37.99   11.97
  -5  -5  26   -4.08   16.02
  -5   5 -26   24.10   11.00
  -5  -5 -26   24.39   12.43
  -5   5  26   -9.22   13.63
  -5  -5 -26   34.88   14.59
  -5   5  25   20.75   12.87
  -5  -5  25   -6.72   13.95
  -5   5 -25   21.66   13.58
  -5  -5 -25   15.41   12.33
  -5  -5 -25   12.99   14.61
  -5  -5 -24   14.45   13.77
  -5  -5  24   -2.47   12.55
  -5   5 -24   12.48   10.24
  -5  -5 -24    7.40    9.57
  -5   5  24   10.53    9.86
  -5  -5  23    1.94   13.10
  -5   5  23   -9.13   13.66
  -5   5 -23   -5.42   12.57
  -5  -5 -23   -0.28   12.54
  -5   5 -23   12.32    9.91
  -5  -5 -23   -0.94    9.62
  -5  -5 -22   -4.57   14.08
  -5  -5 -22   -3.29   12.54
  -5   5  22   -1.84    9.93
  -5  -5  22   -1.57   12.98
  -5   5 -22    2.14   12.56
  -5   5 -22    8.75   12.30
  -5  -5  21    5.11   13.13
  -5  -5 -21    7.34   12.43
  -5  -5 -21   15.83   13.80
  -5   5  21    0.40    9.72
  -5   5 -21   10.59    9.69
  -5  -5  20    0.82   14.23
  -5  -5 -20   13.13   10.27
  -5   5 -20   -1.09   12.14
  -5   5  20    7.95   13.54
  -5  -5 -20   12.84   12.90
  -5  -5  19   19.55   13.64
  -5   5 -19    2.78   12.68
  -5  -5 -19   16.39   13.15
  -5   5  19   29.79    9.63
  -5  -5 -19   45.01   16.21
  -5  -5 -18   11.83   13.94
  -5  -5  18    5.71   13.93
  -5   5 -18    0.84    9.37
  -5   5  18   -0.26    9.45
  -5  -5 -18   -5.19    9.17
  -5   5  18    7.70   13.04
  -5  -5 -17    1.04   14.03
  -5   5 -17    5.37    8.96
  -5  -5  17    5.44   15.17
  -5   5  17   11.46   11.54
  -5   5  17    5.23   13.88
  -5  -5 -17    1.20   14.53
  -5  -5 -17   -0.92   12.54
  -5  -5  16   13.81   15.31
  -5   5 -16   33.45    8.92
  -5   5 -16   15.39    9.05
  -5  -5 -16   18.11   14.06
  -5  -5 -16    2.46    9.73
  -5   5  16   29.56   12.53
  -5  -5 -16   24.92   14.39
  -5   5  16   26.26   12.16
  -5  -5 -15   13.07   12.11
  -5   5 -15    6.59    9.44
  -5   5  15   17.41   12.77
  -5  -5 -15   26.35   15.96
  -5   5  15    5.69   12.69
  -5   5 -15   13.32   11.80
  -5  -5 -15   25.39   15.70
  -5  -5  15    6.46   15.34
  -5   5  14   43.37   12.59
  -5   5  14   45.76   11.97
  -5   5 -14   32.15   13.44
  -5   5 -14   19.06   10.16
  -5  -5  14   31.82   15.89
  -5  -5 -14   25.25   12.14
  -5  -5 -14   39.77   14.99
  -5  -5 -14   22.73   15.72
  -5   5  13   -1.08   11.20
  -5   5  13   -2.46    9.67
  -5  -5  13    4.60   14.21
  -5  -5 -13    3.40   14.57
  -5   5 -13    2.69   13.21
  -5  -5 -13    2.58   14.15
  -5   5 -13   -0.18   11.63
  -5  -5 -13    5.78   11.99
  -5  -5  12    2.75   15.70
  -5  -5 -12   -0.47   15.95
  -5   5  12    2.00   11.36
  -5   5 -12    2.12    9.50
  -5  -5 -12    1.95   16.04
  -5  -5 -12   -1.84   12.14
  -5   5 -12   -5.80   11.96
  -5   5  12   -3.39    9.48
  -5  -5 -11   20.60   12.27
  -5   5 -11   -8.10   13.65
  -5   5  11   67.13   10.36
  -5   5 -11   48.42   10.11
  -5  -5 -11   36.95   25.82
  -5  -5 -11   44.91   26.29
  -5   5  11   61.53   11.93
  -5  -5  11   59.60   22.69
  -5   5  10   21.49   12.04
  -5   5 -10   62.72    9.92
  -5  -5 -10   54.24   11.20
  -5   5 -10   50.49    9.95
  -5   5  10   15.61   10.52
  -5   5  -9   26.92   12.69
  -5   5   9   37.01    9.85
  -5  -5  -9   30.56    9.70
  -5   5  -9   28.13    9.85
  -5   5   9   21.98   12.02
  -5   5  -8  138.75   10.52
  -5   5   8  142.63   10.88
  -5   5  -8  -12.35   11.31
  -5   5   8  120.60   10.53
  -5  -5  -8  143.49   13.25
  -5   5   7   58.30   12.62
  -5   5  -7   47.22    7.90
  -5   5   7   44.34    9.89
  -5   5  -7   27.19   12.45
  -5   5  -7   55.87    9.82
  -5  -5  -7   62.87   12.02
  -5   5  -6    4.29    7.95
  -5  -5   6    0.09   11.72
  -5   5  -6    8.90   11.84
  -5   5   6    7.10   11.75
  -5   5  -6    6.78    9.27
  -5  -5  -6    3.73    9.08
  -5   5   6    3.05   11.90
  -5  -5   5  187.98   14.54
  -5   5  -5  198.42   11.13
  -5   5   5  191.32   13.18
  -5  -5  -5  197.96   11.42
  -5   5   5  197.85   13.69
  -5   5  -5  187.19   10.95
  -5   5  -5  192.03   12.21
  -5   5   4   44.94   11.39
  -5   5  -4   33.85    9.48
  -5   5  -4    6.26   11.37
  -5   5  -4   29.80    9.74
  -5  -5  -4  -14.05    9.43
  -5  -5   4   33.60   13.60
  -5   5   4   32.79   12.02
  -5   5  -3  127.05   10.51
  -5  -5  -3  165.72   13.12
  -5   5   3  -37.39   13.69
  -5   5   3  162.24   13.44
  -5   5  -3  153.13   10.62
  -5  -5   3  151.83   14.39
  -5   5  -3  149.91   12.44
  -5  -5   2   36.44   12.44
  -5   5   2  -14.92   12.11
  -5  -5  -2   36.77   11.48
  -5   5  -2   -8.96    9.65
  -5   5   2    1.70   12.71
  -5   5  -2    9.46   12.20
  -5   5  -2   30.48   10.83
  -5   5   1   39.40    8.77
  -5   5  -1   -7.22   12.60
  -5  -5  -1   37.12    9.50
  -5  -5   1   31.74   11.84
  -5   5  -1   39.80    9.71
  -5   5  -1   44.07    8.78
  -5   5   1  -11.22   12.08
  -5   5   0  254.33   14.32
  -5   5   0  253.33   14.45
  -5  -5   0    3.06   16.71
  -5   4  38    2.50   19.91
  -5  -4  38    4.09   16.69
  -5   4 -38    5.74   14.40
  -5   4 -38   -1.84   14.41
  -5  -4 -38  -10.81   19.61
  -5  -4 -38   14.50   18.22
  -5   4  37    7.90   14.51
  -5  -4 -37   -5.06   19.22
  -5   4 -37   -4.41   13.98
  -5  -4  37   -3.63   19.00
  -5  -4 -37   -0.69   13.03
  -5   4 -37   -6.09   14.26
  -5   4 -36  -10.38   18.71
  -5   4  36    4.97   13.63
  -5   4 -36    9.36   14.05
  -5  -4 -36   -4.25   12.86
  -5  -4  36  -18.27   16.70
  -5  -4 -36   -0.53   16.96
  -5  -4 -35   -0.81   15.73
  -5   4 -35   12.70   16.31
  -5  -4 -35   -2.81   16.75
  -5  -4  35   -3.95   15.57
  -5   4 -35    0.91   13.61
  -5   4  35    6.34   18.43
  -5  -4  34   20.76   15.32
  -5   4 -34   12.63   13.65
  -5   4  34   -5.27   13.89
  -5   4 -34   15.88   17.50
  -5  -4 -34    1.42   14.68
  -5  -4 -34  -11.43   17.11
  -5   4 -33    7.97   15.39
  -5  -4  33   14.00   15.40
  -5   4 -33   -9.38   12.79
  -5  -4 -33    1.37   15.96
  -5  -4 -33   -9.52   12.15
  -5  -4  32   78.16   13.33
  -5  -4 -32   68.58   16.05
  -5  -4 -32  -11.81   12.49
  -5   4 -32  -16.37   11.96
  -5   4 -32  -12.35   12.02
  -5   4 -31    1.04   14.91
  -5  -4 -31    0.21   15.76
  -5   4  31   -3.20   10.93
  -5   4 -31  -11.59   14.49
  -5  -4 -31    6.93   13.43
  -5  -4  31   -6.41   14.27
  -5  -4 -30   -2.40   13.47
  -5   4  30    7.85   13.60
  -5   4 -30    2.52    9.95
  -5  -4 -30    9.83   13.11
  -5   4 -30    7.57   10.65
  -5  -4  30    7.83   13.19
  -5  -4 -29   12.94   12.90
  -5  -4 -29    2.42   13.33
  -5   4 -29   -0.25   13.31
  -5   4  29   -3.22   10.52
  -5  -4  29    3.13   12.92
  -5   4 -29    2.95   13.52
  -5  -4  28   21.08   15.22
  -5   4  28   31.28   14.63
  -5  -4 -28  -10.93   10.65
  -5  -4 -28   35.78   15.03
  -5   4 -28    8.27   10.71
  -5   4 -27    4.38   14.05
  -5  -4 -27   12.11   11.72
  -5   4  27    8.27   10.58
  -5  -4 -27    0.52    9.85
  -5  -4  27   13.40   11.02
  -5   4 -26    6.98   10.60
  -5   4 -26   26.82   10.23
  -5  -4 -26  -11.10    9.66
  -5  -4 -26   40.38   14.83
  -5  -4  26   -2.55   13.47
  -5   4  26   25.05   13.06
  -5  -4 -25   -2.35    9.96
  -5  -4 -25   12.63   13.34
  -5   4 -25   10.85   13.53
  -5  -4  25    3.49   13.10
  -5   4  25    0.15   12.52
  -5   4 -24    8.90    9.92
  -5  -4  24   20.37   12.71
  -5  -4 -24   -8.17   10.06
  -5   4  24   33.44    9.83
  -5  -4 -24  -13.06   13.09
  -5   4 -23   39.37   10.15
  -5  -4 -23  -14.31   10.38
  -5   4  23   50.52   14.07
  -5  -4  23    3.25   14.04
  -5  -4 -23    3.02   13.55
  -5   4 -23   21.96   10.36
  -5  -4 -22    2.76   12.53
  -5   4 -22   -1.11   12.75
  -5   4 -22    2.31    9.52
  -5  -4 -22   11.80   11.93
  -5  -4  22   -2.03   12.66
  -5   4  22    6.63   12.00
  -5   4 -21   10.36    9.83
  -5  -4  21    6.08   13.33
  -5  -4 -21   -5.48   12.76
  -5   4 -21    8.41    9.99
  -5   4  21    7.14    9.85
  -5  -4 -21   13.26   12.77
  -5  -4 -20    3.32   12.22
  -5   4  20   -2.69   11.83
  -5  -4  20    5.89   12.41
  -5   4 -20    6.66    9.22
  -5  -4 -20    4.03    8.94
  -5   4 -20    7.71   11.75
  -5  -4 -19    6.75   12.07
  -5  -4  19    5.02   11.41
  -5   4  19   -3.24   13.43
  -5  -4 -19    2.53    8.80
  -5   4 -19    0.89    9.43
  -5   4 -19   -3.03   12.31
  -5  -4 -18    2.38   12.52
  -5   4 -18    2.34   13.51
  -5  -4 -18   -9.19   12.24
  -5   4 -18    5.30    9.40
  -5   4  18   12.19   12.89
  -5  -4  18    2.71   12.19
  -5  -4  17   17.50   13.57
  -5  -4 -17   24.49   12.03
  -5   4 -17   -0.01    9.61
  -5   4  17   25.96    9.77
  -5  -4 -17   -4.76    8.94
  -5   4 -17   14.13   11.98
  -5  -4 -16    6.66   11.64
  -5  -4 -16    0.47   12.34
  -5  -4 -16   -0.78   11.01
  -5   4 -16    4.45    9.15
  -5   4  16    2.48    9.31
  -5   4 -16    5.62   11.66
  -5   4  16    5.02   13.23
  -5   4 -15   39.20   13.22
  -5  -4 -15   32.68   12.41
  -5   4  15   37.71    9.63
  -5   4 -15   24.11    9.40
  -5  -4 -15   30.77   12.82
  -5   4  15   32.19   12.42
  -5  -4 -15   17.48    8.75
  -5  -4  14   28.11   12.50
  -5  -4 -14   26.97   12.59
  -5  -4 -14   21.08   11.35
  -5  -4 -14   26.64   13.10
  -5   4 -14   15.71    9.88
  -5   4  14   26.72   12.90
  -5   4  14   27.50    9.83
  -5   4 -14   20.44    9.74
  -5  -4 -13   12.25   14.30
  -5   4 -13   12.98    9.75
  -5  -4  13   40.42   15.17
  -5   4  13   43.93   14.08
  -5  -4 -13   32.73   10.93
  -5  -4 -13   38.31   14.04
  -5   4 -13   31.04    9.75
  -5   4  13   36.28   10.01
  -5   4 -12    9.96   12.19
  -5   4  12   22.53    9.79
  -5   4  12   13.25   12.81
  -5   4 -12   -3.19   10.03
  -5  -4 -12   17.14   10.37
  -5  -4 -12   18.48   13.56
  -5  -4  12   18.06   13.99
  -5  -4 -12   19.41   12.71
  -5   4  11    6.44   11.38
  -5  -4 -11   15.27    8.12
  -5   4  11    9.32    9.84
  -5  -4 -11    3.90   13.72
  -5  -4  11    4.44   12.82
  -5  -4 -11    7.25   13.59
  -5   4 -11    2.80   12.24
  -5   4 -11    9.53    9.64
  -5   4 -10   12.78    9.38
  -5  -4  10    8.59   13.56
  -5   4 -10   -5.69    9.45
  -5  -4 -10    8.20   14.35
  -5  -4 -10    6.69   13.72
  -5  -4 -10   10.70   10.78
  -5   4  10   10.54   11.59
  -5   4  10   12.16    9.43
  -5   4   9   -4.76   11.41
  -5   4  -9  118.02    9.87
  -5  -4  -9  128.59   19.16
  -5  -4  -9  108.40   16.11
  -5   4   9  132.88   14.13
  -5  -4   9  130.16   16.91
  -5   4  -9  119.96   12.89
  -5  -4  -9   18.87   13.22
  -5  -4  -8    4.68   15.76
  -5   4  -8    6.21   10.86
  -5  -4  -8    9.26    8.29
  -5   4   8    3.44   12.27
  -5   4   8    8.93    8.65
  -5   4  -8    4.20   11.09
  -5  -4   8    5.11   16.09
  -5  -4  -8    1.70   16.62
  -5  -4  -7   90.36   22.17
  -5  -4  -7   82.69   20.17
  -5  -4   7   94.22   20.08
  -5   4  -7   76.25    9.24
  -5   4   7   86.10   13.33
  -5  -4   7   85.57   19.98
  -5  -4  -7   79.89   12.46
  -5   4   7   78.90    9.42
  -5   4  -7   81.23   12.04
  -5   4   6  165.13   13.77
  -5   4  -6  163.98    9.39
  -5   4  -6  175.29   12.40
  -5   4   6  123.36    9.92
  -5  -4  -6  178.96   13.10
  -5  -4   6  105.33   16.11
  -5   4   5   -1.39   10.39
  -5   4  -5    1.59    7.62
  -5  -4  -5    7.49    7.83
  -5   4   5   16.48   11.13
  -5   4  -5    7.36    9.89
  -5  -4   5    6.06   10.90
  -5   4  -4   73.84    9.02
  -5   4   4  107.58   11.97
  -5   4   4  102.79   11.91
  -5  -4  -4   84.73   11.56
  -5   4  -4   88.58    9.13
  -5   4  -4   85.24    8.87
  -5  -4   4   97.84   14.69
  -5   4  -3   13.97   10.91
  -5   4  -3   35.46    8.88
  -5  -4   3   31.35   13.11
  -5   4   3   -2.50    8.58
  -5  -4  -3    0.08   10.65
  -5   4  -3   26.27    8.71
  -5   4   3    2.00   10.64
  -5   4   2   -4.99    8.85
  -5   4  -2   -3.30    8.72
  -5   4   2   25.95   10.43
  -5   4  -2   11.07    7.92
  -5   4  -2   19.17   11.52
  -5  -4   2   22.40   11.08
  -5  -4  -2   27.39   11.47
  -5   4  -1  -17.83   10.01
  -5   4   1  113.66    8.92
  -5   4  -1  111.66    9.73
  -5  -4  -1  -11.83   13.86
  -5  -4   1  117.70   13.03
  -5   4   1  115.42   11.90
  -5   4   0    0.80    8.57
  -5   4   0    8.51   10.21
  -5  -4   0   -4.00   11.42
  -5   3 -39   -5.33   17.70
  -5   3  39    0.07   14.49
  -5  -3 -39   11.08   18.98
  -5  -3  39    2.60   18.40
  -5  -3 -39   -0.51   18.40
  -5   3 -38   12.15   20.07
  -5  -3 -38   17.11   13.99
  -5   3  38    1.28   14.78
  -5  -3 -38    6.98   17.57
  -5  -3  38   -7.98   19.47
  -5   3  37   22.20   19.27
  -5   3 -37    1.12   14.00
  -5  -3  37    9.31   16.99
  -5  -3 -37   17.47   16.82
  -5  -3 -37   11.42   16.33
  -5  -3 -36   12.59   13.32
  -5  -3 -36   -5.88   15.99
  -5   3 -36   -7.15   13.61
  -5   3  36   -1.40   13.64
  -5  -3  36    0.63   16.23
  -5   3 -35   -4.16   16.76
  -5  -3 -35    6.21   12.48
  -5   3  35   15.43   12.71
  -5  -3  35   -4.63   12.87
  -5  -3 -35   19.37   13.05
  -5  -3 -34  -12.95   11.89
  -5  -3  34   17.25   11.87
  -5  -3 -34    0.52   16.60
  -5   3  34   16.77   17.09
  -5   3 -34  -20.64   12.90
  -5   3 -33   -5.84   12.02
  -5   3  33   38.89   12.08
  -5  -3  33   -8.63   14.43
  -5  -3 -33   26.41   12.92
  -5  -3 -33   -8.98   14.71
  -5  -3 -32   12.16   11.54
  -5   3 -32    1.25   14.49
  -5  -3  32   19.61   14.26
  -5  -3 -32   10.12   14.37
  -5  -3 -31   11.17   15.35
  -5   3 -31    2.74   11.77
  -5  -3 -31    4.87   15.40
  -5  -3  31   11.93   15.68
  -5  -3  30   21.36   15.02
  -5   3 -30  -16.37   14.80
  -5  -3 -30   36.01   11.34
  -5   3  30    8.55   10.91
  -5  -3 -30   27.43   13.87
  -5  -3  29   -0.53   14.46
  -5  -3 -29   50.84   11.10
  -5   3 -29   -8.09   10.32
  -5   3  29   -9.36   13.28
  -5  -3 -29   49.39   13.63
  -5   3  28    1.55   10.11
  -5  -3 -28    5.87   10.16
  -5  -3 -28   -0.34   10.53
  -5   3 -28    2.99    9.18
  -5   3 -28    2.79   12.75
  -5  -3  28    0.09   10.37
  -5  -3 -27   22.51   10.95
  -5   3  27   27.80   12.21
  -5  -3 -27   28.99   13.04
  -5  -3  27   11.78   10.77
  -5   3 -27    7.37   10.65
  -5  -3 -26   24.25   13.72
  -5  -3 -26   33.70   13.86
  -5   3 -26   -1.69   13.65
  -5   3  26   17.46    9.94
  -5  -3  26   -8.07   13.52
  -5   3 -25   73.78   10.32
  -5   3 -25   57.44   10.08
  -5  -3  25   75.64   13.53
  -5   3  25   72.95   13.48
  -5  -3 -25   78.07   13.01
  -5  -3 -25   11.46   13.65
  -5  -3 -24    1.08   12.47
  -5  -3  24   -1.08   13.42
  -5   3  24   -5.75   12.66
  -5   3 -24   -0.53   11.97
  -5  -3 -24   -0.90   12.40
  -5   3 -23    2.80   12.37
  -5  -3  23    1.04   12.51
  -5  -3 -23    7.52   10.11
  -5  -3 -23   -0.68   12.45
  -5   3  23   -4.19   10.14
  -5  -3 -22    7.46   12.52
  -5  -3  22   -4.57   12.53
  -5   3  22    8.51   12.42
  -5  -3 -22    5.92   12.87
  -5   3 -22    0.08    9.89
  -5  -3  21   -0.95   12.86
  -5   3  21   -0.51   14.01
  -5  -3 -21   -8.41   12.38
  -5  -3 -21    2.84   12.80
  -5   3 -21    5.04   10.23
  -5   3 -21    2.77    9.84
  -5  -3  20   32.39   13.02
  -5  -3 -20    5.64   12.45
  -5  -3 -20   17.59   12.10
  -5   3  20   26.05   12.72
  -5   3 -20   22.20    9.88
  -5   3 -20   25.03   13.88
  -5   3 -19   11.51   11.80
  -5  -3  19   15.60   13.06
  -5  -3 -19   17.84   12.75
  -5   3  19   14.51    9.53
  -5   3 -19   18.28    9.37
  -5  -3 -19   -0.45   12.88
  -5  -3  18   12.80   13.08
  -5   3  18   56.39    9.92
  -5  -3 -18   57.49   13.05
  -5   3 -18    5.90   10.02
  -5  -3 -18   61.25   12.03
  -5  -3  17    5.03   12.15
  -5   3 -17    8.73    9.08
  -5   3  17   15.72    8.87
  -5  -3 -17   13.65    8.50
  -5   3 -16   -1.59    8.66
  -5  -3 -16   -0.72   10.85
  -5  -3 -16    2.37   11.76
  -5   3 -16    5.57    8.70
  -5  -3  16    0.84   12.11
  -5   3  16    0.25   11.41
  -5  -3 -15    6.21   12.07
  -5  -3 -15    8.94   10.81
  -5   3 -15    6.76    8.85
  -5   3  15    4.60   11.32
  -5   3 -15   12.89    8.86
  -5   3  14   82.86   11.57
  -5   3  14   64.19   15.09
  -5   3 -14   81.45    9.30
  -5  -3 -14   72.79   12.33
  -5  -3 -14   85.93   11.74
  -5   3 -14   68.65   11.97
  -5  -3 -13    4.50   11.48
  -5   3  13   10.00   12.15
  -5  -3  13    8.84   12.10
  -5  -3 -13    3.19    8.02
  -5   3  13    9.84   11.60
  -5   3 -13    3.31    8.58
  -5   3 -13    6.57    8.05
  -5  -3 -12   19.79   11.02
  -5  -3 -12    9.55   12.72
  -5   3 -12   27.61   10.64
  -5   3  12   11.91   12.19
  -5   3  12   12.73    8.62
  -5   3 -12   11.99    8.49
  -5  -3 -11   38.31   12.43
  -5   3  11   46.62   12.72
  -5   3 -11   35.01   10.76
  -5  -3 -11   54.32   10.70
  -5   3 -11    4.16   11.45
  -5   3  11   45.29    8.36
  -5  -3 -10   17.90    8.22
  -5  -3  10   18.25   11.32
  -5   3 -10   17.90    8.11
  -5  -3 -10   20.72   11.47
  -5   3  10   17.83   13.74
  -5   3  10   15.24    9.10
  -5   3 -10   23.14   11.47
  -5   3  -9    4.40    8.57
  -5  -3  -9   30.06   11.32
  -5  -3   9   40.45   12.23
  -5   3  -9   35.14   10.76
  -5   3   9   24.71   11.51
  -5  -3  -9   34.31   11.75
  -5   3   9   26.55   11.34
  -5  -3  -8   51.10   11.33
  -5   3   8   40.27   11.38
  -5   3  -8   49.22   11.46
  -5   3  -8   50.40    8.42
  -5  -3  -8   11.86   12.17
  -5  -3  -8   37.80   11.85
  -5   3   8   58.36   11.99
  -5   3  -7   -0.85    8.55
  -5   3  -7   32.03   11.07
  -5  -3  -7   39.16   11.03
  -5   3   7   44.11   12.48
  -5  -3  -7   42.39   13.29
  -5  -3  -7   48.05   11.17
  -5   3   7   42.41    9.08
  -5  -3  -6    1.24   10.30
  -5   3  -6    5.75   10.51
  -5  -3  -6    4.81   10.65
  -5   3   6    0.15    8.75
  -5  -3  -6   -0.21   12.87
  -5   3  -6    2.99   11.12
  -5   3   6    1.00   12.63
  -5   3  -5   70.95    8.67
  -5   3   5   72.23   12.77
  -5  -3   5   20.95   14.70
  -5   3   5   65.93   11.60
  -5  -3   5   75.10   16.28
  -5  -3  -5    5.64   14.77
  -5  -3   5   81.00   14.93
  -5  -3  -5   77.67    9.39
  -5   3  -5   80.00    8.72
  -5  -3  -5   62.94   12.07
  -5  -3  -4  145.73   15.79
  -5  -3   4  142.85   15.82
  -5   3  -4  138.22    9.50
  -5   3  -4  133.09    9.28
  -5  -3  -4  139.11   10.57
  -5  -3  -4  151.49   16.13
  -5  -3   4  126.97   14.21
  -5   3   4   -5.16   11.24
  -5  -3   4  138.60   15.47
  -5   3   4  140.01    9.69
  -5   3  -3   94.81    9.18
  -5  -3  -3   93.61   15.39
  -5   3   3  107.51    9.34
  -5  -3   3  113.20   16.27
  -5   3   3   89.13    9.74
  -5  -3  -3   18.21   17.61
  -5  -3   3   74.23   16.06
  -5  -3   3  106.39   14.35
  -5   3  -3  100.57   11.93
  -5  -3  -3  101.24   13.08
  -5   3   2   17.41   12.68
  -5   3  -2  -12.05    9.97
  -5  -3   2  127.28   14.44
  -5  -3  -2  138.42   17.01
  -5  -3  -2  134.75   12.83
  -5  -3  -2   19.03   16.52
  -5   3  -2  131.54   12.29
  -5  -3   2  123.66   16.16
  -5   3   2  129.43   12.41
  -5  -3   2  138.28   17.36
  -5   3  -1  540.11   17.84
  -5  -3  -1  911.36   29.25
  -5   3  -1  -35.14   21.79
  -5  -3  -1  829.61   26.08
  -5  -3  -1  874.00   35.78
  -5  -3   1  860.06   36.20
  -5   3   1  844.96   21.85
  -5  -3   1  910.78   28.81
  -5   3  -1  804.58   15.65
  -5  -3   0 1128.18   31.02
  -5   3   0 1079.68   24.16
  -5  -3   0 1080.19   41.09
  -5  -3   0 1051.67   31.37
  -5   3   0 1070.35   19.73
  -5   2  40    7.86   14.35
  -5  -2 -40   -1.95   13.83
  -5  -2 -40   18.76   17.04
  -5   2 -40   18.04   17.61
  -5  -2 -39   -6.36   14.30
  -5  -2 -39   -3.08   18.18
  -5  -2  39    4.20   17.60
  -5   2 -39    3.84   19.11
  -5   2  39    0.68   16.31
  -5  -2  38   -4.76   17.67
  -5   2 -38    4.03   15.99
  -5   2  38    6.12   18.13
  -5  -2 -38    7.08   16.48
  -5  -2 -38   12.04   17.11
  -5   2 -37    3.34   13.31
  -5  -2 -37   24.38   17.01
  -5  -2 -37    1.05   13.12
  -5  -2  37    6.60   17.52
  -5   2  37   -6.29   15.98
  -5  -2 -36    1.96   15.58
  -5  -2 -36   29.63   16.60
  -5   2 -36   18.59   16.09
  -5  -2  36    6.90   16.57
  -5   2  36   15.39   13.36
  -5   2  35   18.44   14.98
  -5  -2  35   10.36   16.27
  -5  -2 -35   18.30   16.43
  -5   2 -35   -8.12   15.72
  -5  -2 -35   18.19   12.50
  -5  -2 -34    2.50   14.88
  -5   2  34    2.23   15.13
  -5  -2 -34    1.29   15.32
  -5  -2  34    0.48   14.78
  -5   2 -34   -6.71   12.05
  -5   2  33    5.25   11.50
  -5  -2 -33   -0.06   14.48
  -5  -2 -33   10.07   14.87
  -5   2 -33    4.37   13.92
  -5  -2  33    6.34   15.16
  -5  -2 -32   10.25   11.46
  -5  -2  32    3.65   14.60
  -5   2  32    3.65   14.26
  -5  -2 -32  -18.28   14.77
  -5   2 -32   14.60   14.35
  -5  -2 -31    0.55   13.39
  -5  -2 -31    4.32   15.14
  -5   2  31    8.12   13.54
  -5  -2  31    0.93   13.64
  -5   2 -31    1.92   11.00
  -5   2 -30   22.53   14.32
  -5  -2  30    3.70   13.34
  -5  -2 -30   -5.61   13.78
  -5   2  30    2.00   10.85
  -5  -2 -30   15.45   10.52
  -5  -2 -29   -0.92   10.62
  -5  -2 -29    5.85   12.70
  -5   2 -29    7.19   10.92
  -5  -2  29  -13.80   13.25
  -5   2  29    1.68   14.74
  -5   2 -28   -6.57   13.21
  -5  -2 -28   -0.85   13.26
  -5  -2 -28    6.86   10.16
  -5   2  28    5.13   10.58
  -5  -2  28    8.13   10.35
  -5  -2 -27   18.03    9.76
  -5   2 -27   -7.21   11.14
  -5  -2  27   12.56   10.15
  -5   2  27    7.85   14.88
  -5  -2 -27   -7.67   10.22
  -5  -2  26   13.29    9.76
  -5  -2 -26    5.68   12.77
  -5  -2 -26   15.21   10.10
  -5   2  26    4.56   11.65
  -5   2 -26   -3.14   13.84
  -5  -2  25    1.04   12.13
  -5  -2 -25   37.65   12.45
  -5   2  25   29.36   11.74
  -5   2 -25   12.65   10.70
  -5  -2 -25   11.36   12.83
  -5  -2 -24   -8.65   12.08
  -5   2  24   10.06    8.85
  -5   2 -24    2.62   12.38
  -5   2 -24   -0.84    8.71
  -5  -2  24    1.22   12.48
  -5   2  23   11.55    9.40
  -5  -2  23   11.43   13.28
  -5   2 -23    5.04    8.99
  -5  -2 -23    0.93    9.75
  -5   2 -23    9.06    9.27
  -5  -2  22   22.88   12.15
  -5   2 -22   -7.43    9.17
  -5  -2 -22   19.83   10.08
  -5  -2 -22   38.41    9.68
  -5   2  22   28.84   13.11
  -5   2  21    2.75   11.66
  -5  -2 -21    9.22   11.97
  -5  -2 -21   14.64    9.96
  -5   2 -21   11.08   12.44
  -5  -2  21   10.36    9.58
  -5  -2  20   10.94   12.71
  -5  -2 -20    9.30    9.13
  -5   2 -20   24.93   11.39
  -5   2  20   18.64    9.06
  -5  -2  19   10.82   13.39
  -5   2  19   12.27    8.83
  -5   2 -19   15.57    8.82
  -5  -2 -19   17.18    8.97
  -5   2 -19   10.96   11.18
  -5  -2  18   39.86    9.53
  -5   2 -18   38.78    8.79
  -5   2 -18   36.52    8.96
  -5   2  18   10.70   11.60
  -5  -2 -18   19.87    9.17
  -5  -2 -17    0.61    8.02
  -5   2 -17   -0.55    8.57
  -5   2 -17    4.96    8.58
  -5  -2 -17    9.31    8.68
  -5   2  17   -3.23   10.66
  -5  -2 -16   26.30    8.74
  -5   2 -16   10.75    8.13
  -5   2  16   33.85   11.29
  -5  -2 -16   29.51   11.37
  -5   2 -16   36.33   11.43
  -5  -2 -15  170.26   13.05
  -5  -2 -15  164.11   12.52
  -5   2  15  183.85   13.28
  -5   2 -15    9.30   10.59
  -5   2 -15  173.47   10.34
  -5  -2  15  156.01   14.48
  -5   2 -14   12.44   11.12
  -5  -2 -14   10.73   11.53
  -5   2  14   28.40   10.74
  -5  -2 -14   27.12    9.21
  -5  -2 -14    1.29   12.19
  -5   2 -14   13.21    8.15
  -5   2 -13    1.84    8.81
  -5  -2 -13   -0.99   11.93
  -5   2 -13    9.58    7.96
  -5  -2 -13    8.32    8.33
  -5   2  13    9.42    8.32
  -5  -2 -13   11.19   11.30
  -5  -2 -12   28.15   12.11
  -5  -2  12   56.69   12.77
  -5  -2 -12   45.02   11.35
  -5  -2 -12   10.01   12.33
  -5   2 -12   50.91   11.23
  -5   2 -12   54.53    8.56
  -5   2  12   45.62    9.05
  -5  -2  11  155.26   14.21
  -5  -2 -11  158.95   13.21
  -5   2  11  153.36   12.66
  -5  -2 -11  124.53   10.26
  -5   2  11  157.57   20.01
  -5   2 -11  140.13   12.65
  -5   2 -11  154.65   12.74
  -5  -2 -11  144.65   12.94
  -5   2  10    9.78   12.09
  -5   2 -10   10.65   11.60
  -5  -2  10   10.31    8.44
  -5  -2 -10    9.58   11.44
  -5   2 -10   14.34    8.37
  -5  -2 -10   11.43   11.79
  -5  -2 -10    7.76   11.79
  -5   2  10    9.01   13.97
  -5   2   9  237.38   12.17
  -5  -2  -9  249.07   14.15
  -5   2  -9  244.45   13.76
  -5  -2   9  277.34   17.10
  -5   2  -9  239.46   10.62
  -5  -2  -9  270.06   14.90
  -5   2   9  266.16   19.49
  -5  -2  -9  247.39   14.55
  -5   2  -8  100.99   12.48
  -5   2  -8   32.72   13.00
  -5   2   8   89.25   15.79
  -5  -2  -8  120.23    9.67
  -5  -2   8  117.92   13.29
  -5  -2  -8  116.85   12.79
  -5  -2  -8  118.10   12.89
  -5   2   8  123.85   12.44
  -5   2   7  268.86   14.27
  -5  -2  -7  295.13   14.79
  -5  -2  -7  270.35   14.41
  -5  -2  -7  -30.53   12.68
  -5   2  -7  257.28   12.60
  -5  -2   7  300.80   16.96
  -5   2   7  279.65   17.57
  -5   2  -7  275.51   10.88
  -5  -2  -6  216.00   13.64
  -5   2  -6  208.27   10.05
  -5  -2  -6  205.33   14.35
  -5   2   6  206.39   10.78
  -5  -2  -6  222.56   13.36
  -5  -2   6  229.87   15.41
  -5   2   6  215.76   15.64
  -5   2  -6  190.57   12.90
  -5  -2  -5    6.05   10.50
  -5   2  -5    0.18   10.15
  -5   2   5    3.77    9.97
  -5  -2   5    0.87   18.24
  -5   2  -5    3.53    7.69
  -5   2   5    6.83   10.56
  -5  -2  -5   -0.59    9.91
  -5  -2  -5    6.57   10.62
  -5  -2   5    2.08   10.77
  -5  -2  -4   25.19   10.83
  -5   2   4   22.24    8.17
  -5  -2   4   25.01   12.22
  -5   2  -4   26.31   11.00
  -5  -2  -4   23.73   11.87
  -5  -2   4   24.09   14.65
  -5   2   4   20.32   10.56
  -5   2  -4   17.42   11.05
  -5  -2  -4   23.23   10.95
  -5  -2   3    6.63   10.62
  -5   2  -3   25.22    8.08
  -5  -2  -3   18.13    9.89
  -5   2  -3   25.95    7.93
  -5  -2  -3   21.09   11.82
  -5   2   3   24.45   10.66
  -5  -2  -3   25.38   10.41
  -5  -2   3   23.00   10.59
  -5  -2   3   13.41   13.23
  -5   2   3   17.56   10.55
  -5   2   2   83.69   13.24
  -5  -2  -2  250.81   14.23
  -5  -2   2  262.82   15.43
  -5  -2  -2  252.23   14.12
  -5  -2   2  251.50   17.42
  -5  -2  -2  255.29   15.15
  -5   2  -2  228.15   12.32
  -5   2  -2  260.32   13.38
  -5   2   2  250.63   13.87
  -5  -2   2  252.08   15.49
  -5   2   1  190.25   10.31
  -5  -2   1  211.13   13.60
  -5  -2  -1  212.28   13.99
  -5   2  -1  200.50   12.12
  -5  -2   1  200.03   14.17
  -5  -2  -1  219.37   14.67
  -5  -2  -1  211.21   13.68
  -5  -2   1  217.91   15.85
  -5   2   1  177.70   13.63
  -5   2   0   -0.66   11.27
  -5  -2   0    1.15    9.39
  -5  -2   0   -0.37    9.64
  -5  -2   0    1.44    9.61
  -5  -1 -40   16.79   17.48
  -5  -1 -40    7.97   16.67
  -5   1 -40   -7.51   14.11
  -5  -1  40   -1.51   17.28
  -5   1  40    3.45   14.20
  -5   1  39    4.92   14.00
  -5  -1  39    1.36   16.52
  -5   1 -39    1.62   16.93
  -5  -1 -39   -0.82   13.67
  -5  -1 -39    4.24   18.88
  -5   1 -38    5.42   18.66
  -5  -1 -38   -4.79   16.19
  -5   1  38   -6.21   16.37
  -5  -1 -38    8.13   18.17
  -5  -1  38    3.40   17.95
  -5   1 -37    5.26   15.16
  -5  -1 -37  -11.40   18.49
  -5   1  37    8.97   15.57
  -5  -1 -37   -1.77   15.81
  -5  -1  37   -3.20   18.04
  -5   1 -36   16.55   12.58
  -5  -1 -36   -2.73   16.21
  -5  -1 -36   -6.45   12.48
  -5   1  36   12.39   12.43
  -5  -1  36    0.09   15.31
  -5   1 -35   -5.23   14.40
  -5  -1 -35   -1.97   15.94
  -5  -1  35    6.30   15.81
  -5   1  35    7.78   11.74
  -5   1  34    2.48   14.80
  -5  -1 -34    9.41   12.98
  -5  -1  34    4.27   12.55
  -5   1 -34   -3.24   16.52
  -5   1  33   -0.06   15.99
  -5   1 -33  -11.19   12.06
  -5  -1  33   31.33   12.12
  -5  -1 -33  -19.23   12.64
  -5  -1 -32    4.63   13.47
  -5   1  32   -1.79   11.40
  -5   1 -32    0.69   11.31
  -5  -1  32    0.42   10.98
  -5   1  31    1.63   11.49
  -5  -1  31    8.82   13.13
  -5  -1 -31   -2.00   13.72
  -5   1 -31   -4.98   15.25
  -5   1  30    9.25   15.43
  -5  -1 -30   19.48   13.44
  -5  -1  30    8.41   13.37
  -5   1 -30    3.68   11.79
  -5  -1 -29   25.09   12.53
  -5   1  29   31.81   11.58
  -5   1 -29   -4.30   11.67
  -5  -1  29    8.47   12.36
  -5  -1 -28    7.60   10.16
  -5   1 -28   -0.63   13.53
  -5  -1  28   -1.20    9.83
  -5  -1 -27    5.33   12.30
  -5   1 -27    3.22   10.55
  -5  -1  27   -0.22    9.83
  -5  -1  26   -0.80   12.18
  -5  -1 -26   -6.80   13.76
  -5   1 -26    8.88   13.20
  -5  -1 -25   26.59    9.60
  -5  -1  25   18.76   13.09
  -5   1 -25   -7.79   10.09
  -5  -1  24   59.47   10.14
  -5   1  24   40.58   12.39
  -5   1 -24   38.77   13.09
  -5   1  23   39.56    9.52
  -5   1 -23    5.19   12.16
  -5   1  22   10.10   12.75
  -5   1 -22    1.28    9.53
  -5  -1 -22   -2.09    9.58
  -5  -1 -21   14.47   11.58
  -5   1  21   26.16   11.13
  -5  -1  21   19.25    9.23
  -5   1 -21   29.73   12.12
  -5   1 -21   26.43    8.75
  -5   1 -20    5.54   10.92
  -5   1  20   26.43    8.75
  -5  -1  20   -1.40   12.13
  -5   1 -20   17.67   11.00
  -5  -1 -20   26.60    9.30
  -5   1  19   -0.50   10.56
  -5  -1  19   -3.70   11.69
  -5   1 -19    1.51    7.58
  -5  -1 -19    4.73   11.61
  -5  -1 -18   34.47   12.13
  -5   1  18   72.48   11.79
  -5  -1  18  -26.96   10.43
  -5   1 -18   70.43    8.69
  -5  -1  17   14.66   12.52
  -5   1 -17    6.60    7.26
  -5  -1 -17   11.30   11.35
  -5   1 -17    8.06    7.60
  -5   1  17    8.43   10.84
  -5  -1 -17   12.35    9.25
  -5  -1  16   43.98   12.52
  -5   1 -16   34.82    8.95
  -5   1 -16   36.85   10.87
  -5  -1 -16   13.25    9.47
  -5   1  16   19.34   11.49
  -5  -1 -16   32.45   11.90
  -5  -1 -15   12.47   11.23
  -5   1 -15   13.10    7.75
  -5  -1 -15    9.37   10.46
  -5   1  15    2.75   11.42
  -5  -1  15   14.93   11.13
  -5   1 -15   11.81    7.91
  -5   1 -14  101.91    9.33
  -5   1 -14   72.22   12.17
  -5  -1  14   98.17   12.21
  -5   1  14  106.96   12.84
  -5  -1 -14   92.42   11.21
  -5  -1 -14  100.40   12.36
  -5   1 -13   60.92    8.88
  -5   1 -13   58.95   10.77
  -5  -1 -13   44.81    8.54
  -5  -1  13   28.65   12.03
  -5  -1 -13   62.60   11.10
  -5   1  13   59.70   11.81
  -5   1  12   17.26    8.59
  -5  -1 -12   19.20    8.08
  -5  -1 -12   10.59   10.17
  -5  -1  12   24.53   11.73
  -5   1 -12   11.13   10.75
  -5   1 -12   16.63   11.51
  -5   1 -11   18.81   10.75
  -5  -1  11   25.51   10.93
  -5   1 -11   20.89   10.54
  -5  -1 -11   20.15   10.55
  -5  -1 -11   22.03   10.68
  -5   1  11   18.54   11.24
  -5   1  10  169.09   13.33
  -5   1 -10  149.89   12.25
  -5  -1 -10  157.07   12.89
  -5  -1 -10  178.28   13.37
  -5  -1  10  187.02   14.07
  -5   1 -10  173.42   10.19
  -5  -1  -9    6.31   11.33
  -5   1  -9    4.49   11.13
  -5  -1   9    0.69   11.83
  -5   1  -9   -1.40   11.18
  -5  -1  -9   -0.26   10.77
  -5   1   9    4.17   10.50
  -5  -1  -8   31.23   11.15
  -5   1  -8    8.78    8.41
  -5  -1  -8   10.14   12.04
  -5   1   8   30.30   22.49
  -5   1   8   -9.53   10.95
  -5  -1   8   26.51   12.29
  -5   1  -8   15.17    8.44
  -5  -1  -7  121.07   12.64
  -5   1  -7  118.10   11.48
  -5   1   7  131.44   12.13
  -5   1  -7  107.97   11.28
  -5  -1   7  131.79   12.82
  -5   1   7   55.39   17.69
  -5  -1  -7  124.10   12.96
  -5  -1   6  124.12   12.38
  -5  -1  -6  122.89   12.53
  -5  -1  -6  107.14    9.54
  -5   1  -6  111.59   11.02
  -5   1  -6  129.39   11.76
  -5   1   6  107.14   15.92
  -5   1   6   -6.09    9.92
  -5  -1  -5   33.38   10.37
  -5   1  -5   32.96   10.25
  -5   1  -5    6.97    8.22
  -5  -1  -5   42.06   11.55
  -5   1   5   43.73   10.37
  -5  -1   5   32.64   22.54
  -5   1   5   33.60   12.52
  -5  -1   5   31.15   21.60
  -5  -1   5   39.34   11.75
  -5  -1  -4   57.11   10.80
  -5   1  -4   58.21    8.31
  -5  -1   4   62.28   16.96
  -5   1   4   65.46   11.40
  -5  -1  -4   63.18   10.65
  -5  -1   4  -18.21   11.84
  -5   1   4   57.78   11.64
  -5   1  -4   56.89    8.22
  -5   1  -3  216.50   11.93
  -5  -1   3  229.13   18.24
  -5   1  -3  222.71   12.17
  -5  -1  -3  220.46   13.39
  -5  -1  -3  212.31   12.63
  -5   1   3  214.94   15.26
  -5  -1   3  212.02   11.89
  -5   1   3  220.19   12.80
  -5  -1  -2    5.03   11.26
  -5   1  -2   32.89   11.05
  -5  -1   2   41.67   11.19
  -5   1  -2   38.66   10.77
  -5   1   2   38.26    8.02
  -5  -1   2   11.40   13.27
  -5  -1  -2   35.57   10.16
  -5  -1  -2   39.00   10.32
  -5  -1  -1   -1.05   10.33
  -5   1  -1    1.37   10.40
  -5  -1  -1   -0.16    9.76
  -5   1  -1   -2.80    9.81
  -5  -1   1    1.74   10.01
  -5  -1   1   -0.16   10.30
  -5  -1  -1    1.53    9.60
  -5   1   1    4.82    7.52
  -5  -1   1    1.25    9.58
  -5  -1   0   28.98   12.59
  -5  -1   0  113.30   11.80
  -5   1   0  113.30    9.15
  -5  -1   0  109.92   11.35
  -5   0 -40   -5.05   19.26
  -5   0  40    8.88   17.20
  -5   0 -39    1.43   17.20
  -5   0  39    6.05   19.51
  -5   0 -38  -10.62   16.30
  -5   0  38    3.85   15.93
  -5   0  37    0.20   13.10
  -5   0 -37   -6.76   12.91
  -5   0  36   -3.90   12.35
  -5   0 -36    2.97   12.40
  -5   0 -35    3.60   14.82
  -5   0  35   -1.91   11.70
  -5   0 -34   25.48   16.56
  -5   0  34   18.18   14.73
  -5   0 -33   -0.37   14.31
  -5   0  33   -1.97   14.46
  -5   0 -32    5.54   11.52
  -5   0  32    5.70   14.07
  -5   0 -31   -2.54   14.60
  -5   0  31   -2.15   12.07
  -5   0 -30    5.29   15.99
  -5   0  30   21.86   14.97
  -5   0  29   -0.30   15.06
  -5   0 -29   -5.44   10.80
  -5   0  28   21.43   10.63
  -5   0 -28   13.63   12.85
  -5   0  27   -2.61   12.41
  -5   0 -27    2.89   13.53
  -5   0  26  147.58   13.83
  -5   0 -26  149.50   11.46
  -5   0  25    2.02    9.83
  -5   0 -25   -1.38   13.87
  -5   0 -24   45.35   10.24
  -5   0  24   -1.94   14.23
  -5   0  23   -5.78    9.62
  -5   0 -23   -1.18   11.93
  -5   0 -22  -31.06   11.48
  -5   0  22  -51.69   14.47
  -5   0  21    4.74   12.19
  -5   0 -21    6.90   12.50
  -5   0  20   20.80    9.10
  -5   0 -20   -5.41   11.78
  -5   0 -19   -6.97   11.59
  -5   0 -19   -2.54    7.97
  -5   0  19   -3.98   12.47
  -5   0 -18   19.81   10.22
  -5   0  18   12.90   11.43
  -5   0 -18    4.37   11.11
  -5   0 -17    3.25    7.84
  -5   0 -17   -2.36   11.23
  -5   0  17    4.55   10.63
  -5   0 -16  331.31   14.75
  -5   0 -16  289.02   13.97
  -5   0  16  267.49   13.24
  -5   0  15    0.52   10.80
  -5   0 -15   -1.76    7.74
  -5   0 -15    6.22   11.36
  -5   0 -14  267.22   13.63
  -5   0  14  279.39   15.30
  -5   0 -14  266.90   10.82
  -5   0 -13   -2.98   10.39
  -5   0  13    3.91   11.61
  -5   0 -13    0.84    7.64
  -5   0 -12  140.49    9.58
  -5   0 -12  130.72    9.12
  -5   0  12  133.60   13.13
  -5   0  11   -0.48    7.71
  -5   0 -11   -3.98   10.68
  -5   0 -11    1.44    9.72
  -5   0 -10  303.42   13.35
  -5   0  10  328.44   16.30
  -5   0 -10  292.60   11.19
  -5   0  -9    2.15    7.54
  -5   0   9   -0.30    7.80
  -5   0  -9   -1.33   10.76
  -5   0   8  217.36   14.33
  -5   0  -8  120.44   12.75
  -5   0  -8  202.63   10.37
  -5   0  -7   -2.14   10.76
  -5   0  -7   -0.88    7.57
  -5   0   7    2.09   11.06
  -5   0  -6  318.70   13.47
  -5   0  -6  342.84   13.77
  -5   0   6  -12.07   14.85
  -5   0   5   -0.90   14.58
  -5   0  -5    0.38   10.76
  -5   0  -5   -0.15    9.90
  -5   0   5   -0.43   14.34
  -5   0   5    1.38   10.06
  -5   0   4    3.62   10.11
  -5   0  -4    5.29    9.92
  -5   0  -4    5.64    9.77
  -5   0   4    5.97   13.34
  -5   0   4    2.73   12.85
  -5   0  -3   -1.88   10.81
  -5   0  -3    1.72    9.82
  -5   0   3    1.22    9.83
  -5   0  -2    5.97   10.82
  -5   0   2    5.53   10.86
  -5   0  -2    6.63    7.85
  -5   0  -1   -4.04    9.84
  -5   0  -1   -3.50    9.76
  -5   0   1   -2.26   10.69
  -5   0   0   -2.85    7.70
  -5   0   0    1.82   10.53
  -4  13  -9   15.47   16.97
  -4 -13  -9   20.16   16.82
  -4  13   8    2.89   14.09
  -4  13  -8    5.36   14.00
  -4 -13  -8   11.94   16.76
  -4  13   8    4.26   16.97
  -4  13  -8   -5.39   13.77
  -4  13  -8   -6.40   16.81
  -4  13  -7  -11.26   19.94
  -4  13   7   13.58   17.33
  -4 -13  -7   10.34   13.49
  -4  13  -7    4.79   17.36
  -4  13  -7    0.83   14.12
  -4  13   7    9.75   13.93
  -4  13   6    3.33   14.62
  -4  13   6   27.76   14.14
  -4  13  -6    4.36   17.93
  -4  13  -6    8.56   14.48
  -4 -13  -6    9.65   13.78
  -4 -13  -5   -0.16   16.46
  -4  13  -5   11.47   17.13
  -4  13   5   11.63   14.03
  -4  13  -5   20.56   14.05
  -4  13   5   -2.49   17.01
  -4  13  -4    9.19   19.25
  -4 -13  -4    8.54   16.87
  -4  13  -4   -4.35   17.09
  -4  13   4   11.81   16.68
  -4 -13  -3   -2.88   13.90
  -4  13  -3    1.14   13.80
  -4  13   3   -5.41   16.54
  -4  13   3    1.80   13.83
  -4  13  -3   -0.88   13.71
  -4  13  -2   -2.89   14.12
  -4  13   2   11.45   13.84
  -4  13   2    5.94   17.17
  -4  13  -2    8.01   14.00
  -4  13  -2    6.89   13.66
  -4  13   2    0.14   13.76
  -4  13   1  -11.79   19.82
  -4  13   1   12.05   13.82
  -4  13  -1   -2.74   13.97
  -4  13   0   -5.12   17.15
  -4  12 -18    0.35   14.21
  -4  12 -18   14.23   15.87
  -4  12  18   -5.21   18.05
  -4 -12 -18   -7.10   19.55
  -4 -12 -17    3.76   16.19
  -4  12 -17   10.11   16.17
  -4  12 -17    0.86   19.38
  -4  12  17   -2.94   17.22
  -4  12  16    0.90   13.58
  -4 -12 -16    7.96   12.43
  -4  12 -16   -5.95   14.09
  -4  12 -16   10.01   13.97
  -4 -12 -15  -12.40   13.20
  -4  12 -15   -0.98   13.03
  -4  12  15    2.21   14.12
  -4  12  15   -4.29   16.12
  -4  12  14   -0.85   19.90
  -4  12 -14   -3.21   15.50
  -4 -12 -14    0.09   15.91
  -4  12  14    7.78   15.82
  -4  12 -13   -6.74   15.19
  -4  12  13   16.92   14.55
  -4 -12 -13   10.45   15.88
  -4  12  13   11.42   13.54
  -4  12 -13    4.25   14.25
  -4 -12 -12   -2.38   15.32
  -4  12 -12    0.18   16.66
  -4  12  12   -4.33   17.91
  -4  12  12    1.22   16.80
  -4  12 -12    1.89   12.50
  -4  12 -11    5.33   13.46
  -4  12 -11   -5.73   12.24
  -4 -12 -11   -6.77   17.21
  -4  12  11    9.59   14.11
  -4  12  11   -7.05   13.31
  -4 -12 -10   -5.92   17.10
  -4  12  10   -8.12   18.17
  -4  12 -10   -0.63   18.24
  -4  12 -10   -1.61   11.66
  -4  12   9   -1.68   12.75
  -4  12  -9    5.27   13.28
  -4 -12  -9   -3.52   15.18
  -4  12  -9    2.70   11.60
  -4  12   8   20.61   13.70
  -4  12  -8    5.02   13.54
  -4  12  -8   18.35   12.32
  -4  12   8    6.11   15.04
  -4 -12  -8   23.18   13.03
  -4  12  -7   25.01   13.08
  -4  12   7   30.27   13.36
  -4 -12  -7  -13.87   13.08
  -4  12   7   -2.07   18.15
  -4  12  -7   -1.32   12.72
  -4  12  -6   20.84   13.00
  -4  12  -6   26.98   12.92
  -4  12  -6   12.52   12.98
  -4  12   6   16.46   12.98
  -4  12   6   23.93   18.02
  -4  12   6   -3.51   12.87
  -4 -12  -6  -13.68   15.82
  -4 -12  -5   24.34   16.84
  -4  12   5  -12.83   12.79
  -4  12  -5   10.25   13.07
  -4  12  -5    6.18   17.32
  -4  12   5   15.80   13.02
  -4 -12  -4  -18.81   13.19
  -4  12   4    3.72   15.77
  -4  12  -4   78.70   16.17
  -4  12  -4  -16.37   12.95
  -4  12   3   -3.53   15.18
  -4  12  -3   -6.45   12.46
  -4  12   3    3.40   12.96
  -4  12  -3   21.58   16.79
  -4 -12  -3   12.76   16.27
  -4  12   2   -1.57   17.51
  -4 -12  -2   -3.58   15.94
  -4  12   2   11.08   12.94
  -4  12  -2    6.26   14.78
  -4  12  -2   42.37   12.71
  -4  12   2   57.22   12.77
  -4  12  -1   16.67   17.30
  -4  12  -1   12.11   12.93
  -4 -12  -1   -0.38   15.42
  -4  12   1    1.32   12.71
  -4  12  -1    7.81   12.44
  -4  12   1    8.56   16.16
  -4  12   0   21.88   15.77
  -4 -12   0   80.41   16.02
  -4  12   0  -12.58   13.10
  -4  11 -24   -0.14   20.46
  -4 -11 -24    5.56   25.79
  -4  11 -24   -9.79   13.76
  -4 -11 -24   13.52   19.65
  -4  11  24   -8.43   14.81
  -4  11 -23    1.95   16.53
  -4 -11 -23   -4.15   13.87
  -4  11  23   -5.06   14.72
  -4  11 -23   -8.71   14.33
  -4  11 -23   -5.40   14.70
  -4  11 -22   -1.20   16.45
  -4  11  22    1.78   13.76
  -4  11  22    6.77   17.46
  -4  11 -22    8.85   13.20
  -4  11 -22    1.95   13.77
  -4 -11 -22   -1.19   18.84
  -4  11  21   15.54   16.31
  -4  11 -21   -6.83   13.65
  -4  11 -21   15.73   17.83
  -4 -11 -21   -3.02   13.71
  -4  11  21    9.02   17.52
  -4  11  20    5.10   13.55
  -4  11 -20   -1.37   13.00
  -4  11  20    7.86   14.92
  -4 -11 -20   25.17   16.00
  -4  11 -19    9.67   15.53
  -4  11 -19   -2.45   15.57
  -4 -11 -19    5.77   15.60
  -4  11  19    5.96   18.07
  -4  11  19    2.87   14.12
  -4  11  18   -0.84   12.87
  -4 -11 -18    3.40   12.04
  -4  11 -18    8.29   15.43
  -4  11  18    2.52   16.09
  -4  11 -18   -9.09   12.58
  -4  11 -17    6.56   11.99
  -4  11  17    7.19   18.21
  -4 -11 -17   -1.96   14.96
  -4  11  17   -3.44   17.72
  -4  11 -17   -0.87   12.18
  -4  11 -16   -7.87   12.24
  -4  11 -16   -0.10   12.12
  -4  11  16   -0.62   16.64
  -4  11 -16   -6.74   12.38
  -4  11  16   19.23   12.87
  -4 -11 -16   14.82   16.81
  -4 -11 -15   22.57   15.31
  -4  11 -15   28.64   11.74
  -4  11 -15    5.57   14.79
  -4  11  15   30.79   13.35
  -4  11 -15   41.82   14.61
  -4  11  15  -24.97   16.16
  -4 -11 -14    9.98   14.44
  -4  11 -14   -7.81   16.07
  -4  11 -14   13.45   11.36
  -4  11  14   12.53   11.90
  -4  11 -14   -2.58   11.72
  -4  11  14    5.44   15.11
  -4  11 -13   -9.28   14.40
  -4  11  13    0.90   16.59
  -4  11 -13   -8.26   11.58
  -4  11  13   -3.28   15.92
  -4  11 -13   -2.22   13.93
  -4 -11 -13    5.70   11.86
  -4  11 -12    6.14   11.66
  -4  11 -12    1.86   14.50
  -4 -11 -12  -12.63   11.62
  -4  11 -12    5.20   11.30
  -4  11  12   -0.92   11.70
  -4  11  12   23.97   11.80
  -4  11 -11   29.48   11.61
  -4  11  11  -10.54   15.62
  -4  11  11   -2.31   14.13
  -4  11 -11   12.86   12.46
  -4 -11 -11  -10.27   14.18
  -4  11 -11   -8.37   14.03
  -4 -11 -10    3.73   14.13
  -4  11  10   -1.11   15.71
  -4  11 -10   13.74   11.24
  -4  11  10    2.07   11.40
  -4  11 -10    2.24   11.37
  -4  11   9   -8.18   14.61
  -4  11  -9    3.37   13.46
  -4  11  -9    0.90   10.89
  -4  11   9   10.03   12.10
  -4 -11  -9    1.03   15.38
  -4  11   8  -14.66   12.43
  -4  11  -8   13.46   11.09
  -4  11  -8   13.33   13.02
  -4 -11  -8   11.19   14.30
  -4  11   8    7.90   10.98
  -4  11  -7   -0.56   13.00
  -4  11   7   -2.69   14.29
  -4  11  -7   -0.29   10.94
  -4  11   7    3.21   14.87
  -4 -11  -7    2.92   11.29
  -4  11  -7   -9.95   12.90
  -4  11   6    0.28   11.67
  -4  11  -6   -2.93   10.55
  -4  11   6   -3.50   10.64
  -4  11  -6   -2.47   13.68
  -4  11  -6    2.84   10.74
  -4 -11  -6    4.14   13.55
  -4  11  -5    2.20   12.78
  -4 -11  -5    2.73   13.62
  -4  11   5   -4.85   15.63
  -4  11  -5    7.94   13.43
  -4  11   5   -3.80   14.86
  -4  11  -4    0.30   10.96
  -4  11   4    0.34   10.97
  -4  11   4    2.77   10.81
  -4  11  -4    1.51   10.54
  -4 -11  -4    7.05   10.82
  -4  11  -3    4.05   10.94
  -4  11   3   -0.63   10.83
  -4  11   3    2.29   15.47
  -4  11  -3    4.38   13.31
  -4 -11  -3   -8.29   13.54
  -4  11  -3    0.33   11.09
  -4  11   3    3.48   14.53
  -4  11   2    6.81   10.68
  -4 -11  -2    4.68   11.00
  -4  11  -2    0.98   10.94
  -4  11  -2    1.92   14.69
  -4 -11   2   -1.43   10.98
  -4  11   2    4.69   11.02
  -4 -11   1    1.01   13.53
  -4  11  -1    6.69   10.88
  -4  11   1    4.99   15.12
  -4  11  -1   -1.90   14.96
  -4 -11  -1   -1.93   14.14
  -4 -11   0    3.52   15.35
  -4  11   0   -8.75   10.85
  -4  11   0   -5.59   11.14
  -4 -10 -28   -4.57   19.91
  -4  10  28   -1.55   13.85
  -4  10 -28    6.01   13.72
  -4 -10 -28   -3.32   16.62
  -4  10  27   -8.77   17.80
  -4 -10 -27   -0.44   22.74
  -4  10 -27    7.47   13.85
  -4 -10 -27  -11.22   16.43
  -4 -10 -26    4.62   22.18
  -4  10  26   -6.55   12.77
  -4  10 -26    9.33   12.53
  -4 -10 -26    2.65   13.24
  -4  10 -26   -9.13   15.93
  -4 -10 -25   -1.87   19.87
  -4  10 -25   -3.19   12.73
  -4  10 -25   -2.55   15.74
  -4  10  25   -3.47   15.34
  -4 -10 -25    6.71   15.55
  -4  10 -25   -1.63   12.82
  -4 -10 -24    2.64   13.76
  -4  10 -24   -3.28   17.28
  -4  10 -24    4.07   12.52
  -4 -10 -24   -1.70   18.82
  -4  10  24   -5.35   12.87
  -4  10  24   19.57   13.75
  -4  10 -23   -2.87   17.07
  -4  10 -23    9.18   12.87
  -4  10  23  -23.10   16.75
  -4  10  23    9.30   15.72
  -4 -10 -23   -0.91   16.12
  -4 -10 -23   14.18   21.84
  -4 -10 -22   -1.16   21.48
  -4  10 -22    1.19   12.36
  -4  10  22  -12.73   15.82
  -4 -10 -22    8.56   14.91
  -4  10 -22  -10.90   16.56
  -4  10  22   -1.33   12.51
  -4  10 -22  -13.62   12.66
  -4  10 -21    9.36   16.21
  -4  10 -21   -8.03   11.89
  -4 -10 -21    0.83   23.65
  -4 -10 -21    1.23   14.59
  -4  10  21    7.86   17.32
  -4  10  21    5.53   14.50
  -4  10 -21   -1.72   12.11
  -4 -10 -20   10.76   11.82
  -4  10 -20    7.12   12.12
  -4  10  20   12.40   17.29
  -4 -10 -20    3.70   25.78
  -4  10 -20    7.71   14.73
  -4  10 -20    9.34   14.20
  -4  10  20    6.44   12.20
  -4  10  19   14.32   17.48
  -4  10 -19    8.55   15.40
  -4  10 -19   27.78   15.21
  -4  10  19   40.25   15.65
  -4 -10 -19   51.18   14.49
  -4  10 -18  -13.85   11.72
  -4 -10 -18   14.76   15.04
  -4  10  18   52.94   12.54
  -4  10  18  -11.11   15.36
  -4  10 -18    6.38   12.28
  -4  10 -17   -4.18   14.21
  -4  10  17    0.84   15.16
  -4  10  17   10.76   16.19
  -4  10 -17    8.04   13.44
  -4 -10 -17    3.09   11.00
  -4  10  16   -1.79   11.38
  -4  10  16   -0.78   11.70
  -4  10 -16   -5.81   13.66
  -4  10 -16    1.09   14.98
  -4 -10 -16    0.81   10.97
  -4  10 -15    2.77   13.27
  -4  10  15   10.12   11.56
  -4  10 -15   -0.21   11.59
  -4  10  15    9.79   14.06
  -4 -10 -15    7.14   13.30
  -4  10  14    2.41   11.65
  -4 -10 -14    1.07   12.99
  -4  10 -14    3.75   11.10
  -4  10 -14    5.54   13.33
  -4  10  14    6.45   11.50
  -4 -10 -13   10.15   12.68
  -4  10  13    6.76   11.85
  -4  10 -13    0.16   11.21
  -4  10  13    7.46   13.84
  -4  10 -13    5.63   11.53
  -4  10  12    1.99   14.27
  -4 -10 -12   -9.41   13.33
  -4  10  12    0.00   15.49
  -4  10 -12    7.55   15.53
  -4  10 -12    9.62   10.35
  -4  10 -11   -0.52   10.64
  -4  10  11  -14.01   11.30
  -4 -10 -11   -0.92   13.47
  -4  10 -11   -0.21   10.40
  -4  10 -11   -6.38   10.84
  -4  10  11   -4.42   16.31
  -4  10 -10    9.41   13.04
  -4  10 -10   -1.40   10.27
  -4  10 -10    8.21   10.14
  -4 -10 -10    9.63   10.83
  -4  10  10    5.43   14.47
  -4  10  10    3.67   14.12
  -4  10  -9   22.76   10.09
  -4  10   9   -1.22   10.57
  -4  10   9   -6.81   11.45
  -4 -10  -9   15.93   11.03
  -4  10  -9   13.63   12.92
  -4  10  -8   12.37   10.53
  -4  10   8   22.82   13.64
  -4  10   8    5.59   12.88
  -4 -10  -8  -10.01   13.23
  -4  10   7    6.22   15.54
  -4  10  -7   -4.66   10.41
  -4  10   7    4.61   12.72
  -4  10  -7   -7.53   14.27
  -4 -10  -7    1.28   13.08
  -4  10   6   11.97   10.44
  -4  10   6    1.54   13.49
  -4  10  -6    0.53   10.44
  -4 -10  -6   17.36   10.43
  -4  10   5   -2.85   14.29
  -4  10  -5    7.17   12.71
  -4 -10  -5    0.12   12.74
  -4  10  -5    2.24    9.43
  -4  10   5   -1.12   10.74
  -4  10  -4    2.13   10.32
  -4  10  -4   13.14   10.00
  -4 -10  -4   -4.23    9.44
  -4  10   4    1.60   10.41
  -4  10  -4    3.74   11.35
  -4  10   4    0.91   13.50
  -4  10  -3   10.42   13.84
  -4 -10   3   11.30   11.81
  -4  10  -3    0.92   12.26
  -4  10  -3    7.57   11.75
  -4  10   3    2.50   13.37
  -4 -10  -3    7.56   12.26
  -4  10   3   12.86   13.81
  -4  10   2   -4.14   10.17
  -4 -10   2   -0.99   11.85
  -4  10  -2    0.90   12.34
  -4  10   2    0.31   10.21
  -4  10  -2   -0.12    9.18
  -4 -10  -2    1.91   11.99
  -4  10  -2    3.00    9.49
  -4  10   1  -10.29   12.44
  -4  10  -1  -11.26   12.40
  -4  10  -1   13.37   10.07
  -4 -10  -1   12.05   10.03
  -4  10   1   34.23   14.32
  -4  10   1   -3.12   10.10
  -4 -10   1   30.28   12.11
  -4  10  -1   38.22   13.84
  -4  10   0   -5.45   10.26
  -4  10   0   22.07   12.55
  -4 -10   0   24.04    9.91
  -4  10   0    3.97   10.65
  -4  -9  32   -2.39   19.04
  -4  -9 -32   -2.76   13.24
  -4  -9 -31    3.82   18.33
  -4   9 -31    5.09   13.79
  -4  -9 -31   -1.70   12.74
  -4   9 -31    2.09   18.33
  -4   9 -31   -4.65   13.90
  -4   9 -30    4.04   16.06
  -4  -9 -30   -5.59   17.03
  -4  -9 -30    2.21   12.44
  -4   9 -30    0.20   19.38
  -4   9 -29    3.19   12.80
  -4  -9 -29   -4.76   14.68
  -4   9 -29   -0.44   13.33
  -4  -9 -29    2.45   20.18
  -4  -9 -28   -4.51   20.24
  -4  -9 -28   -1.16   15.29
  -4   9 -28    5.69   15.79
  -4   9 -28   -6.99   16.06
  -4   9  28    5.13   13.28
  -4  -9 -27   -2.01   16.21
  -4  -9 -27   -5.76   11.61
  -4   9 -27   -6.86   12.61
  -4   9 -27   -3.06   17.00
  -4   9  27   11.85   15.38
  -4   9 -26    9.82   12.55
  -4  -9 -26   -6.57   18.49
  -4   9  26   28.40   13.02
  -4   9 -26   21.92   15.44
  -4  -9 -26    0.36   12.43
  -4  -9 -25   -1.31   15.73
  -4   9  25  -11.49   14.88
  -4  -9 -25    4.27   17.53
  -4   9 -25   -2.74   12.07
  -4   9 -25   -9.86   14.61
  -4  -9 -24    3.93   18.12
  -4   9  24    9.96   14.02
  -4   9 -24    9.73   14.73
  -4   9 -24   -3.98   11.64
  -4   9 -24   -5.92   11.97
  -4   9  24    8.89   12.26
  -4  -9 -24  -14.28   11.32
  -4  -9 -23   -3.60   18.24
  -4  -9 -23    3.24   14.12
  -4   9 -23   -0.48   11.85
  -4   9 -23   -1.22   13.78
  -4   9  23   -1.77   14.24
  -4   9  23    6.50   15.02
  -4  -9 -22    2.45   10.97
  -4  -9 -22    0.92   17.92
  -4   9 -22   -8.86   13.55
  -4   9 -22   10.41   10.94
  -4   9  22    9.76   10.90
  -4   9  22    0.54   14.55
  -4   9 -21  -16.10   15.05
  -4  -9 -21   47.68   18.60
  -4   9 -21   -6.31   12.01
  -4   9  21   59.74   14.67
  -4   9  21   65.07   15.14
  -4  -9 -21  -10.19   14.03
  -4   9  20   38.94   14.77
  -4  -9 -20   67.99   18.88
  -4   9 -20   25.77   11.76
  -4   9 -20  -12.63   15.80
  -4  -9 -20   63.00   11.59
  -4   9  20   77.83   14.48
  -4   9 -20   68.46   11.75
  -4   9 -19   -3.05   11.88
  -4   9  19   -2.11   11.63
  -4  -9 -19    0.05   19.95
  -4   9 -19    9.44   13.64
  -4   9 -19   -2.87   11.26
  -4  -9 -19   20.62   12.45
  -4   9  19    3.86   13.95
  -4  -9 -18   13.32   20.94
  -4   9 -18    0.79   11.07
  -4   9  18  -13.21   14.61
  -4  -9 -18   10.45   12.67
  -4   9  18   23.32   14.97
  -4   9 -18   15.16   13.36
  -4   9 -18   17.24   13.33
  -4  -9 -17   54.26   10.92
  -4   9 -17   -7.65   11.21
  -4   9  17   15.14   14.21
  -4   9  17   23.70   11.18
  -4  -9 -17   34.67   24.66
  -4   9 -17    6.11   13.35
  -4   9 -17    0.10   11.04
  -4  -9 -16   15.34   10.80
  -4   9 -16   23.53   11.00
  -4   9  16   35.19   12.66
  -4   9 -16   34.76   11.05
  -4   9  16   12.30   13.30
  -4   9 -16   16.58   10.19
  -4  -9 -15   -3.28   12.93
  -4   9 -15    1.04   10.34
  -4   9  15    4.19   14.11
  -4   9 -15    4.27   12.91
  -4   9  15    6.63   12.68
  -4   9 -15   -0.85    9.90
  -4   9  14    7.42   10.24
  -4   9 -14    9.44   12.84
  -4   9 -14    2.32   10.42
  -4  -9 -14    7.94   12.71
  -4   9  14   -5.32   12.41
  -4   9 -14   -1.46   12.20
  -4  -9 -13   25.90   13.00
  -4   9  13   -1.73   12.49
  -4   9  13   16.43   12.95
  -4   9 -13   22.50   12.30
  -4   9 -13   -6.69   11.09
  -4   9 -12    8.46   13.68
  -4   9 -12   -4.04   12.23
  -4  -9 -12    6.99   12.69
  -4   9  12    4.48   13.11
  -4   9  12   -7.12   11.92
  -4  -9 -11    5.57   10.77
  -4   9 -11   18.54   10.16
  -4   9  11   16.67   12.23
  -4   9 -11   -1.42   11.67
  -4   9  11   14.18   10.31
  -4   9  10   -2.65   10.23
  -4   9 -10   -1.02    9.35
  -4   9 -10   20.20   10.13
  -4   9 -10   22.54   10.45
  -4  -9 -10   16.45   10.37
  -4   9  10   -3.89   13.02
  -4   9  -9   12.47   14.01
  -4   9  -9    6.53    9.44
  -4   9   9   14.11   12.31
  -4  -9  -9   14.85   12.32
  -4   9   9   14.48   12.72
  -4   9   8   17.05   12.86
  -4   9  -8    8.19   12.78
  -4  -9  -8   -0.19   12.20
  -4   9  -8   15.47    9.54
  -4   9   8   21.63   10.18
  -4   9  -7    2.00    9.72
  -4   9  -7   -2.31   10.09
  -4   9   7    3.28    9.68
  -4   9  -7   10.63   12.76
  -4   9   7    3.31   12.58
  -4  -9  -7    2.42    9.22
  -4  -9  -6   17.55   11.76
  -4   9  -6   13.89   13.70
  -4   9   6    7.85   13.36
  -4   9  -6   -4.96   12.20
  -4   9   6   -0.99   13.09
  -4   9  -6   -1.58    9.42
  -4   9  -5   15.98    9.57
  -4   9   5    5.43   13.35
  -4   9  -5    9.98    9.84
  -4   9  -5   12.43   12.18
  -4  -9  -5   -7.35   11.76
  -4   9   5    3.65   10.08
  -4  -9   4   -4.11    9.54
  -4   9  -4   13.10    9.78
  -4  -9  -4    4.96    9.31
  -4   9   4    1.55   12.53
  -4   9  -4    2.79   13.56
  -4   9  -4    4.80   11.81
  -4   9   4    6.37    9.92
  -4   9  -3   -2.58   12.24
  -4   9  -3   -3.12    9.54
  -4   9  -3    7.34    9.80
  -4  -9  -3   12.95   11.83
  -4   9   3    1.81   10.01
  -4  -9   3   -9.13   12.04
  -4   9   3    3.90   13.35
  -4   9   2    1.91    9.93
  -4  -9  -2   17.64   12.61
  -4  -9   2   14.11   12.95
  -4   9  -2   23.67   12.63
  -4   9   2   27.58   10.34
  -4   9  -2   25.62   13.41
  -4   9  -2   23.19   12.12
  -4   9   1   50.78   12.68
  -4   9  -1  -12.26   10.17
  -4   9   1   53.53   12.47
  -4   9  -1   14.68    9.71
  -4   9   1   39.92   10.43
  -4  -9  -1   63.53   12.15
  -4  -9   1   24.67   11.77
  -4   9  -1   42.98   10.17
  -4   9   0   -4.22   13.19
  -4   9   0    0.81    8.77
  -4   9   0   -0.29   11.92
  -4  -9   0   -3.99   11.39
  -4  -8  34    6.99   17.52
  -4   8 -34   14.77   17.09
  -4   8 -34    2.28   19.82
  -4  -8 -34   -0.27   13.76
  -4  -8 -34   -1.12   19.59
  -4   8 -33   -1.69   13.57
  -4  -8  33   -3.17   19.70
  -4   8 -33  -14.22   13.70
  -4  -8 -33    1.69   17.56
  -4  -8 -33    1.15   13.46
  -4  -8 -32    3.09   19.86
  -4  -8  32   -3.28   17.38
  -4   8 -32   -8.67   16.02
  -4  -8 -32    0.31   12.94
  -4   8  32    7.21   13.47
  -4  -8 -31    1.37   12.90
  -4   8  31   -7.53   17.30
  -4  -8 -31   -6.93   19.16
  -4   8 -31    6.53   15.60
  -4  -8  31    6.25   17.04
  -4   8  30    7.72   13.17
  -4  -8 -30   -0.13   15.91
  -4  -8 -30    0.00   15.17
  -4   8 -30    5.40   13.36
  -4   8 -30   -5.26   13.06
  -4  -8  30   -9.71   18.07
  -4  -8  29    5.57   16.77
  -4  -8 -29    2.10   16.31
  -4   8  29    7.63   15.48
  -4   8 -29   -1.49   15.14
  -4  -8 -29    9.16   18.34
  -4  -8 -28   17.15   18.74
  -4   8  28    4.42   12.58
  -4   8 -28   -4.19   12.13
  -4  -8 -28    2.18   14.52
  -4  -8  28    1.30   16.53
  -4  -8 -27   -0.33   16.02
  -4   8 -27    9.27   14.97
  -4   8  27    2.36   14.69
  -4  -8 -27   -2.22   11.92
  -4  -8  27    2.92   17.07
  -4  -8 -26   -2.75   10.85
  -4  -8  26   11.38   16.88
  -4   8 -26   13.61   11.22
  -4   8  26    1.65   11.50
  -4  -8 -26    2.92   14.61
  -4  -8  25    1.86   15.41
  -4   8 -25    6.31   13.84
  -4  -8 -25    3.45   14.28
  -4   8  25   -2.83   15.45
  -4  -8 -25    1.37   13.92
  -4   8 -24   22.40   11.53
  -4  -8 -24    4.80   10.61
  -4   8 -24   18.36   11.02
  -4   8  24   18.93   11.86
  -4  -8 -24   26.26   16.73
  -4  -8  24   32.07   15.59
  -4  -8 -23   -6.90   15.78
  -4  -8  23   -2.44   16.76
  -4  -8 -23   -9.18   12.72
  -4   8 -23   10.18   11.17
  -4   8  23    9.26   15.09
  -4   8  23    5.22   11.36
  -4   8 -23    6.62   14.82
  -4  -8 -22   -4.78   14.90
  -4   8 -22    5.30   13.61
  -4  -8  22   28.57   15.59
  -4   8  22   -1.50   11.78
  -4  -8 -22   20.64   12.29
  -4   8 -22   34.06   10.97
  -4   8 -22   21.57   10.96
  -4   8  22   -4.45   10.93
  -4   8 -21   30.12   13.75
  -4   8 -21   -2.56   10.95
  -4  -8 -21   46.77   17.42
  -4  -8 -21   48.72    9.48
  -4   8  21    6.55   13.46
  -4   8 -21   30.63   12.94
  -4   8  21   44.61   10.94
  -4   8  20   11.00   12.86
  -4  -8 -20    0.73   14.82
  -4   8 -20   -4.95   10.47
  -4  -8 -20   -3.26    9.48
  -4   8 -20   -0.78   12.66
  -4   8  20   11.31   14.32
  -4   8 -19    1.66   12.72
  -4  -8 -19    5.70   17.17
  -4   8 -19   -4.73    9.53
  -4   8  19    9.33   10.02
  -4   8  19   -0.92   12.26
  -4  -8 -19    7.90   11.81
  -4  -8 -18  -10.60   10.15
  -4  -8 -18   14.37   15.20
  -4   8 -18  -22.81   14.30
  -4   8  18  -11.30   10.56
  -4   8  18   45.88   12.61
  -4   8 -18   27.69   10.32
  -4   8 -17   11.17   12.48
  -4   8  17   12.11   13.70
  -4   8 -17   20.12   13.71
  -4  -8 -17   15.69   16.60
  -4  -8 -17    5.70    9.87
  -4   8  17   14.65   13.46
  -4  -8 -16   -1.26   18.20
  -4  -8 -16   -2.08   12.88
  -4   8 -16   10.97   12.74
  -4   8 -16    5.76    9.24
  -4   8  16    3.19   12.41
  -4   8  16   -1.51   10.07
  -4  -8 -15    4.32   20.44
  -4   8 -15   -4.84    9.17
  -4   8 -15   -5.60   10.28
  -4   8  15    9.84   10.19
  -4  -8 -15    1.11   12.59
  -4   8  15   -0.03    9.58
  -4  -8 -14   -2.23   12.01
  -4   8  14   -0.29   13.34
  -4   8 -14    9.77    9.14
  -4   8 -14    2.73    9.87
  -4   8  14    0.12    9.32
  -4   8 -14    9.43    9.60
  -4   8  13   33.11   12.24
  -4   8 -13   46.72   10.26
  -4   8  13   19.73   13.10
  -4   8 -13  -11.45   13.33
  -4   8 -13   43.87    9.46
  -4  -8 -13   43.59   12.55
  -4   8 -12    5.81   12.24
  -4   8  12   -5.14    9.84
  -4   8  12    4.67   11.82
  -4  -8 -12    1.26   12.35
  -4   8 -12   -6.15    9.06
  -4  -8 -11   20.80   11.51
  -4   8  11   16.13   10.04
  -4   8 -11   36.21    9.52
  -4   8 -11   17.82    9.70
  -4   8  11   20.93    9.65
  -4   8 -10    8.50    9.08
  -4  -8 -10    2.17    9.22
  -4   8  10   11.10    9.50
  -4   8 -10   11.94    9.23
  -4   8 -10    2.26    9.18
  -4   8  10    4.18   12.61
  -4  -8  -9   57.86   11.74
  -4   8  -9   36.16   13.64
  -4   8   9   49.17   12.39
  -4   8  -9   67.70   12.20
  -4   8  -9   40.63   11.77
  -4   8   9   40.22   12.18
  -4   8  -8   11.09    8.49
  -4   8  -8    6.32   12.02
  -4   8  -8    3.18    9.58
  -4  -8  -8    5.79   11.44
  -4   8   8    3.27   12.80
  -4   8   8    3.85    9.21
  -4   8  -7    0.34    9.25
  -4   8   7   -1.33    8.31
  -4  -8  -7    2.59   11.44
  -4   8   7   -2.06   11.63
  -4   8  -7    0.18   10.61
  -4   8  -7    1.66    8.31
  -4   8  -6    4.38    8.21
  -4   8  -6   -4.62    8.40
  -4  -8  -6   -3.92    8.61
  -4   8   6    4.11   11.60
  -4   8   6    1.01    8.35
  -4   8  -6   -0.67   12.62
  -4  -8  -5    5.21   11.86
  -4   8   5    0.57   12.03
  -4   8   5   -3.07    8.77
  -4  -8   5   -8.97    9.39
  -4   8  -5   -0.88    9.04
  -4   8  -5   -4.13   10.94
  -4   8  -5    9.51    8.51
  -4   8  -4    0.88   11.56
  -4   8   4   10.66    8.66
  -4  -8  -4   11.77   11.19
  -4  -8   4    7.61   11.63
  -4   8  -4   16.78    8.61
  -4   8   4    8.98   11.70
  -4   8  -4   -3.89   12.36
  -4   8  -3   39.13   11.58
  -4  -8  -3   62.25    9.94
  -4   8  -3   54.41   12.03
  -4   8  -3   11.93   12.44
  -4   8   3    7.86    9.38
  -4   8   3   48.66    9.16
  -4  -8   3   53.61   12.51
  -4   8  -2    1.98   11.10
  -4   8  -2    5.22    8.81
  -4   8  -2    0.24    8.65
  -4  -8   2    3.55    8.86
  -4   8   2   -1.08    8.44
  -4  -8  -2    0.57    8.76
  -4   8   2    0.48    8.74
  -4   8   1   54.40   11.36
  -4   8  -1   50.03    9.33
  -4  -8   1   49.80   11.71
  -4   8  -1   48.24    9.50
  -4   8   1   24.16   11.43
  -4   8  -1   20.74   11.70
  -4  -8  -1   49.27   11.74
  -4   8   0   31.97   12.11
  -4   8   0   26.44   11.82
  -4  -8   0   26.19   12.12
  -4  -7  37    7.79   13.96
  -4   7  37   10.53   17.46
  -4  -7 -37   -1.66   17.14
  -4  -7 -37   -5.38   17.41
  -4  -7 -36   -3.47   21.53
  -4  -7  36    8.34   20.81
  -4  -7 -36    6.51   18.72
  -4   7  36   12.20   16.99
  -4   7 -36    0.77   14.10
  -4   7 -36    8.22   16.92
  -4  -7 -35   -0.14   20.21
  -4  -7  35    9.28   20.57
  -4   7 -35    2.25   16.53
  -4   7  35   -2.69   13.95
  -4   7 -35   -8.94   13.64
  -4  -7 -35   11.95   16.34
  -4  -7  34   -0.56   16.93
  -4   7  34   -1.26   18.01
  -4   7 -34   -0.06   12.99
  -4   7 -34    8.69   16.11
  -4  -7 -34   15.38   15.87
  -4  -7 -34    3.64   18.87
  -4  -7  33    0.82   16.62
  -4  -7 -33    4.97   18.78
  -4   7  33   11.89   13.14
  -4   7 -33    2.72   13.25
  -4   7 -33    1.91   15.90
  -4  -7 -33  -17.09   15.27
  -4  -7  32   10.11   17.96
  -4  -7 -32   25.53   14.90
  -4   7 -32    5.59   15.30
  -4   7 -32    6.11   15.20
  -4  -7 -32   -7.94   18.16
  -4  -7  31    3.46   16.99
  -4  -7 -31   -6.24   16.39
  -4   7 -31    0.79   11.95
  -4   7 -31   -7.06   12.19
  -4  -7 -31    3.34   14.53
  -4  -7  30   21.20   15.20
  -4   7  30    5.34   12.16
  -4   7 -30   -1.83   16.56
  -4  -7 -30   -1.40   15.43
  -4   7 -30   -1.75   16.67
  -4  -7 -30    7.66   14.69
  -4  -7  29   10.86   15.52
  -4   7  29    1.21   14.54
  -4  -7 -29   -3.06   15.93
  -4  -7 -29   -2.98   15.55
  -4   7 -29   14.63   11.36
  -4  -7  28    4.63   14.90
  -4   7  28   -3.60   11.20
  -4   7 -28   -9.69   15.10
  -4  -7 -28    2.88   15.47
  -4  -7 -28   -6.65   16.64
  -4  -7  27   36.64   16.84
  -4  -7 -27   21.12   15.22
  -4   7  27   -5.09   14.11
  -4   7 -27   32.86   11.00
  -4   7 -27   27.67   11.33
  -4  -7 -27   14.86   13.89
  -4  -7  26   73.37   15.36
  -4   7  26   64.97   14.84
  -4   7 -26   72.15   15.82
  -4  -7 -26   61.92   16.29
  -4  -7 -26   63.87   11.33
  -4  -7  25   16.87   13.61
  -4   7 -25   16.75   11.18
  -4   7  25   20.39   11.07
  -4  -7 -25   19.41   15.79
  -4  -7 -25   18.30   10.29
  -4  -7  24   -1.68   14.44
  -4   7 -24   -7.51   13.50
  -4   7  24    9.57   14.61
  -4   7 -24    4.01   10.28
  -4  -7 -24    5.00   13.42
  -4  -7 -24   -2.43   13.02
  -4   7 -23   19.99   13.04
  -4  -7  23   -6.62   14.67
  -4   7  23    3.23   10.91
  -4  -7 -23   -4.19   10.17
  -4  -7 -23   25.23   13.64
  -4   7  22   -1.48   12.70
  -4   7  22   16.71   13.61
  -4  -7 -22   17.58   15.67
  -4  -7  22   -0.25   14.63
  -4  -7 -22    2.04   12.05
  -4   7 -22   12.32    9.58
  -4  -7  21    3.69   12.65
  -4  -7 -21    3.03   12.76
  -4   7 -21   -8.13   12.13
  -4   7  21    1.34   13.28
  -4  -7 -21   -5.97   12.44
  -4   7  21    6.37   12.73
  -4   7 -20   30.32   12.39
  -4   7  20   47.40   10.11
  -4  -7  20   54.16   14.74
  -4  -7 -20   53.65   12.41
  -4   7 -20   11.87   10.10
  -4   7  20   50.93   10.12
  -4  -7 -20   10.96   16.14
  -4   7 -19    7.11   10.06
  -4   7  19    7.69   10.11
  -4   7  19   16.37   13.57
  -4  -7 -19    3.95    9.57
  -4   7 -19    7.95    9.58
  -4  -7  19   10.84   13.15
  -4  -7 -19    7.72   15.21
  -4   7 -18   -0.71    9.89
  -4   7  18   -3.34    9.63
  -4   7  18  -13.09   12.91
  -4  -7 -18   -9.45   13.17
  -4  -7  18   -1.59   14.09
  -4   7 -18   -3.12    9.58
  -4  -7 -18    0.35   15.13
  -4  -7 -17   14.30   17.64
  -4   7  17   23.03   14.21
  -4   7  17   79.21   12.99
  -4  -7  17   83.76   17.19
  -4   7 -17   80.14   13.25
  -4  -7 -17  -22.50   10.13
  -4   7 -17   80.23   10.50
  -4  -7 -16   18.92   14.10
  -4   7 -16    6.77   12.19
  -4   7  16   -0.06   10.09
  -4   7  16   23.42    9.56
  -4   7 -16   23.81    9.79
  -4  -7 -16   15.29    9.55
  -4   7 -16   11.71    8.25
  -4  -7 -15   -0.82   14.87
  -4   7  15    8.98    9.98
  -4   7 -15   -1.92    8.80
  -4   7 -15   -0.18   10.01
  -4   7  15   -1.34   11.43
  -4  -7 -15    7.14    9.67
  -4  -7 -14   51.38   16.61
  -4   7  14   68.11   12.39
  -4  -7 -14   64.81    9.60
  -4   7 -14  -18.69    9.61
  -4   7  14   14.97   10.11
  -4   7 -14   71.95    9.99
  -4  -7 -13    9.12   20.91
  -4   7  13   -3.32   13.59
  -4   7  13    4.89   12.38
  -4   7 -13    0.88    9.20
  -4  -7 -13   -3.36   10.96
  -4   7 -13   -0.45    9.75
  -4   7 -13   -0.82    9.86
  -4   7 -12    3.35    9.60
  -4   7 -12   28.76   11.87
  -4   7  12   35.41   12.23
  -4   7 -12   -0.31    9.52
  -4  -7 -12   -1.52    8.80
  -4   7  12   17.36   11.82
  -4   7  11  119.04   12.99
  -4   7 -11  100.45   12.96
  -4   7 -11   97.01    9.97
  -4   7 -11   -4.68   13.28
  -4  -7 -11   91.98    9.26
  -4   7  11   69.85    9.57
  -4   7 -10    7.26   11.05
  -4  -7 -10   13.55   10.48
  -4   7 -10    6.69    8.61
  -4   7 -10   17.44   12.12
  -4   7  10   -0.35    8.61
  -4   7  10   -2.07   11.96
  -4   7  -9   51.76   11.24
  -4  -7  -9   41.05   10.71
  -4   7  -9   55.93   11.96
  -4   7  -9   72.48   12.39
  -4   7   9   72.66   12.55
  -4   7   9   60.95    9.12
  -4   7   8   23.46    8.76
  -4   7  -8   11.56    8.69
  -4   7  -8   38.22    8.44
  -4   7   8   -9.10    8.67
  -4  -7  -8   36.42    8.23
  -4   7  -8    4.44    9.70
  -4   7  -7   32.97   11.24
  -4  -7  -7   39.29   10.87
  -4   7   7   33.17   11.23
  -4   7   7   21.97    8.92
  -4   7  -7   41.57    8.40
  -4   7  -7   45.63   12.47
  -4   7  -6   28.09    8.51
  -4   7  -6   29.40    8.83
  -4   7  -6   19.11    8.51
  -4   7   6   28.68    7.88
  -4  -7  -6   28.71   10.98
  -4  -7   6   -3.57   12.07
  -4   7   6   19.00    8.62
  -4   7   5   85.29   11.36
  -4   7  -5   57.68    8.65
  -4   7   5   63.31   11.07
  -4  -7   5   64.82   11.55
  -4  -7  -5   66.40   10.81
  -4   7  -5   38.99   11.13
  -4   7  -5    9.41    9.23
  -4   7  -4  137.65   11.57
  -4   7  -4  150.69    9.63
  -4   7  -4  147.72   11.90
  -4   7   4  133.76   12.37
  -4  -7  -4  147.92   11.56
  -4  -7   4  156.80   12.52
  -4   7   4  142.78   12.28
  -4   7   3   24.48   11.90
  -4   7   3    7.74    8.25
  -4   7  -3   12.96   11.18
  -4  -7   3   17.20   11.02
  -4   7  -3   10.04    7.62
  -4   7  -3   15.78    8.45
  -4  -7  -3   10.82   10.61
  -4   7  -2  105.89    9.35
  -4   7  -2  103.87   11.66
  -4   7   2   74.82   11.98
  -4  -7   2  107.33   13.01
  -4  -7  -2   99.43   12.38
  -4   7  -2  100.26    9.25
  -4   7   2  106.38    9.55
  -4  -7  -1    1.98   10.64
  -4   7   1    3.29   10.85
  -4   7   1    5.06    8.06
  -4   7  -1   -1.05    8.33
  -4  -7   1    2.29   10.56
  -4   7  -1    5.32    8.08
  -4   7   0    3.73    7.99
  -4   7   0   -4.81    8.49
  -4  -7   0   -1.25    9.04
  -4  -6 -38    5.15   17.48
  -4   6 -38   -6.77   14.09
  -4  -6  38   12.00   14.44
  -4  -6 -38   -0.59   13.93
  -4   6  38   -3.17   14.21
  -4   6 -38    7.97   14.07
  -4  -6 -37   17.87   17.08
  -4  -6 -37  -10.67   13.71
  -4  -6  37   10.14   17.59
  -4   6 -37    5.15   14.04
  -4   6 -37   -6.43   17.20
  -4   6  37    7.04   14.11
  -4   6  36   -5.15   18.29
  -4   6 -36    9.41   13.37
  -4  -6  36    1.68   16.94
  -4   6 -36    8.68   13.24
  -4  -6 -36    1.83   15.61
  -4  -6 -36    7.14   19.43
  -4  -6 -35   -4.35   15.14
  -4   6 -35    7.12   15.77
  -4   6  35   -5.43   13.36
  -4   6 -35   -4.39   12.86
  -4  -6  35    1.49   12.55
  -4  -6 -35   -2.09   17.36
  -4  -6 -34   -9.56   15.03
  -4  -6 -34   12.99   15.61
  -4   6 -34   -7.83   15.43
  -4   6 -34   -3.89   17.46
  -4  -6  34    7.05   15.58
  -4  -6  33   -0.82   17.47
  -4  -6 -33   -2.01   14.60
  -4   6 -33    2.84   12.02
  -4   6 -33   -6.07   12.04
  -4  -6 -33    4.63   15.71
  -4  -6 -32    3.26   16.40
  -4  -6  32    2.91   14.45
  -4   6 -32    8.12   12.48
  -4   6  32    1.37   12.16
  -4   6 -32   19.41   16.71
  -4  -6 -32   -2.99   11.95
  -4  -6  31   13.91   14.28
  -4   6  31   14.92   14.35
  -4  -6 -31   22.17   15.23
  -4   6 -31    4.53   16.15
  -4   6 -31   -0.49   11.82
  -4  -6 -31    4.94   11.49
  -4   6  30   13.05   11.04
  -4   6 -30    3.17   13.89
  -4  -6 -30   23.20   13.91
  -4  -6  30   20.05   13.89
  -4  -6 -30    7.27   10.84
  -4  -6  29    1.13   14.11
  -4   6  29   16.99   13.85
  -4   6 -29    8.07   11.30
  -4  -6 -29    1.49   11.74
  -4  -6 -29   21.59   14.16
  -4  -6  28   -0.59   14.02
  -4   6 -28    8.55   13.43
  -4  -6 -28    3.49   10.57
  -4  -6 -28   -2.14   14.02
  -4   6  28    7.50   10.86
  -4   6  27    7.96   13.24
  -4  -6  27    6.21   13.62
  -4  -6 -27   11.54   14.68
  -4  -6 -27  -10.66   12.80
  -4   6 -27   -1.40   10.25
  -4  -6  26   15.17   14.61
  -4  -6 -26   11.74   13.94
  -4   6 -26    1.40   14.08
  -4  -6 -26   18.59   14.53
  -4   6  26    5.01   13.10
  -4   6 -25   10.56   10.06
  -4   6  25    1.75   10.29
  -4  -6 -25    1.12   12.71
  -4  -6 -25   -1.36   12.32
  -4  -6  25    1.98   13.98
  -4   6 -24   50.01   12.86
  -4  -6 -24   49.01   13.97
  -4   6  24   22.96   13.66
  -4  -6  24   38.09   14.04
  -4  -6 -24   13.62   10.12
  -4   6 -23    2.95   12.48
  -4   6  23    2.17    9.97
  -4   6 -23    8.69    9.92
  -4  -6  23    1.68   13.58
  -4  -6 -23    8.04   13.76
  -4  -6 -23   -2.38    9.70
  -4   6 -22   26.67    9.92
  -4  -6  22   26.61   12.82
  -4   6  22   20.67   10.21
  -4  -6 -22   14.74   13.51
  -4  -6 -22   29.94   12.94
  -4   6 -22   16.49   10.15
  -4  -6 -21    1.16    9.35
  -4   6  21    7.28    9.06
  -4   6 -21    3.51    9.86
  -4   6  21    4.98   13.50
  -4  -6  21    0.28   13.46
  -4  -6 -21    2.40   12.51
  -4  -6 -20   -0.18   14.64
  -4  -6  20   47.04   13.81
  -4  -6 -20    6.56   13.26
  -4   6 -20   71.96   13.01
  -4   6  20   48.99   12.38
  -4   6  20   58.08   13.82
  -4   6  19   18.84   11.90
  -4   6 -19   -1.63   11.25
  -4  -6  19    0.69   13.22
  -4   6  19   14.68    9.29
  -4  -6 -19   12.68   15.12
  -4  -6 -19   -3.67   10.21
  -4  -6 -18   53.09   14.42
  -4   6 -18   26.20    9.50
  -4   6  18   71.16   10.53
  -4  -6 -18   24.17   13.60
  -4   6  18   70.49    9.70
  -4  -6  18   64.93   14.71
  -4   6  17   22.64   11.61
  -4   6  17   -0.08   13.05
  -4  -6 -17   17.97    9.52
  -4  -6  17   22.45   12.92
  -4  -6 -17    9.07   13.65
  -4   6 -17   -2.12    9.23
  -4  -6  16   47.63   13.23
  -4   6  16   16.94   13.27
  -4   6 -16   41.44    9.27
  -4  -6 -16   36.30    8.96
  -4   6  16   35.42   13.23
  -4   6 -16   57.16    9.34
  -4  -6 -16   38.01   14.03
  -4   6 -15    5.51    8.73
  -4   6  15    5.45   12.13
  -4  -6 -15    1.82   11.44
  -4   6  15    3.81   12.46
  -4  -6  15    3.24   13.08
  -4   6 -15    5.70   11.23
  -4  -6 -15    2.20   13.63
  -4  -6 -14   43.83   12.22
  -4  -6 -14   54.54   14.35
  -4   6 -14   64.81   11.47
  -4  -6  14   55.41   14.45
  -4   6  14    8.84   13.04
  -4   6 -14   53.46   11.77
  -4   6  14   65.33   12.24
  -4   6 -13  137.52   12.04
  -4  -6  13  132.60   18.06
  -4   6  13  132.61   13.13
  -4   6  13   77.57   11.85
  -4   6 -13   15.30   13.29
  -4  -6 -13   58.09   12.73
  -4  -6 -13  115.75   16.66
  -4  -6 -12    0.61   15.83
  -4   6 -12    7.10    8.73
  -4   6 -12   11.84   12.19
  -4  -6 -12   15.40   10.72
  -4   6  12   10.37   11.30
  -4   6  12    2.74    9.34
  -4  -6  12    6.71   13.74
  -4  -6 -11   66.30   24.42
  -4   6 -11   68.19   12.22
  -4  -6 -11    1.82    8.68
  -4   6 -11   68.24   12.22
  -4  -6 -11   87.75   23.25
  -4   6  11   87.54    9.75
  -4   6  11   77.50    9.52
  -4   6 -10  116.15    9.80
  -4   6  10    4.44   10.03
  -4   6 -10  109.39    9.59
  -4  -6 -10  126.15    9.38
  -4   6  10  -23.11   10.80
  -4   6 -10  121.91   12.55
  -4  -6  -9   15.16   11.60
  -4   6  -9    0.17   10.53
  -4   6  -9    9.45   11.54
  -4   6  -9   20.72   11.01
  -4   6   9   29.99   11.19
  -4   6   9   24.21   11.00
  -4   6  -8   19.84   10.88
  -4  -6  -8  -13.70    8.58
  -4   6  -8   35.96   11.57
  -4   6   8   29.79   12.04
  -4   6  -8    5.29    9.01
  -4   6   8   30.26   10.93
  -4   6   7  148.41   12.58
  -4   6  -7  158.08   12.89
  -4   6  -7  166.87   12.45
  -4  -6  -7   86.09   13.38
  -4   6  -7  151.61    9.85
  -4   6   7   93.65   12.90
  -4   6  -6   27.46    8.73
  -4  -6   6    9.95   11.50
  -4   6   6   31.11   11.62
  -4   6  -6   34.32    8.18
  -4  -6  -6   36.13   11.67
  -4   6  -6   37.53   10.85
  -4   6   6   32.38    8.28
  -4  -6   5  168.18   13.12
  -4   6  -5  185.84   12.76
  -4  -6  -5  150.88   12.03
  -4   6   5  163.82   12.54
  -4   6  -5  160.97    9.99
  -4   6  -5  130.77    9.54
  -4   6   5  182.41   12.98
  -4   6  -4   19.78    8.79
  -4   6   4    9.80   11.75
  -4   6  -4   14.76   10.44
  -4   6  -4   24.01   11.52
  -4  -6  -4   18.12   10.81
  -4  -6   4   16.93    8.47
  -4   6   4    8.02   11.72
  -4   6   3   -7.50   11.36
  -4   6  -3   12.33    8.20
  -4   6  -3   23.56   10.94
  -4   6  -3   27.89   11.69
  -4  -6  -3   30.62   11.43
  -4  -6   3   27.41   11.12
  -4   6   3   18.26    8.37
  -4   6   2   -7.29   11.39
  -4   6  -2   26.04    8.12
  -4  -6  -2   32.50    7.84
  -4   6  -2   23.36   11.71
  -4   6  -2   41.56   11.08
  -4  -6   2   27.24   10.65
  -4   6   2   26.66   11.59
  -4   6   1  103.47   11.89
  -4   6  -1   67.26   11.51
  -4  -6  -1  108.59   12.35
  -4  -6   1  107.43   11.57
  -4   6   1  107.08    9.39
  -4   6  -1   86.61    8.88
  -4   6   0  -11.14    9.99
  -4  -6   0  192.27   12.71
  -4   6   0  163.87   10.17
  -4   5  40    4.15   16.83
  -4   5 -40   -4.20   13.76
  -4  -5  40   14.41   17.92
  -4  -5 -40   -9.20   13.95
  -4  -5 -40    9.27   17.44
  -4   5 -39   10.74   16.91
  -4   5  39    1.83   13.86
  -4  -5 -39   -4.26   14.09
  -4  -5 -39    8.96   17.23
  -4  -5  39    9.81   18.04
  -4  -5 -38  -11.40   16.65
  -4  -5  38   -5.56   16.75
  -4   5  38   -2.88   16.61
  -4  -5 -38   -7.09   18.82
  -4   5 -38    5.63   16.30
  -4  -5  37   -4.14   16.30
  -4   5  37    6.56   15.76
  -4  -5 -37    2.12   13.06
  -4  -5 -37   10.30   16.46
  -4   5 -37   -4.87   13.20
  -4  -5 -36    2.35   15.62
  -4   5  36    6.56   12.99
  -4  -5 -36    8.36   12.66
  -4   5 -36   -1.07   15.52
  -4  -5  36    9.56   15.78
  -4   5  35    8.33   14.91
  -4  -5 -35   35.05   15.23
  -4  -5 -35   22.16   15.23
  -4   5 -35    8.82   15.18
  -4  -5  35   -5.70   15.02
  -4  -5  34    2.68   14.37
  -4   5 -34   -4.87   12.44
  -4   5  34   -5.07   15.33
  -4  -5 -34   30.74   16.17
  -4  -5 -34   22.81   14.90
  -4  -5  33   -5.99   14.11
  -4   5 -33   -3.74   15.96
  -4   5  33   24.91   11.70
  -4  -5 -33   19.13   14.21
  -4  -5 -33    3.67   13.86
  -4  -5  32   14.16   11.22
  -4   5  32   -9.67   13.77
  -4  -5 -32   11.65   11.31
  -4  -5 -32   10.43   11.27
  -4   5 -32   -8.21   11.24
  -4   5  31   -3.16   11.71
  -4  -5  31   -3.31   14.50
  -4  -5 -31   11.22   11.51
  -4   5 -31   -5.72   14.23
  -4  -5 -31    3.53   14.37
  -4  -5 -30    7.42   11.40
  -4  -5 -30    0.16   13.85
  -4  -5  30   -2.88   13.19
  -4   5  30   12.15   15.16
  -4   5 -30   -0.37   10.92
  -4  -5  29   -6.25   13.40
  -4   5  29   17.89   10.74
  -4  -5 -29   15.39   11.04
  -4  -5 -29   13.78   10.61
  -4   5 -29    3.06   12.88
  -4  -5  28   49.08   15.67
  -4   5  28  111.06   14.88
  -4   5 -28  109.20   11.92
  -4  -5 -28  117.06   11.45
  -4  -5 -28  114.30   14.57
  -4  -5 -27   -0.88   14.07
  -4  -5  27    0.77   13.93
  -4   5  27    0.96   10.50
  -4  -5 -27   10.84    9.89
  -4   5 -27    7.18   14.00
  -4  -5 -26   23.27    9.88
  -4   5  26    6.34   13.84
  -4  -5 -26   19.64   12.87
  -4   5 -26   -7.28   10.66
  -4  -5  26   13.91   12.80
  -4   5  25    7.94   12.60
  -4  -5 -25   12.67    9.69
  -4   5 -25   -3.85   12.94
  -4  -5  25    7.84    9.98
  -4  -5 -25   20.55   12.47
  -4   5  24   46.88   10.36
  -4  -5  24   50.31    9.44
  -4   5 -24   66.21   12.50
  -4  -5 -24   65.16   10.02
  -4  -5 -24   48.72    9.69
  -4  -5  23    6.59    9.61
  -4  -5 -23   -1.71   11.51
  -4  -5 -23    0.92    8.90
  -4   5 -23   -5.96    9.16
  -4   5  23   -2.90   11.51
  -4  -5  22   12.97    8.63
  -4   5 -22    5.85   11.32
  -4   5  22    6.63   12.00
  -4  -5 -22   10.48   11.12
  -4  -5 -22   14.99   13.02
  -4   5 -21    1.86    8.47
  -4   5 -21    5.18   11.99
  -4   5  21    6.75    8.73
  -4  -5  21    1.64   11.34
  -4  -5 -21    3.81    9.57
  -4  -5 -21   -1.76   11.51
  -4  -5  20   10.37   12.09
  -4   5 -20   -9.02    9.01
  -4  -5 -20   13.78   12.72
  -4  -5 -20   13.79    9.44
  -4   5 -20   -1.40    8.77
  -4   5  20    9.23    8.87
  -4  -5 -19   87.75   12.63
  -4   5 -19   86.98    9.53
  -4   5  19   79.10   13.24
  -4  -5  19   41.51   13.08
  -4   5 -19   76.99    9.51
  -4  -5 -19   84.46   12.65
  -4   5  19   75.11    9.79
  -4  -5 -18   14.91    9.67
  -4   5  18   15.52   12.30
  -4   5 -18   15.27    9.38
  -4   5  18   11.81   11.99
  -4   5 -18   16.18    8.96
  -4  -5 -18   20.59   12.81
  -4  -5  18    2.33   11.51
  -4  -5  17  209.19   14.22
  -4  -5 -17    8.00   14.12
  -4  -5 -17  198.17   15.16
  -4   5  17  187.03   14.42
  -4   5  17  211.40   14.81
  -4   5 -17  209.85   10.91
  -4  -5  16    8.34   12.08
  -4   5  16    9.46   11.75
  -4  -5 -16   15.19   13.69
  -4   5  16    9.15   13.27
  -4  -5 -16   -9.35   11.62
  -4   5 -16   11.83    9.33
  -4   5 -15  122.02   12.29
  -4  -5 -15  109.68   14.09
  -4   5  15  121.15   12.93
  -4   5 -15  103.13    9.82
  -4  -5 -15  106.66    9.30
  -4  -5  15   84.22   13.99
  -4   5  15  101.86   12.99
  -4   5 -14   21.17    9.29
  -4  -5 -14   35.20   12.50
  -4  -5 -14   41.54    8.14
  -4   5  14   31.81   12.16
  -4   5 -14   30.28    9.18
  -4   5  14   37.45   12.38
  -4  -5  14    9.06   12.55
  -4   5 -13   13.59    9.51
  -4   5 -13   19.50   12.28
  -4   5  13   35.34    8.76
  -4  -5 -13   39.32   11.92
  -4  -5 -13   47.02   10.84
  -4   5  13   40.90   12.46
  -4  -5  13   32.77   12.93
  -4  -5 -12  111.44   12.02
  -4   5 -12  113.62   10.01
  -4   5  12   31.65   12.62
  -4  -5  12  127.86   13.59
  -4   5  12  125.23   12.58
  -4   5 -12  114.00   10.08
  -4  -5 -12  124.06   15.51
  -4   5 -11  178.51   10.64
  -4  -5 -11  171.92   10.97
  -4   5  11  164.50   13.01
  -4  -5 -11  102.23   17.54
  -4  -5  11  188.07   17.21
  -4   5  11  179.43   13.90
  -4   5 -11  169.80   12.38
  -4  -5 -10  211.35   25.34
  -4   5 -10  358.87   12.00
  -4  -5 -10  352.87   25.71
  -4   5 -10  386.64   11.76
  -4  -5 -10  417.54   15.12
  -4   5  10  386.86   13.85
  -4   5  10  398.37   15.14
  -4  -5  10  427.51   24.16
  -4   5  -9  161.54    9.80
  -4  -5   9  184.52   25.90
  -4   5   9   62.86   12.20
  -4   5   9  178.92   11.47
  -4   5  -9  167.59   12.71
  -4  -5  -9  162.91   27.61
  -4  -5  -9  190.13   14.12
  -4  -5  -9  169.07   26.51
  -4   5  -8   60.27    8.64
  -4   5   8   69.90    8.85
  -4  -5  -8   93.47    9.45
  -4   5  -8   65.31   11.81
  -4   5   8   82.12   11.86
  -4  -5  -7  167.06   13.55
  -4   5  -7  161.52   12.18
  -4   5   7  153.63   10.16
  -4   5  -7  165.07   12.38
  -4   5   7  161.70   12.84
  -4  -5   7  154.96   12.66
  -4   5  -6  101.27   11.87
  -4   5  -6  107.48   12.06
  -4  -5  -6  104.70   12.33
  -4  -5   6  113.78   12.02
  -4   5  -6  110.92    8.84
  -4   5   6   93.66   11.55
  -4   5   6   91.24    9.24
  -4  -5  -5   87.00   12.11
  -4   5  -5   77.09   11.00
  -4   5  -5   91.14    8.86
  -4   5   5   84.62   11.12
  -4  -5   5   93.79   11.23
  -4   5  -5   82.97   11.84
  -4   5   5   79.23    9.12
  -4   5   4   16.68   11.11
  -4  -5  -4   56.88   13.60
  -4   5  -4  208.34   12.93
  -4  -5   4  218.59   13.99
  -4   5   4  225.95   13.40
  -4   5  -4  212.40   12.43
  -4   5  -4  225.50   12.90
  -4   5   3   61.66   12.41
  -4   5  -3  109.81   12.00
  -4   5   3  109.27   11.34
  -4  -5  -3  110.27    9.31
  -4   5  -3  105.39   12.06
  -4  -5   3  111.82   12.36
  -4   5  -3  104.47   11.60
  -4   5   2   -0.13   10.80
  -4   5   2    5.70    7.70
  -4   5  -2   -0.96   10.12
  -4  -5   2    4.09   10.70
  -4  -5  -2    9.61   10.92
  -4   5  -2    1.85   11.05
  -4   5   1  177.01    9.87
  -4   5  -1  165.48    9.94
  -4   5   1  157.04    9.95
  -4   5  -1  162.40    9.57
  -4  -5  -1  170.18   12.96
  -4  -5   1  170.75   12.33
  -4  -5   0   -1.66   10.80
  -4   5   0   -3.44    7.94
  -4   5   0    3.83   10.94
  -4   4 -41  -15.63   13.42
  -4  -4 -41    1.83   13.98
  -4  -4 -41   -1.36   17.57
  -4  -4  41    5.01   16.87
  -4   4  41   -5.89   18.40
  -4  -4  40    8.53   14.75
  -4   4 -40   -4.82   13.01
  -4  -4 -40    6.89   16.80
  -4  -4 -40    0.57   14.59
  -4   4  40    9.32   12.78
  -4   4  39    2.07   13.43
  -4  -4 -39    0.12   13.25
  -4  -4  39   -5.14   17.28
  -4  -4 -39    2.09   16.62
  -4   4 -39    1.29   16.23
  -4   4 -38    1.10   15.77
  -4   4  38    3.68   15.60
  -4  -4 -38  -15.87   17.11
  -4  -4  38   -7.40   16.33
  -4  -4 -38    5.22   12.69
  -4   4  37   -5.27   15.65
  -4   4 -37   -8.15   12.64
  -4  -4 -37   -7.23   14.88
  -4  -4 -37   22.10   12.99
  -4  -4  37   -7.08   13.02
  -4   4  36    9.40   11.94
  -4  -4  36   -6.03   17.13
  -4  -4 -36   -0.34   17.07
  -4  -4 -36    6.76   11.95
  -4   4 -36    1.37   14.82
  -4  -4 -35  -11.18   11.81
  -4  -4 -35    4.05   14.60
  -4  -4  35   -0.99   14.41
  -4   4  35    6.73   14.12
  -4   4 -35  -19.88   14.75
  -4   4 -34    6.50   11.81
  -4   4  34   34.57   14.36
  -4  -4 -34  -10.73   15.01
  -4  -4 -34  -11.01   15.38
  -4  -4  34   18.95   14.80
  -4   4  33    2.67   11.51
  -4  -4  33   -3.84   15.58
  -4  -4 -33   -6.28   11.45
  -4   4 -33    6.26   15.20
  -4  -4 -33    0.13   15.20
  -4   4  32   20.48   16.32
  -4   4 -32   65.06   11.71
  -4  -4  32   70.96   11.57
  -4  -4 -32  -16.35   12.07
  -4  -4 -32   -5.97   11.62
  -4  -4  31    6.09   12.91
  -4   4  31    0.36   10.80
  -4  -4 -31   10.67   13.07
  -4   4 -31    8.04   13.35
  -4  -4 -31    0.91   13.24
  -4  -4  30   82.53   13.22
  -4   4  30  -12.14   14.77
  -4  -4 -30   86.92   13.55
  -4  -4 -30   24.14   14.93
  -4   4 -30   -8.79   10.40
  -4   4  29    6.46   11.15
  -4  -4  29   17.85   12.38
  -4  -4 -29   11.13   12.58
  -4   4 -29   12.27   12.91
  -4  -4 -29   10.02   12.90
  -4  -4 -28   37.08   13.18
  -4   4  28   69.30   14.00
  -4  -4  28   61.00   13.20
  -4  -4 -28   74.64   13.44
  -4   4 -28   23.77   10.45
  -4  -4 -27   11.01   13.01
  -4   4  27    3.17    9.80
  -4  -4  27    8.11   10.29
  -4  -4 -27   -3.90    9.37
  -4   4 -27   10.39   12.51
  -4   4  26   29.70   11.92
  -4  -4 -26   19.66   12.33
  -4  -4 -26    9.92    9.47
  -4   4 -26    5.61    9.60
  -4  -4  26   11.55   12.73
  -4   4  25   25.52   11.79
  -4  -4  25   16.94   11.66
  -4  -4 -25   11.76   11.88
  -4  -4 -25   25.47    9.36
  -4   4 -25    0.52   11.24
  -4  -4 -24   49.17    9.52
  -4   4  24   10.53    9.30
  -4  -4 -24   42.64   12.54
  -4  -4  24   34.28   12.03
  -4   4 -24   40.17   11.24
  -4  -4 -23    9.84    9.37
  -4  -4 -23    1.74   12.25
  -4   4 -23    5.60    8.94
  -4   4  23    1.42   11.54
  -4  -4  23    7.22   11.86
  -4  -4  22   15.87   12.49
  -4   4  22   15.20   12.83
  -4  -4 -22   16.15   12.49
  -4   4 -22   21.58    9.54
  -4  -4 -22   29.29   12.42
  -4   4 -22   32.11   11.75
  -4  -4 -21   59.89   13.98
  -4  -4 -21   76.04   13.28
  -4   4 -21   76.14   13.57
  -4  -4  21   78.07   12.80
  -4   4 -21   35.54   12.25
  -4   4  21   77.72   10.10
  -4   4 -20   76.83   12.49
  -4   4 -20   40.66   12.44
  -4  -4 -20   23.65   13.20
  -4  -4  20   90.48   10.17
  -4   4  20   90.05   10.58
  -4  -4 -20   18.15   13.06
  -4   4  19   45.22    9.50
  -4   4 -19   13.98    9.43
  -4   4 -19   22.45   11.90
  -4  -4  19   26.35   12.24
  -4  -4  18   49.92   14.92
  -4   4 -18  143.09   10.37
  -4   4 -18  120.88   10.00
  -4   4  18  143.44   11.02
  -4   4  18  154.29   12.57
  -4   4 -17    2.44    9.16
  -4   4 -17    4.19    9.41
  -4  -4  17   -6.38   12.73
  -4  -4 -17    2.67    8.68
  -4  -4 -17    1.62   12.60
  -4   4  17   10.85    9.25
  -4   4  17    0.12   12.61
  -4   4  16   12.11   11.08
  -4   4  16   12.18    9.13
  -4   4 -16   18.46    9.02
  -4  -4 -16    4.84   12.89
  -4  -4 -16   -0.13   10.38
  -4  -4  16    3.50   11.46
  -4   4 -16    1.72    9.11
  -4  -4 -15   32.13   13.14
  -4   4  15   20.96    9.62
  -4   4  15   27.82    8.09
  -4   4 -15   18.89   11.14
  -4  -4  15    0.82   12.18
  -4   4 -15   27.36    8.82
  -4   4  14  132.19   13.16
  -4   4 -14  129.72    9.47
  -4   4  14  122.60    9.94
  -4   4 -14  128.58    9.28
  -4  -4 -14  143.00   13.84
  -4  -4  14  146.18   13.67
  -4   4 -13   11.18   11.70
  -4  -4 -13   33.49   11.17
  -4   4  13   29.52    8.73
  -4   4  13   37.64    9.11
  -4   4 -13   39.36   11.62
  -4  -4  13   41.50   11.68
  -4   4 -12  359.31   11.11
  -4   4  12  244.48   14.29
  -4   4 -12   39.35   14.57
  -4  -4  12  413.95   17.40
  -4  -4 -12  392.15   15.39
  -4   4  12  380.14   18.10
  -4   4 -11  276.65   12.49
  -4  -4 -11  326.30   18.43
  -4   4 -11  274.99   10.63
  -4   4  11  314.01   14.98
  -4  -4 -11  288.99   13.21
  -4   4  11  291.69   13.88
  -4  -4  11  320.76   16.56
  -4   4  10  508.12   15.99
  -4  -4 -10  537.54   24.84
  -4   4 -10  475.37   14.71
  -4  -4 -10  517.92   21.35
  -4  -4  10  538.60   22.30
  -4  -4 -10  530.77   18.35
  -4   4  10  461.99   16.65
  -4   4 -10  480.52   12.30
  -4   4   9  205.91   10.59
  -4   4   9  177.57   13.23
  -4   4  -9  214.75   12.05
  -4  -4   9  244.56   17.07
  -4  -4  -9  246.69   19.80
  -4   4  -9  238.64   12.95
  -4  -4  -9  237.25   14.74
  -4  -4  -9  231.79   17.62
  -4  -4  -8  627.74   25.78
  -4  -4   8  674.68   26.55
  -4   4   8  641.97   19.46
  -4   4  -8  618.31   13.39
  -4  -4  -8  671.87   32.71
  -4   4  -8  627.65   13.59
  -4   4   8  632.01   19.96
  -4  -4  -8  646.01   20.64
  -4   4   7  285.96   11.69
  -4  -4   7  294.48   23.84
  -4   4  -7  275.05   10.59
  -4   4  -7  253.93   10.25
  -4  -4  -7  260.56   22.93
  -4  -4  -7  293.75   24.81
  -4   4   7  276.83   14.44
  -4  -4  -7  300.74   15.60
  -4  -4   6  441.39   34.17
  -4   4  -6  441.36   13.86
  -4  -4  -6  456.48   40.30
  -4   4   6  428.75   15.39
  -4  -4  -6  455.19   17.84
  -4   4   6  401.56   14.56
  -4  -4   6  427.33   17.31
  -4   4  -6  421.98   14.19
  -4  -4  -6  358.06   39.49
  -4  -4   5  209.53   15.13
  -4   4  -5  192.84   12.48
  -4  -4  -5  203.22   13.37
  -4   4  -5  191.47    9.68
  -4   4   5  193.97   11.25
  -4   4   5  197.50   10.30
  -4   4   4  528.78   14.29
  -4   4  -4  586.70   14.96
  -4  -4   4  598.80   19.11
  -4   4   4  594.06   18.77
  -4  -4  -4  622.24   21.15
  -4   4  -4  606.04   15.61
  -4   4  -3   14.07    7.85
  -4   4  -3   16.45   11.24
  -4   4   3    7.90    8.46
  -4   4   3   11.56   10.32
  -4  -4  -3   17.63    8.35
  -4   4  -3   11.99    7.96
  -4  -4   3   13.69    9.65
  -4   4   2  123.78    9.27
  -4  -4  -2  132.09   12.45
  -4   4  -2  113.70    9.32
  -4   4   2  126.01   11.84
  -4   4  -2  116.91    9.01
  -4  -4   2  123.80   11.57
  -4   4   1   -3.41   11.03
  -4   4  -1   19.22   10.49
  -4  -4  -1    8.69   10.48
  -4  -4   1   15.27    7.83
  -4   4  -1   15.28   10.44
  -4   4   1   12.11   11.20
  -4   4   0   60.58    8.44
  -4   4   0   56.65   11.64
  -4  -4   0   65.69   10.88
  -4   3 -42   17.95   17.29
  -4  -3  42   -8.79   20.88
  -4  -3 -42   -3.89   20.26
  -4  -3 -42   13.13   13.91
  -4   3  42   -3.93   14.00
  -4   3 -41    2.70   19.59
  -4  -3  41   -2.24   16.80
  -4  -3 -41   -5.64   16.52
  -4   3  41   -1.23   16.79
  -4  -3 -41   -1.46   16.84
  -4   3 -40    2.66   16.13
  -4  -3 -40   -4.46   13.66
  -4  -3  40   10.42   13.58
  -4  -3 -40   17.50   13.15
  -4   3  40  -10.88   16.14
  -4  -3  39    7.18   13.33
  -4   3 -39  -14.97   12.04
  -4  -3 -39    9.38   15.79
  -4  -3 -39    8.10   13.61
  -4   3  39   10.57   11.81
  -4   3  38  -11.88   12.13
  -4  -3 -38   16.75   16.00
  -4   3 -38   17.68   15.09
  -4  -3 -38    7.71   12.59
  -4  -3  38    2.36   16.24
  -4   3  37    3.79   14.71
  -4   3 -37   -9.38   14.90
  -4  -3 -37    9.73   14.82
  -4  -3  37    0.94   17.87
  -4  -3 -37  -12.07   17.91
  -4   3 -36    8.06   11.63
  -4   3  36   14.99   14.93
  -4  -3  36   22.67   15.70
  -4  -3 -36   35.77   15.57
  -4  -3 -36   19.03   15.18
  -4  -3 -35   12.77   11.31
  -4   3  35   -3.79   11.70
  -4  -3  35    7.05   12.12
  -4  -3 -35   11.92   12.39
  -4   3 -35    1.72   14.04
  -4   3  34   -0.45   13.77
  -4  -3  34    2.08   11.07
  -4  -3 -34    8.60   11.08
  -4  -3 -34   17.56   15.08
  -4   3 -34    1.48   14.18
  -4  -3  33   18.44   12.64
  -4   3  33   14.65   13.68
  -4  -3 -33   -5.52   13.08
  -4  -3 -33   16.81   11.25
  -4   3 -33    1.72   11.31
  -4   3  32    5.03   10.56
  -4  -3 -32    8.95   13.19
  -4  -3  32   -7.85   13.22
  -4  -3 -32   -0.37   12.94
  -4   3 -32   -9.39   12.97
  -4   3  31   -8.16   14.02
  -4  -3 -31   18.62   12.52
  -4  -3 -31   24.42   12.84
  -4  -3  31   -4.34   12.18
  -4   3 -31   11.90   10.52
  -4   3  30    2.47    9.86
  -4  -3 -30    5.67   10.76
  -4  -3 -30    8.94   10.64
  -4  -3  30   10.33    9.87
  -4   3 -30    3.09    9.60
  -4  -3 -29   35.04    9.80
  -4  -3 -29   25.59   10.46
  -4   3  29   -4.82   12.60
  -4   3 -29    6.23   12.59
  -4  -3  29   42.16    9.77
  -4  -3 -28   15.92   11.89
  -4  -3 -28    4.80   13.39
  -4  -3  28   11.41   11.99
  -4   3  28   -3.32    9.68
  -4   3 -28   -0.81    9.60
  -4   3  27   46.01   12.86
  -4  -3 -27   44.45   12.89
  -4  -3  27   21.90   12.96
  -4  -3 -27   -4.49   11.81
  -4   3 -27   -3.36    9.61
  -4  -3 -26   11.97   12.07
  -4   3  26   21.38    9.47
  -4   3 -26    9.68   11.83
  -4  -3  26    5.89   12.14
  -4  -3 -26   -5.03    8.92
  -4   3 -25    5.53    9.55
  -4   3  25   38.19   12.23
  -4  -3 -25    8.39    9.45
  -4  -3 -25   -0.17    9.95
  -4  -3  25   14.99    9.34
  -4  -3  24  -35.21   12.85
  -4  -3 -24   76.47   10.18
  -4  -3 -24  -14.75   10.47
  -4   3 -24   76.55   13.06
  -4   3  24   73.23   12.89
  -4  -3  23    1.70   12.69
  -4  -3 -23    3.72    9.70
  -4   3  23   -0.61    9.88
  -4  -3 -23    2.31   11.86
  -4   3 -23    2.81   12.07
  -4   3 -22   48.29   10.21
  -4   3  22   59.16   10.32
  -4  -3 -22  -13.48   10.47
  -4  -3 -22   -2.82   12.48
  -4  -3  22   -1.69   13.14
  -4  -3 -21   -1.08   11.94
  -4  -3 -21   -3.46    9.88
  -4   3  21   14.92   12.71
  -4  -3  21   -1.79   11.86
  -4   3 -21   12.30    9.64
  -4  -3 -20   -8.45   12.17
  -4   3  20   34.57   12.89
  -4   3 -20   41.78   12.05
  -4  -3  20    1.23   11.91
  -4  -3 -20   -7.98    9.97
  -4  -3 -19   -3.83    8.88
  -4   3  19    5.04   12.50
  -4   3 -19   15.67   12.64
  -4  -3  19    1.22    8.65
  -4  -3  18   49.04   11.39
  -4  -3 -18    5.85    8.75
  -4   3  18   26.52   11.48
  -4   3 -18   57.71   11.23
  -4  -3 -17   11.74   12.71
  -4   3 -17  106.64   11.67
  -4   3  17  119.16   11.36
  -4  -3 -17  125.16   12.79
  -4   3 -16   50.98   11.18
  -4   3  16   51.77   11.09
  -4  -3 -16   48.34    8.80
  -4   3 -16   49.77    8.35
  -4   3 -15  535.16   14.50
  -4   3  15  593.14   25.30
  -4   3  15  578.25   20.90
  -4  -3 -15  557.38   20.50
  -4   3 -15  588.11   13.32
  -4   3 -14   37.67    8.34
  -4  -3 -14   47.38   11.81
  -4   3  14   49.41   12.85
  -4   3  14   56.50   11.02
  -4   3 -14   54.59    8.57
  -4   3 -13  140.30    9.14
  -4   3  13  124.44   12.34
  -4  -3 -13  147.23   10.67
  -4   3  13  135.85    9.82
  -4   3 -13  145.15   11.55
  -4  -3 -12  101.49    9.71
  -4   3  12  103.58   11.79
  -4   3 -12   96.21   11.75
  -4   3 -12   90.88    8.70
  -4   3  12  108.69    9.57
  -4  -3  12  109.89   12.69
  -4   3  11   66.32   10.74
  -4   3 -11   59.87    8.59
  -4   3 -11   50.80    8.41
  -4   3  11   -3.81   12.00
  -4  -3 -11   68.63   12.46
  -4  -3  11   64.11   11.64
  -4  -3 -10   98.04   11.64
  -4   3  10  105.20   11.62
  -4   3 -10   92.35   11.25
  -4   3 -10   81.21    8.88
  -4  -3  10  101.38   12.17
  -4  -3 -10  101.21   11.62
  -4  -3 -10  107.82   12.75
  -4   3  10  110.02    9.58
  -4  -3  -9  230.70   14.84
  -4   3   9  221.79   13.66
  -4  -3  -9  227.46   14.05
  -4  -3   9  201.39   14.15
  -4   3  -9  176.82   10.09
  -4  -3  -9  228.26   14.87
  -4   3  -9  213.30   10.46
  -4   3   9  222.65   14.14
  -4  -3   8   10.34   11.15
  -4   3  -8   14.32    8.13
  -4  -3  -8   11.82   11.43
  -4   3   8   13.59   10.16
  -4   3   8   17.48    8.42
  -4  -3  -8   14.06   10.83
  -4   3  -8   10.71   10.92
  -4  -3  -8    5.43   10.81
  -4   3  -7   60.75    9.02
  -4   3   7   64.45   12.42
  -4  -3   7   73.03   12.59
  -4   3  -7   71.79    9.02
  -4  -3  -7   71.13   13.53
  -4  -3  -7   76.50    9.33
  -4   3   7   75.64   10.77
  -4  -3  -6   33.81   11.20
  -4  -3   6   36.49   11.80
  -4   3  -6   29.98   11.81
  -4  -3  -6   29.00   11.12
  -4   3  -6   21.28   11.89
  -4   3   6   31.22   10.05
  -4  -3   6   31.28   11.13
  -4   3   6   33.31    8.65
  -4  -3   5   55.31   12.68
  -4   3  -5   51.17   11.39
  -4  -3  -5   46.78   11.73
  -4  -3  -5   59.03   12.37
  -4   3   5   54.31   11.02
  -4   3  -5   54.90    8.60
  -4  -3   5   49.38   11.64
  -4  -3  -5   55.36   13.49
  -4   3   5   54.75    8.98
  -4   3  -4  359.97   11.90
  -4  -3  -4  353.48   20.59
  -4   3  -4  356.76   11.93
  -4  -3  -4  385.90   20.66
  -4  -3  -4  411.47   18.70
  -4  -3   4  365.00   17.86
  -4   3   4  341.66   13.47
  -4  -3   4  409.06   24.29
  -4   3   4  365.39   15.69
  -4   3   3  413.94   15.16
  -4   3  -3  410.41   14.45
  -4  -3   3  438.35   25.51
  -4  -3  -3  410.86   16.61
  -4  -3   3  423.31   22.54
  -4   3  -3  391.51   14.91
  -4  -3  -3  461.04   24.26
  -4   3   3  416.27   16.72
  -4  -3  -3  429.89   24.35
  -4  -3   3  408.69   18.59
  -4  -3   2  113.50   17.27
  -4   3   2  103.39    9.48
  -4   3  -2  101.55   11.67
  -4  -3  -2  124.93   12.45
  -4  -3  -2  113.41   16.92
  -4  -3  -2  113.88   16.62
  -4  -3   2  106.44   16.25
  -4  -3   2  113.65   12.44
  -4   3   2  114.45   12.64
  -4  -3  -1   80.67    9.02
  -4   3   1   65.09   11.34
  -4  -3   1   75.85   16.56
  -4  -3  -1   67.78   15.58
  -4  -3  -1   71.31   17.14
  -4  -3   1   78.07   17.34
  -4   3  -1   71.23    8.96
  -4   3  -1   71.06   11.51
  -4  -3   1   63.61    9.14
  -4   3   1   64.64    9.03
  -4   3   0    1.51   11.68
  -4  -3   0    0.94   13.73
  -4  -3   0    0.38   13.09
  -4  -3   0   -0.06   10.42
  -4   3   0    1.19   11.31
  -4   2 -43    3.90   17.67
  -4  -2 -43   -1.20   16.66
  -4  -2 -43   -0.77   20.03
  -4   2  43  -16.92   17.35
  -4  -2  43   -5.29    9.06
  -4   2 -42   -0.15   17.02
  -4  -2  42    5.02   14.06
  -4  -2 -42   15.50   14.28
  -4  -2 -42    5.77   13.82
  -4   2  42    3.31   19.93
  -4  -2 -41    3.55   16.47
  -4  -2  41   13.54   13.43
  -4   2  41   -8.07   16.74
  -4   2 -41   -5.77   13.86
  -4  -2 -41   17.54   13.70
  -4  -2  40   -4.84   13.29
  -4   2 -40   -5.86   14.13
  -4  -2 -40    1.18   13.50
  -4  -2 -40    0.52   16.31
  -4   2  40   -1.66   13.90
  -4  -2 -39  -10.02   12.86
  -4  -2 -39    2.74   12.85
  -4  -2  39    2.98   12.65
  -4   2 -39    0.82   16.08
  -4   2  39   -8.87   13.39
  -4  -2 -38   -4.43   15.08
  -4   2 -38   -0.30   16.26
  -4  -2  38   -0.72   14.55
  -4  -2 -38   -8.13   14.77
  -4   2  38    5.91   14.89
  -4  -2 -37    3.95   12.21
  -4  -2 -37   12.62   15.19
  -4  -2  37   12.87   15.40
  -4   2 -37   17.35   11.56
  -4   2  37   15.49   15.64
  -4  -2 -36   46.42   14.51
  -4   2 -36   21.54   11.08
  -4   2  36    8.07   11.24
  -4  -2 -36   39.55   15.98
  -4  -2  36   42.98   14.43
  -4   2  35    2.95   10.16
  -4   2 -35    2.94   13.54
  -4  -2  35    9.62   14.81
  -4  -2 -35    8.41   15.17
  -4  -2 -35   13.28   11.06
  -4   2 -34   28.22   13.42
  -4   2  34   19.01   13.65
  -4  -2 -34   13.35   15.44
  -4  -2 -34   34.40   16.03
  -4  -2  34    3.73   16.56
  -4   2  33    8.60   12.53
  -4   2 -33   -0.26   10.01
  -4  -2 -33   16.53   14.62
  -4  -2  33    5.79   15.05
  -4  -2 -33   13.46   10.77
  -4  -2 -32    8.86   14.03
  -4   2  32    2.55   10.29
  -4  -2  32    1.68   13.29
  -4  -2 -32   12.06   14.24
  -4   2 -32   -2.19   12.77
  -4  -2 -31  -10.35   12.34
  -4  -2 -31    2.34   10.07
  -4   2  31    5.64   12.26
  -4  -2  31    6.91   11.94
  -4   2 -31   -0.43   12.25
  -4   2  30   24.66   10.12
  -4  -2 -30   -2.17   12.56
  -4  -2 -30   27.63   13.04
  -4  -2  30   16.88   12.40
  -4   2 -30   -0.03   10.02
  -4   2  29    1.49    9.89
  -4  -2 -29   -3.64   12.38
  -4  -2 -29   -0.19   12.48
  -4  -2  29   -4.20   12.10
  -4   2 -29    7.14   13.05
  -4  -2 -28   -0.03   12.17
  -4  -2 -28   -3.31    9.43
  -4  -2  28    0.63   12.14
  -4   2 -28    8.63    9.25
  -4   2  28    4.86   12.20
  -4   2  27   19.10    9.97
  -4   2 -27  -14.98   14.33
  -4  -2 -27    6.46   12.23
  -4  -2  27   -5.92   12.57
  -4  -2  26    8.66   12.75
  -4   2  26   10.79   12.23
  -4  -2 -26    4.18   12.57
  -4   2 -26    5.69    9.74
  -4   2 -25   -9.42   12.55
  -4   2  25   41.45   12.43
  -4  -2 -25   44.19   12.25
  -4  -2 -24   63.08   13.29
  -4   2 -24   41.43   12.45
  -4   2  24   63.87   10.17
  -4  -2 -23    2.96   12.07
  -4  -2  23    1.54   13.01
  -4   2  23   14.70   12.57
  -4   2 -23    4.37    9.77
  -4  -2 -22  249.85   12.61
  -4   2  22  273.21   15.49
  -4   2 -22  260.37   13.92
  -4  -2  22  277.29   14.64
  -4  -2 -21    0.76    8.22
  -4   2  21    7.20    8.98
  -4   2 -21    5.21   12.14
  -4  -2  21    6.55    8.22
  -4  -2  20   20.83    8.55
  -4   2  20   28.49    7.91
  -4   2 -20   18.29   10.61
  -4   2  19   19.37    8.25
  -4   2 -19   18.56    8.98
  -4  -2 -18  119.19    9.59
  -4   2 -18  124.26    9.26
  -4   2  18  125.65    9.78
  -4  -2  17   11.73    7.77
  -4   2 -17   10.43    7.88
  -4   2  17    3.33    7.92
  -4  -2  16   15.46   11.27
  -4   2 -16    3.53   10.42
  -4   2  16   14.55    7.94
  -4  -2  15  205.94   11.86
  -4   2 -15  189.72    9.96
  -4   2 -15  191.84   13.02
  -4   2  15  206.36   11.36
  -4   2 -14   -0.54   10.72
  -4  -2  14    3.82   11.74
  -4   2 -14    3.35   10.59
  -4   2  14   10.91   11.54
  -4   2  13   72.72   11.66
  -4   2 -13   81.71    9.03
  -4   2 -13   75.24   11.28
  -4  -2  13   74.69   11.98
  -4  -2 -13   75.81   12.33
  -4  -2  12   73.61    9.76
  -4   2 -12   76.86    9.09
  -4   2  12   80.37   14.55
  -4   2 -12   86.39   12.31
  -4   2  12   73.89    9.57
  -4  -2 -12   83.19   12.53
  -4  -2  11   40.42    8.93
  -4   2  11   40.55   13.40
  -4   2 -11   37.05    8.81
  -4   2  11   43.12   12.15
  -4  -2 -11   30.84   11.81
  -4   2 -11   44.77    8.73
  -4  -2  10   28.83   10.74
  -4   2  10   29.99    8.92
  -4  -2 -10   27.15    7.61
  -4   2 -10    5.98    8.79
  -4   2  10   28.43   11.48
  -4  -2 -10   26.57   10.48
  -4  -2 -10   29.39    8.61
  -4   2 -10   10.85   11.95
  -4   2  -9   79.31    9.34
  -4  -2  -9   74.60   11.63
  -4  -2  -9   75.15   11.40
  -4   2  -9   77.33   11.47
  -4  -2   9   76.27   12.19
  -4  -2  -9   67.45    8.81
  -4   2   9   73.04    9.40
  -4   2   9   73.41   13.83
  -4   2   8   13.40   11.74
  -4   2  -8   19.06    8.73
  -4   2  -8   16.19   11.14
  -4  -2  -8   19.39   11.44
  -4   2   8   12.40   11.99
  -4  -2  -8   18.06   10.67
  -4  -2  -8   12.46   10.72
  -4  -2   8   20.40   10.95
  -4   2   7   92.28   12.20
  -4  -2  -7   72.93   12.39
  -4  -2  -7   90.57   13.01
  -4  -2   7   86.18   12.54
  -4   2  -7   80.25   12.50
  -4  -2  -7   78.81   12.39
  -4   2  -7   81.83    9.18
  -4   2   7   86.37   12.97
  -4   2   6  199.84   10.98
  -4  -2   6  196.96   24.58
  -4  -2  -6  196.83   14.49
  -4   2  -6  204.44   12.31
  -4   2   6  207.98   14.99
  -4  -2  -6  225.71   14.94
  -4  -2  -6  207.62   14.02
  -4  -2   6  224.81   16.33
  -4   2  -6  197.94   12.87
  -4  -2  -5   65.44   11.63
  -4  -2  -5   66.89   12.59
  -4   2  -5   67.41   11.40
  -4  -2  -5   66.34   12.31
  -4  -2   5   64.04   14.17
  -4  -2   5   61.22   15.94
  -4   2   5   67.88   12.40
  -4   2   5   66.64    9.14
  -4   2  -5   64.38   11.92
  -4   2  -4   83.88    9.23
  -4  -2  -4   91.42   13.03
  -4  -2  -4   86.40   12.90
  -4   2  -4   94.92   12.09
  -4  -2   4   88.46   14.71
  -4  -2  -4   83.21    9.79
  -4  -2   4   92.99   12.74
  -4   2   4   93.19   13.02
  -4   2   4  109.94    9.58
  -4   2  -3  347.38   13.85
  -4  -2  -3  337.74   16.63
  -4   2   3  326.51   15.61
  -4   2  -3  330.85   11.47
  -4   2   3  350.40   12.37
  -4  -2  -3  345.45   15.93
  -4  -2   3  327.33   19.77
  -4  -2   3  353.48   19.10
  -4  -2  -3  356.36   17.25
  -4  -2  -2   57.28   12.25
  -4   2   2   52.72    8.71
  -4   2  -2   53.99    8.74
  -4  -2  -2   57.83   12.32
  -4  -2   2   53.28   12.39
  -4   2   2   45.42   10.58
  -4  -2  -2   56.27   11.76
  -4  -2   2   51.82   12.40
  -4   2   1  114.92    9.08
  -4  -2  -1  124.76   14.87
  -4   2  -1  117.49    9.35
  -4  -2   1  116.14   13.57
  -4  -2  -1  120.82   13.69
  -4  -2   1  120.38   14.91
  -4  -2   1  121.68   13.91
  -4  -2  -1  123.89   13.46
  -4   2   0  269.39   10.93
  -4  -2   0  290.05   17.79
  -4  -2   0  311.05   17.75
  -4  -2   0  304.75   16.89
  -4   1 -43    2.96   17.62
  -4  -1 -43    0.64   16.95
  -4  -1 -43   -1.16   20.08
  -4  -1  43   -2.94   16.39
  -4   1  43    5.16   17.04
  -4   1 -42  -12.08   19.29
  -4   1  42   -3.66   19.87
  -4  -1 -42   -7.30   14.13
  -4  -1 -42    6.98   16.67
  -4  -1  42    3.04   16.92
  -4   1 -41   -4.14   16.77
  -4  -1  41   -3.42   16.42
  -4  -1 -41    4.24   13.44
  -4   1  41   -8.27   16.29
  -4  -1 -41   -1.99   16.45
  -4   1 -40   -2.47   12.71
  -4  -1 -40    4.24   15.72
  -4  -1 -40    8.32   16.11
  -4  -1  40   -5.42   15.10
  -4   1  40   -4.57   12.71
  -4   1 -39   -3.40   12.35
  -4  -1 -39    7.58   15.10
  -4  -1 -39   -1.27   15.11
  -4  -1  39   -8.27   14.76
  -4   1  39   17.72   12.16
  -4   1 -38   -6.07   14.90
  -4  -1 -38    6.07   14.39
  -4  -1 -38   -2.84   11.91
  -4  -1  38    1.01   14.71
  -4   1  38   -1.23   12.31
  -4   1 -37   12.59   16.27
  -4  -1 -37   15.11   14.79
  -4  -1  37    1.37   14.49
  -4   1  37   -0.95   14.24
  -4  -1  36   14.55   13.84
  -4   1  36   23.53   15.94
  -4  -1 -36   -3.39   16.12
  -4   1 -36   53.56   14.92
  -4  -1 -35  -12.85   16.36
  -4   1  35   -9.47   13.67
  -4   1 -35   11.10   10.83
  -4  -1  35   -5.50   16.04
  -4   1 -34   -3.18   10.50
  -4  -1 -34    1.87   14.12
  -4  -1  34   -1.18   15.86
  -4   1  34   -3.38   10.47
  -4   1 -33    9.04   13.79
  -4  -1 -33   -2.60   14.17
  -4   1  33    1.89   10.26
  -4  -1  33   -3.74   14.05
  -4   1  32    7.28   13.24
  -4   1 -32    2.63   12.75
  -4  -1 -32    3.75   12.87
  -4  -1  32    7.35   13.79
  -4   1 -31    7.03    9.73
  -4   1  31   13.88    9.85
  -4  -1 -31   -1.06   10.51
  -4  -1  31    4.07   10.89
  -4   1  30   42.09   10.19
  -4  -1 -30   10.38   11.44
  -4  -1  30   21.55   11.32
  -4   1 -30   37.00   13.85
  -4   1  29    3.39   13.45
  -4  -1 -29    5.94    9.19
  -4  -1  29   -1.41    9.39
  -4   1 -29    5.80    9.60
  -4  -1 -28   27.25   12.86
  -4   1 -28   11.85   10.08
  -4  -1  28   28.93   12.34
  -4   1  28   29.95   10.45
  -4   1 -27   20.86   14.37
  -4  -1 -27   31.20   12.64
  -4  -1  27   23.11   12.83
  -4  -1 -26   19.62    9.60
  -4   1 -26   13.81    9.69
  -4  -1  26   17.92   12.00
  -4  -1  25   -1.41    8.82
  -4  -1 -25    6.53    8.97
  -4   1 -25   -8.87   12.81
  -4   1  25   -4.39   11.56
  -4  -1  24   -0.12    7.89
  -4   1  24   -3.38    8.94
  -4   1 -24   -1.32    8.92
  -4  -1  23    1.88   10.78
  -4   1  23   -0.03   11.60
  -4   1 -23    7.27   11.42
  -4  -1  22  149.66   10.22
  -4   1  22  141.72   10.65
  -4   1 -22   89.95   12.82
  -4  -1 -22  142.70    9.99
  -4   1  21  150.28   11.20
  -4  -1 -21  134.08   13.15
  -4   1 -21  135.55   10.38
  -4   1  20   83.23   12.81
  -4   1 -20  111.28   10.34
  -4  -1  19  106.28   12.17
  -4   1  19  127.41   12.99
  -4  -1 -19  113.27   13.18
  -4   1 -19   -3.58   10.18
  -4  -1  18   93.69    9.76
  -4  -1 -18   81.01    9.25
  -4   1  18   91.28   12.50
  -4   1 -18   91.29   11.74
  -4  -1  17  298.50   15.88
  -4   1  17  301.54   15.89
  -4   1 -17  292.09   13.32
  -4  -1 -17  276.90   12.20
  -4  -1  16   15.02   11.46
  -4   1 -16   14.00    8.18
  -4  -1 -16    6.94   10.21
  -4   1  16   12.89   11.59
  -4   1  15   -1.42   10.82
  -4   1 -15    1.07    8.10
  -4  -1  15    3.02   10.61
  -4  -1 -15    1.99   11.10
  -4   1 -14   52.49    9.03
  -4  -1  14   61.30   11.54
  -4   1  14   63.90    9.27
  -4  -1 -14   56.46   11.89
  -4   1 -13  105.61   12.71
  -4  -1  13  109.73   13.11
  -4   1 -13  112.56   12.26
  -4  -1 -13  106.92   11.94
  -4   1  13  104.96   12.51
  -4   1 -12    5.53    7.99
  -4   1 -12    1.31   10.34
  -4  -1 -12    3.35    8.16
  -4   1  12    2.07   11.37
  -4  -1  12    6.47   12.09
  -4   1  11  237.80   14.35
  -4   1 -11  218.12   12.92
  -4  -1 -11  225.61   13.74
  -4  -1  11  215.26   12.72
  -4  -1 -11  240.13   14.43
  -4   1 -11  213.77   13.16
  -4   1  10   38.69    9.00
  -4   1 -10   39.96   10.91
  -4  -1 -10   45.73   12.14
  -4  -1 -10   45.56    8.94
  -4  -1  10   49.68   12.72
  -4   1 -10   47.62   11.04
  -4   1  -9   17.28    8.09
  -4  -1  -9   17.29    8.73
  -4  -1  -9   21.59   11.53
  -4   1   9   19.68   16.33
  -4  -1   9    9.89   12.37
  -4   1   9   16.78   10.84
  -4   1  -9    9.20    8.08
  -4  -1   8   37.35   11.80
  -4   1  -8   35.23   10.73
  -4  -1  -8   33.37    8.66
  -4  -1  -8   29.07    8.43
  -4   1  -8   30.84    8.50
  -4   1   8   29.07   15.42
  -4   1   8   31.35   11.19
  -4   1  -7    4.27    8.02
  -4   1   7   -2.27   10.81
  -4   1  -7   -3.96   11.12
  -4  -1  -7    2.38   10.37
  -4  -1   7    4.73   10.98
  -4   1   7   -0.43   12.85
  -4  -1  -7   -3.02    9.94
  -4   1  -6   98.79   12.31
  -4  -1  -6  107.19   11.86
  -4   1  -6   99.86    9.48
  -4   1   6  109.33   12.34
  -4   1   6  106.58   15.09
  -4  -1  -6  107.86   12.01
  -4  -1   6  121.09   12.41
  -4  -1   5    4.03   15.44
  -4   1   5    3.77    8.86
  -4  -1  -5    4.79    7.62
  -4   1  -5    7.96   11.86
  -4  -1  -5    5.09   10.65
  -4   1  -5    2.84   11.80
  -4  -1   5    5.38    7.61
  -4   1   5    5.01   11.06
  -4  -1  -4  191.37   13.32
  -4   1  -4  202.28   13.93
  -4  -1  -4  200.06   13.50
  -4  -1   4  196.47   11.91
  -4  -1   4  204.47   18.92
  -4   1   4  191.66   14.82
  -4   1   4  204.51   13.81
  -4   1  -4  195.90   12.83
  -4   1  -3  224.99   11.57
  -4  -1  -3  218.47   13.72
  -4   1  -3  186.40   11.07
  -4   1   3  209.88   15.26
  -4  -1   3  236.17   14.93
  -4  -1   3  234.57   17.72
  -4   1   3  242.58   14.73
  -4  -1  -3  218.73   13.93
  -4   1   2  150.19   10.75
  -4  -1   2  155.16   13.89
  -4   1  -2  141.80   10.50
  -4   1  -2  145.84   13.73
  -4  -1  -2  139.04   10.72
  -4  -1  -2  153.96   13.59
  -4  -1   2  150.46   15.27
  -4   1   1  227.91   14.48
  -4  -1  -1  225.02   14.01
  -4   1  -1  226.31   14.26
  -4  -1   1  204.15   15.98
  -4  -1  -1  227.45   12.13
  -4  -1   1  219.97   14.91
  -4  -1   0   -0.32   10.46
  -4   1   0    0.16    8.73
  -4  -1   0    3.45   10.40
  -4  -1   0   -1.47   11.00
  -4   0 -43   -9.59   14.24
  -4   0  43   -0.89   14.50
  -4   0  42   -7.13   12.90
  -4   0 -42    4.45   13.01
  -4   0 -41    4.42   15.29
  -4   0  41   -3.61   15.58
  -4   0 -40   13.82   16.38
  -4   0  40   -5.87   15.96
  -4   0  39    4.63   15.60
  -4   0 -39    5.60   18.22
  -4   0 -38   -8.11   16.67
  -4   0  38   -6.58   16.25
  -4   0 -37    1.75   14.37
  -4   0  37   -3.19   14.03
  -4   0 -36   -8.33   12.06
  -4   0  36   13.34   14.14
  -4   0 -35    3.44   10.65
  -4   0  35    4.30   10.76
  -4   0  34    5.71   10.93
  -4   0 -34   -3.00   10.78
  -4   0  33    3.13   13.22
  -4   0 -33   10.31   13.86
  -4   0 -32   38.81   15.24
  -4   0  32   18.72   14.04
  -4   0 -31    3.23   10.89
  -4   0  31    9.56   13.47
  -4   0 -30   26.89   10.41
  -4   0  30   17.15   10.34
  -4   0 -29    5.47   12.21
  -4   0  29   -0.12    9.14
  -4   0 -28   53.92   11.91
  -4   0 -27   -2.44    8.90
  -4   0  26   14.17    8.99
  -4   0 -26    1.88   11.68
  -4   0 -25   -1.86    8.76
  -4   0  25    1.36   11.57
  -4   0  24   19.78    8.26
  -4   0  23    1.85   10.87
  -4   0  22    4.85    8.95
  -4   0 -22    3.73   10.98
  -4   0  21   10.69   11.87
  -4   0 -21   -2.35    8.48
  -4   0  20   86.45   12.01
  -4   0 -20   78.26   12.88
  -4   0  19   -2.28    8.56
  -4   0 -19    0.54   11.15
  -4   0  18  149.24   10.56
  -4   0 -18  125.93    9.54
  -4   0  17    1.66   10.64
  -4   0 -17   -6.20    8.10
  -4   0 -16   12.98    8.64
  -4   0  16   36.30   11.03
  -4   0  15   -3.05   10.46
  -4   0 -15    0.60    7.84
  -4   0 -14   51.00   10.72
  -4   0  14   59.98    8.85
  -4   0 -13   -3.34   11.25
  -4   0  13   -1.31   10.69
  -4   0 -12  157.77    9.94
  -4   0 -12  144.13   12.58
  -4   0  12  151.33   13.01
  -4   0 -11   -0.31    7.81
  -4   0 -11   -0.26   11.07
  -4   0  11   -0.13   10.57
  -4   0 -10  428.89   15.73
  -4   0 -10  396.88   15.29
  -4   0  10  442.07   17.42
  -4   0  -9    3.64    8.35
  -4   0   9    1.79    8.55
  -4   0  -9   -3.33   10.92
  -4   0   8   79.18   10.24
  -4   0  -8   84.88    9.61
  -4   0  -8   91.95   11.91
  -4   0   7    1.23    8.87
  -4   0  -7    3.28   11.18
  -4   0  -7   -0.44   12.16
  -4   0  -6   16.57   11.92
  -4   0  -6   18.70    8.74
  -4   0   6   15.02   12.57
  -4   0   6   19.48   18.59
  -4   0   6   18.19   17.53
  -4   0  -5    1.63   11.09
  -4   0  -5   -3.05    8.21
  -4   0   5   -0.71    8.55
  -4   0   5   -0.39   13.91
  -4   0  -4  109.30   12.19
  -4   0  -4  107.33    9.70
  -4   0   4  114.62   12.19
  -4   0  -3    1.94   10.36
  -4   0   3   -3.00   10.63
  -4   0  -3    0.95    8.15
  -4   0  -2    5.33   10.47
  -4   0  -2   -2.12   10.54
  -4   0   2    5.67   10.57
  -4   0   1   -5.53   10.59
  -4   0  -1    1.31   10.39
  -4   0  -1   -0.50    8.16
  -4   0   0   12.99   10.73
  -3  13 -16   -7.63   13.66
  -3  13 -16    6.59   17.00
  -3  13  16   -2.28   20.67
  -3 -13 -16    1.22   16.98
  -3  13 -16    4.50   16.62
  -3  13 -15    4.70   18.97
  -3  13  15   -5.84   14.47
  -3  13 -15   -2.92   16.37
  -3 -13 -15   -3.74   19.00
  -3  13 -14    6.21   13.82
  -3  13  14    8.61   19.12
  -3 -13 -14   -4.65   16.98
  -3  13 -14    0.69   14.12
  -3 -13 -13   23.92   14.15
  -3  13  13   11.16   13.97
  -3  13 -13   14.18   13.62
  -3  13  13    8.27   14.32
  -3  13  12    2.76   17.25
  -3 -13 -12   20.12   14.09
  -3  13 -12   14.39   16.18
  -3 -13 -11    7.77   13.85
  -3  13 -11   35.62   15.96
  -3  13  11   18.92   14.50
  -3  13  10   -5.76   13.84
  -3  13  10   -8.95   19.11
  -3  13 -10    2.91   15.86
  -3 -13 -10    1.66   12.73
  -3  13  -9   36.88   13.83
  -3  13   9   23.72   14.33
  -3  13   9   -5.62   19.15
  -3 -13  -9   28.37   13.20
  -3  13  -9    7.40   16.29
  -3  13  -8   -1.81   15.86
  -3  13  -8    0.63   15.99
  -3  13   8    5.68   18.77
  -3  13  -8    6.68   13.37
  -3 -13  -8    4.55   12.64
  -3  13   8   -4.50   13.81
  -3  13   7    7.28   13.22
  -3  13  -7   -1.15   12.99
  -3  13   7    7.79   13.56
  -3  13  -7   19.17   16.11
  -3 -13  -7   -2.91   12.36
  -3  13  -7   29.51   13.06
  -3 -13  -6  -14.39   14.94
  -3  13  -6   -3.11   17.75
  -3  13  -6   10.38   16.11
  -3  13   6   -4.63   13.15
  -3  13  -6  -13.99   15.89
  -3 -13  -5   -1.90   16.55
  -3  13  -5   -2.51   15.78
  -3  13   5   11.81   15.70
  -3  13   5   11.56   14.05
  -3  13  -5    6.64   13.29
  -3  13  -5   -3.36   15.78
  -3  13  -4    8.54   12.76
  -3  13   4   -4.13   13.18
  -3 -13  -4    6.54   14.88
  -3  13   4    4.71   15.75
  -3  13  -4   -4.17   17.59
  -3  13   4    4.27   13.06
  -3 -13  -3    0.39   12.38
  -3  13   3    3.85   15.19
  -3  13  -3   -3.58   17.45
  -3  13   3    6.99   15.64
  -3  13   3   -9.94   13.26
  -3  13  -3    1.69   12.80
  -3  13  -2    2.57   15.62
  -3  13  -2    6.30   17.65
  -3  13  -2   -1.78   12.79
  -3  13   2   -3.11   15.12
  -3  13   2   13.59   13.37
  -3  13  -1   -9.29   15.14
  -3  13   1    6.81   17.30
  -3  13  -1   -2.27   12.86
  -3  13  -1   11.66   17.27
  -3  13   1    0.21   11.92
  -3  13   0    4.25   12.72
  -3  13   0   -1.50   11.87
  -3  13   0   -2.20   12.97
  -3 -12 -23    2.52   20.45
  -3  12  23   12.56   14.56
  -3  12 -23   -9.58   17.33
  -3 -12 -23   -8.50   13.23
  -3 -12 -22    3.74   20.10
  -3  12 -22    7.23   14.00
  -3  12  22    8.74   17.04
  -3  12  22    2.51   17.60
  -3 -12 -22    7.24   19.00
  -3  12 -22   -4.87   14.47
  -3  12 -22    2.28   16.77
  -3  12 -21    5.02   15.81
  -3 -12 -21    8.48   22.76
  -3  12  21    4.52   13.47
  -3  12 -21  -17.37   16.60
  -3  12  21    6.81   14.78
  -3 -12 -21   22.73   13.98
  -3  12 -20   46.95   14.09
  -3  12  20   42.59   20.69
  -3  12  20   -5.57   15.64
  -3 -12 -20   64.12   16.59
  -3 -12 -19   -4.01   15.98
  -3  12  19   -7.76   12.97
  -3  12  19   -1.85   14.08
  -3  12 -19   -3.37   15.88
  -3 -12 -18   -1.60   13.04
  -3  12  18   19.60   17.56
  -3  12  18   12.29   16.94
  -3  12 -18   10.26   15.78
  -3  12 -17   -8.62   13.22
  -3  12  17  -15.78   15.95
  -3  12 -17   20.96   15.75
  -3  12  17   -3.00   13.66
  -3  12 -17   -8.36   13.65
  -3 -12 -17   -1.06   13.31
  -3  12 -16  -14.64   16.20
  -3  12 -16    0.37   16.03
  -3 -12 -16    2.25   17.89
  -3  12  16  -20.97   13.70
  -3  12  16   68.27   18.43
  -3  12 -16   52.53   16.31
  -3  12 -15   10.89   12.84
  -3 -12 -15    7.01   15.24
  -3  12 -15   -2.24   15.49
  -3  12  15    0.28   17.18
  -3  12 -15   -8.02   14.91
  -3  12  15    6.31   12.97
  -3  12  14    7.58   13.25
  -3  12 -14    0.79   12.92
  -3  12  14    0.02   17.89
  -3 -12 -14    6.06   14.80
  -3  12 -14    7.52   15.74
  -3  12 -13    8.31   12.09
  -3  12 -13   -1.40   15.86
  -3  12  13    8.12   15.54
  -3 -12 -13   -4.57   11.78
  -3  12  13   -9.40   13.41
  -3  12 -12   -2.18   12.85
  -3  12  12    2.86   15.98
  -3 -12 -12    7.70   11.55
  -3  12  12   -5.77   12.73
  -3  12 -12    0.25   12.34
  -3 -12 -11    0.26   12.27
  -3  12  11   -1.93   15.18
  -3  12 -11   18.43   14.58
  -3  12 -11   -5.11   14.66
  -3  12  11   16.23   12.59
  -3  12 -10   -0.23   12.21
  -3  12  10   -2.38   12.30
  -3  12  10  -13.42   14.97
  -3 -12 -10   10.22   12.04
  -3  12 -10    1.96   12.17
  -3  12 -10    7.65   14.02
  -3  12  -9   -3.99   14.36
  -3  12  -9   -2.81   14.03
  -3 -12  -9   -5.32   11.96
  -3  12   9    5.03   16.07
  -3  12  -9   -7.12   12.06
  -3 -12  -8    7.55   11.10
  -3  12  -8    5.04   14.25
  -3  12  -8    5.11   11.67
  -3  12  -8    8.55   14.05
  -3  12   8   -0.73   11.58
  -3  12  -7    1.83   14.24
  -3  12  -7   -8.22   14.16
  -3 -12  -7   -0.29   13.65
  -3  12   7    3.69   15.84
  -3  12  -7   -0.75   13.83
  -3  12  -6   -4.33   11.39
  -3  12  -6   -3.44   11.47
  -3  12   6   -4.98   11.18
  -3  12  -6    4.98   11.56
  -3 -12  -6   13.92   14.06
  -3 -12  -5    6.61   11.73
  -3  12   5   -8.91   11.56
  -3  12  -5   -3.30   15.58
  -3  12  -5    1.58   11.69
  -3  12   4    4.63   15.27
  -3  12  -4   -2.01   11.34
  -3 -12  -4    1.70   11.69
  -3  12  -4   -3.38   11.53
  -3  12  -3   -3.63   11.33
  -3  12   3    4.22   11.67
  -3 -12  -3    2.50   15.37
  -3  12   3    8.06   10.76
  -3  12  -3    3.68   15.45
  -3  12  -3    2.32   11.44
  -3  12   3    4.46   14.32
  -3  12   2    0.89   11.55
  -3  12  -2   -2.37   14.12
  -3 -12  -2   -4.30   11.56
  -3  12  -2    5.73   11.35
  -3  12  -1    5.10   14.33
  -3 -12  -1    4.98   14.11
  -3  12  -1   -0.01   11.38
  -3  12   0    0.99   11.35
  -3 -12   0    1.53   11.26
  -3  12   0   -1.67   11.43
  -3 -11 -28    0.76   14.30
  -3  11 -28    7.63   14.05
  -3 -11 -28   -5.59   16.19
  -3  11  28   14.83   14.47
  -3  11 -28    3.60   16.35
  -3  11 -27   -1.90   13.57
  -3 -11 -27    3.91   19.99
  -3  11 -27    3.27   19.87
  -3 -11 -27    7.70   13.63
  -3 -11 -26   -2.04   16.26
  -3 -11 -26    7.66   17.47
  -3  11 -26   -5.24   14.18
  -3  11 -26   -2.93   13.67
  -3  11 -26   -3.85   16.17
  -3 -11 -25    0.80   15.56
  -3  11 -25    4.41   13.03
  -3 -11 -25   -2.08   20.37
  -3  11 -25   -5.64   18.60
  -3  11 -24   -8.90   13.75
  -3  11 -24   -8.06   15.72
  -3 -11 -24    3.12   20.53
  -3 -11 -24   -0.79   12.83
  -3  11  24   29.31   16.06
  -3 -11 -23    0.53   19.83
  -3  11 -23    4.85   12.58
  -3  11 -23   15.33   15.61
  -3  11 -23    3.82   12.72
  -3  11  23   -8.45   13.00
  -3  11  23   -5.77   13.69
  -3 -11 -23    2.36   15.24
  -3  11 -22   -8.51   12.59
  -3 -11 -22    9.00   19.63
  -3  11 -22    8.47   12.60
  -3 -11 -22   -0.33   12.24
  -3  11  22  -19.27   15.39
  -3  11 -22   17.76   14.94
  -3  11  22    3.95   15.55
  -3  11  21    9.74   16.50
  -3  11 -21    6.00   14.77
  -3 -11 -21   -3.78   15.80
  -3  11 -21   -6.60   12.06
  -3 -11 -21   -4.19   14.06
  -3  11 -20   -0.98   12.29
  -3 -11 -20   -2.39   18.74
  -3  11 -20   18.15   16.15
  -3 -11 -20   12.00   14.18
  -3  11  20    6.90   11.51
  -3  11  19   14.35   11.77
  -3  11 -19   14.02   14.79
  -3 -11 -19    7.27   19.76
  -3 -11 -19    3.03   11.55
  -3  11 -19   -6.55   11.49
  -3  11 -18   -3.53   11.78
  -3  11 -18    1.60   14.39
  -3 -11 -18   13.00   18.20
  -3 -11 -18  -14.40   13.55
  -3  11 -18   11.52   11.70
  -3  11  18    3.08   16.18
  -3  11 -17    2.31   16.07
  -3 -11 -17   -3.27   19.16
  -3 -11 -17   10.73   13.39
  -3  11  17    0.31   14.49
  -3  11  17   -1.82   15.31
  -3  11  16   -3.54   12.49
  -3  11  16   25.31   11.57
  -3 -11 -16   15.83   10.28
  -3  11 -16   11.74   11.54
  -3 -11 -15    6.75   10.72
  -3  11 -15   -1.45   14.10
  -3  11  15   19.75   14.51
  -3  11  15   14.76   16.02
  -3  11 -15    0.68   11.27
  -3  11 -14   23.11   14.81
  -3  11  14   -8.53   12.38
  -3  11  14   38.79   14.81
  -3  11 -14   44.17   11.02
  -3 -11 -14   53.91   11.54
  -3 -11 -13   -4.89   11.22
  -3  11  13   -3.13   11.37
  -3  11 -13   13.71   11.38
  -3  11 -13   17.14   11.02
  -3  11  13   20.21   13.72
  -3  11 -12    8.58   11.60
  -3  11  12    6.48   13.98
  -3  11 -12   24.24   14.62
  -3 -11 -12   -9.69   10.63
  -3  11  12   35.49   13.48
  -3  11 -11    4.57   11.11
  -3  11 -11   -7.28   10.68
  -3  11 -11    0.02   10.69
  -3 -11 -11  -12.93   10.49
  -3  11  11   -1.91   13.58
  -3  11  11   16.00   11.03
  -3  11  10  -18.75   11.01
  -3  11  10   -1.03   15.08
  -3  11 -10   68.73   13.50
  -3 -11 -10   55.27   10.85
  -3  11 -10   -2.92   11.52
  -3 -11  -9    2.12   10.18
  -3  11  -9   -1.19   10.64
  -3  11   9    5.68   14.42
  -3  11  -9    9.20   13.13
  -3  11   9   -7.33   10.36
  -3 -11  -8    6.02   12.96
  -3  11  -8    1.40   10.96
  -3  11   8    7.01   10.33
  -3  11  -8    4.46   10.60
  -3  11   8   -6.19   13.33
  -3  11  -8   15.00   10.40
  -3  11  -7   20.22   13.84
  -3  11  -7   -2.87   11.09
  -3  11   7   13.17   12.24
  -3  11  -7    0.39   12.85
  -3  11   7    7.12   12.92
  -3 -11  -7   -0.55   13.92
  -3  11  -6   22.69   10.44
  -3  11  -6   -5.64   12.39
  -3 -11  -6   23.78   13.40
  -3  11   6   35.22   10.51
  -3  11  -6    4.83   10.94
  -3  11  -5   -8.43   10.25
  -3  11  -5    9.53   12.63
  -3 -11  -5    1.85   10.27
  -3  11   5    8.42   12.58
  -3  11  -5    6.00   12.87
  -3  11  -4    5.98   13.04
  -3  11  -4   -9.47   12.67
  -3  11  -4   -3.39   13.16
  -3 -11  -4   -1.69   14.89
  -3  11   4    3.93   12.90
  -3  11   3   -5.14   10.26
  -3  11  -3   -1.13   10.32
  -3  11  -3   -0.95    9.95
  -3  11  -3   -1.03   10.29
  -3 -11  -3    8.30   10.86
  -3  11  -2    3.24   10.13
  -3  11  -2    1.01   12.61
  -3 -11  -2   14.17   14.74
  -3  11   2   17.66   13.49
  -3  11   2   -3.36   10.21
  -3 -11   2   19.08   10.72
  -3  11  -2   11.76   13.49
  -3  11  -1   -2.97   10.24
  -3 -11   1   -8.05   13.26
  -3 -11  -1   11.66   11.06
  -3  11  -1   16.54   13.68
  -3  11   1    0.66   12.79
  -3  11  -1   -1.48   10.59
  -3  11   1    3.70   10.27
  -3  11   0    2.60   12.58
  -3  11   0    1.07   10.19
  -3  11   0   -5.27   13.70
  -3 -11   0    4.76   12.99
  -3 -10 -31    4.54   19.85
  -3  10 -31    5.44   16.84
  -3  10  31  -10.03   14.70
  -3 -10 -31    8.17   16.87
  -3  10 -31   -8.64   14.29
  -3 -10 -30   17.29   20.20
  -3 -10 -30    2.31   18.32
  -3  10 -30    9.27   16.30
  -3  10  30    3.32   16.89
  -3 -10 -29   12.64   17.25
  -3  10 -29    3.00   13.11
  -3 -10 -29    3.79   15.77
  -3  10  29    6.21   13.83
  -3  10 -29    8.37   13.72
  -3 -10 -28   -5.02   16.26
  -3  10 -28   -2.80   13.06
  -3  10 -28    1.40   19.13
  -3 -10 -28    4.14   13.21
  -3 -10 -27   -3.51   16.30
  -3  10 -27    1.79   13.68
  -3  10 -27   -8.26   17.13
  -3 -10 -27   24.33   14.63
  -3 -10 -26   -1.81   16.30
  -3  10 -26   -3.66   17.52
  -3 -10 -26    8.44   14.65
  -3  10 -26   -7.13   12.39
  -3 -10 -25   20.81   18.19
  -3 -10 -25   13.85   11.87
  -3  10 -25   19.89   12.51
  -3  10 -25   -2.73   15.11
  -3  10 -24   -2.86   14.17
  -3 -10 -24   -6.32   18.67
  -3  10 -24    3.30   15.92
  -3  10  24   -4.18   14.79
  -3 -10 -24    9.75   15.80
  -3  10  24    4.22   16.17
  -3 -10 -23   11.76   17.59
  -3  10 -23   19.74   14.40
  -3  10 -23   15.01   11.56
  -3  10  23    4.23   12.52
  -3  10 -23   12.50   11.39
  -3 -10 -23    6.43   11.96
  -3  10  23   13.46   11.45
  -3  10 -22    9.06   11.52
  -3 -10 -22   -1.65   16.05
  -3 -10 -22   14.45   15.46
  -3  10  22    1.53   11.65
  -3  10  22   -2.14   13.71
  -3  10 -22   -2.46   14.94
  -3  10 -21   10.95   11.13
  -3  10  21   12.21   14.01
  -3  10  21   -3.40   10.66
  -3 -10 -21   19.59   15.31
  -3 -10 -21   16.28   11.26
  -3  10 -21    9.36   13.40
  -3  10 -20    6.80   13.24
  -3 -10 -20   -9.20   16.05
  -3  10  20   28.11   14.30
  -3  10 -20   17.92   10.92
  -3  10  20   31.46   15.54
  -3 -10 -20   13.23   13.45
  -3  10  19    7.57    9.97
  -3  10 -19  -13.35   13.19
  -3 -10 -19    1.89   16.69
  -3  10  19   19.18   14.65
  -3  10 -19    3.97   13.10
  -3 -10 -19   11.92   13.41
  -3  10 -18   -5.04   10.29
  -3 -10 -18    4.11   15.84
  -3  10  18   -2.23   11.63
  -3 -10 -18  -10.47   10.17
  -3  10  18   16.52   13.66
  -3  10 -17    4.15   10.49
  -3  10  17    3.60   11.88
  -3 -10 -17    0.57   10.23
  -3 -10 -17    3.45   15.93
  -3  10 -17    6.25   12.95
  -3  10  17   10.50   12.74
  -3 -10 -16   -7.22   16.61
  -3  10 -16   -1.04    9.63
  -3  10 -16    8.50   10.75
  -3  10  16    7.74    9.82
  -3 -10 -16    5.04   12.35
  -3  10  16   26.41   11.29
  -3  10 -15    0.38   10.23
  -3 -10 -15   29.91   16.97
  -3  10  15   31.84   14.26
  -3  10  15   -4.00   12.72
  -3 -10 -15    6.64   13.47
  -3  10 -15   23.39    9.75
  -3  10  14   17.87   12.95
  -3 -10 -14   34.76   12.34
  -3  10  14   -1.36   15.01
  -3 -10 -14   -3.47   17.70
  -3  10 -14    9.47   13.65
  -3  10 -14   -2.09   12.69
  -3  10 -13   14.35   12.53
  -3 -10 -13    2.04   12.21
  -3  10 -13    2.24    9.65
  -3  10 -13   14.29   10.03
  -3  10  13   -3.85   11.15
  -3  10  13   13.70   10.26
  -3  10 -12   -2.76    9.67
  -3  10  12   22.55   12.36
  -3  10 -12   18.02   12.28
  -3 -10 -12    0.64   12.62
  -3  10  12   10.86   11.50
  -3  10 -12   10.70    9.67
  -3  10 -11   -7.83   12.45
  -3  10 -11    8.60   12.97
  -3  10  11    3.16   13.38
  -3 -10 -11   -8.18   12.63
  -3  10  11   -3.38   12.99
  -3  10 -10   -4.70   12.41
  -3  10 -10    3.23   12.16
  -3  10  10    4.49   13.94
  -3 -10 -10   14.26   12.68
  -3  10  10    3.65    9.74
  -3  10   9    9.22   12.24
  -3  10  -9    4.61    9.74
  -3  10  -9   15.78    9.81
  -3 -10  -9   -1.61    9.13
  -3  10  -9   -0.80   10.05
  -3  10   9    6.38    9.99
  -3  10  -8   30.16   14.05
  -3 -10  -8  -18.79   10.75
  -3  10  -8   82.48   12.61
  -3  10   8   71.72   14.24
  -3  10  -8   86.53   10.32
  -3  10   8   83.93   10.37
  -3  10   7  -12.65    9.87
  -3  10  -7   29.63    9.86
  -3 -10  -7    4.85   11.99
  -3  10  -7   18.86   13.76
  -3  10  -7    1.23    9.64
  -3  10   7   30.36   12.36
  -3 -10  -6   -5.07   11.83
  -3  10   6   -9.47   13.44
  -3  10  -6   21.87   12.30
  -3  10   6   17.39   10.15
  -3  10  -6  -10.22   10.16
  -3  10  -5    2.65   10.03
  -3  10  -5   23.82    9.79
  -3 -10  -5    0.48    9.16
  -3  10   5   12.00   12.62
  -3  10   5   11.07    9.76
  -3  10  -4    7.83   13.41
  -3 -10  -4    2.48   12.18
  -3  10  -4    5.84   13.52
  -3  10   4   -0.33    9.89
  -3  10  -4    2.55    9.26
  -3  10   4    6.40   13.59
  -3  10   3   -4.86    9.71
  -3  10  -3   -3.75   12.55
  -3 -10   3    2.73    9.37
  -3  10   3   -3.56   13.33
  -3  10  -3    9.67    9.84
  -3 -10  -3    9.41   11.89
  -3  10  -3    9.28   11.80
  -3  10  -2   16.45   13.33
  -3 -10  -2   13.24   10.18
  -3  10   2   -6.49   10.06
  -3  10  -2   41.44    9.93
  -3  10  -2   30.87    9.59
  -3 -10   2  -11.97    9.91
  -3  10   2   28.02    9.87
  -3  10  -1   12.83    9.74
  -3 -10   1   14.82    9.34
  -3  10  -1   10.75   12.00
  -3  10   1    1.36    9.97
  -3  10   1    0.69   12.91
  -3  10  -1    4.29   11.62
  -3  10   1   11.40   11.93
  -3 -10  -1    3.01   12.68
  -3  10   0   -8.25    9.63
  -3  10   0    2.30    9.30
  -3  10   0    2.76   11.92
  -3 -10   0   -4.18   11.73
  -3  -9 -35   -0.57   10.01
  -3  -9  35    2.94   14.13
  -3  -9 -34    3.45   19.01
  -3   9 -34    7.04   14.19
  -3  -9  34    7.85   18.97
  -3   9  34   -1.67   17.48
  -3   9 -34    5.20   12.56
  -3  -9 -34    9.52   16.23
  -3   9 -34    3.69   14.38
  -3  -9 -33    3.51   17.73
  -3   9  33  -13.64   13.88
  -3  -9  33    2.66   21.04
  -3   9 -33   12.57   16.53
  -3   9 -33   11.86   12.39
  -3  -9 -33   -8.11   16.25
  -3  -9 -32    5.25   16.71
  -3   9  32   -8.90   18.32
  -3   9 -32    4.63   16.14
  -3  -9  32    9.47   16.85
  -3   9 -32   -0.24   15.50
  -3  -9 -32    7.76   15.56
  -3  -9 -31   -0.49   19.12
  -3  -9  31    0.15   17.01
  -3   9  31   -3.23   12.32
  -3  -9 -31    4.89   14.70
  -3   9 -31   11.91   11.99
  -3   9 -31   -6.19   12.15
  -3   9 -31    7.01   16.69
  -3  -9 -30    6.61   17.03
  -3   9 -30   -2.36   14.32
  -3  -9  30    8.83   16.04
  -3   9  30   -1.12   14.35
  -3   9 -30    2.78   11.93
  -3   9 -30   10.91   14.53
  -3  -9 -30    8.02   15.40
  -3   9  29    0.54   12.14
  -3  -9  29    5.79   15.67
  -3   9 -29    4.23   11.79
  -3   9 -29   -0.86   12.01
  -3   9 -29    5.86   11.99
  -3  -9 -29   -8.97   15.64
  -3  -9 -29   -0.83   12.51
  -3  -9 -28   -4.24   16.36
  -3  -9  28    6.72   12.30
  -3   9  28   10.24   14.81
  -3   9 -28   18.10   14.40
  -3  -9 -28   10.69   11.68
  -3   9 -28    1.74   14.24
  -3  -9 -27    9.12   15.20
  -3   9 -27   12.37   14.17
  -3  -9 -27   12.67   15.76
  -3   9 -27    2.20   11.85
  -3   9  27    2.42   11.78
  -3  -9 -26    3.19   10.74
  -3  -9 -26    7.68   15.07
  -3   9 -26   -3.60   11.00
  -3   9 -26    3.49   14.00
  -3   9  26   -4.61   14.23
  -3   9 -25    1.70   15.37
  -3   9  25    0.06   11.10
  -3  -9 -25    1.30   16.18
  -3   9 -25    6.16   10.95
  -3  -9 -25    3.20   11.23
  -3  -9 -24    5.96   15.82
  -3   9 -24    4.70   10.48
  -3   9 -24    2.43   11.04
  -3   9 -24   -1.27   13.49
  -3   9  24    9.40   13.83
  -3  -9 -24   -1.54   13.45
  -3   9  24   10.30   14.92
  -3  -9 -23   -0.16   13.46
  -3   9  23    0.33   15.04
  -3   9 -23    7.16   13.22
  -3   9 -23   -1.81   14.60
  -3   9  23    3.37   10.67
  -3  -9 -23   -1.69   10.82
  -3   9 -22    6.48   10.68
  -3  -9 -22   20.82   15.50
  -3   9  22    7.95   14.69
  -3   9  22    8.99   13.23
  -3   9 -22   16.09   10.60
  -3  -9 -22    1.40   14.23
  -3  -9 -21    7.81   13.39
  -3   9 -21   -1.41   13.76
  -3   9  21    5.64   13.39
  -3   9  21    2.98   12.50
  -3  -9 -21   13.87   10.34
  -3   9 -20    2.95    9.46
  -3   9  20   -9.31   12.90
  -3  -9 -20    4.65   15.00
  -3   9  20    0.38   10.26
  -3  -9 -20    4.69   11.79
  -3   9 -19   -1.79    9.71
  -3  -9 -19    4.06   13.04
  -3   9 -19    6.32    9.47
  -3   9  19   -1.48   13.78
  -3   9 -19   12.62   12.34
  -3   9  19    5.39   13.02
  -3  -9 -19    8.48   12.96
  -3   9 -18   10.17   13.08
  -3  -9 -18   11.87    9.31
  -3   9 -18   -0.41    9.51
  -3   9  18    1.32   12.69
  -3   9  18    7.61   12.12
  -3  -9 -18   -0.35   14.13
  -3   9  17    2.30   12.93
  -3  -9 -17    5.98    9.52
  -3   9  17   10.85    9.70
  -3  -9 -17    8.16   13.92
  -3   9 -17   10.39    9.52
  -3  -9 -16  -11.69   14.79
  -3   9  16   39.74   12.61
  -3  -9 -16   32.19   12.29
  -3   9 -16   35.72    9.90
  -3   9  16   53.09   13.28
  -3   9 -15    3.56    9.75
  -3  -9 -15    2.13   16.19
  -3  -9 -15   -3.80   13.03
  -3   9  15   -4.60   12.52
  -3   9  15    3.90   13.31
  -3   9 -15    0.46   12.12
  -3   9  14   11.76   11.92
  -3   9  14  -11.22   10.00
  -3  -9 -14   26.00   13.14
  -3   9 -14   16.29    9.84
  -3   9 -14   24.44   11.79
  -3  -9 -14   18.35   14.97
  -3  -9 -13    0.11   13.21
  -3  -9 -13    0.93   16.67
  -3   9 -13   17.10    9.23
  -3   9 -13   16.07    9.38
  -3   9 -13    3.91    9.66
  -3   9  13   10.06    9.50
  -3   9  13    5.70    9.79
  -3  -9 -12   11.69   17.91
  -3   9 -12    0.87    9.31
  -3   9 -12   10.55   11.52
  -3   9  12    1.47    9.51
  -3  -9 -12    1.77   11.91
  -3   9 -12   -9.34    9.51
  -3   9  12   -1.12    9.26
  -3   9 -11   26.39    9.01
  -3   9 -11   17.88   12.18
  -3   9  11   20.88   11.94
  -3   9  11   18.74    9.41
  -3  -9 -11   14.80    9.71
  -3   9 -11   17.44    9.41
  -3   9  10    9.43   12.65
  -3  -9 -10   -3.60    9.43
  -3   9 -10    7.80   12.40
  -3   9 -10   10.36    8.94
  -3   9  10   -1.65    8.79
  -3   9  -9    0.91   12.38
  -3  -9  -9    2.32    9.20
  -3   9   9   -3.06    9.28
  -3   9  -9    2.17   12.60
  -3   9   9    0.16    9.21
  -3   9  -8   18.02    9.25
  -3  -9  -8    4.89   13.40
  -3   9  -8    0.65    8.69
  -3   9   8   -9.22    9.87
  -3   9   8   20.28    9.41
  -3   9  -8   23.32    9.39
  -3   9   7    5.58   10.12
  -3   9  -7   38.57   13.22
  -3  -9  -7   28.26    9.29
  -3   9   7   19.68   10.14
  -3   9  -7    2.43    9.58
  -3   9  -7  -16.05    9.12
  -3   9  -6    6.30    9.22
  -3   9  -6    4.51   12.01
  -3   9  -6    7.29    9.25
  -3   9   6   -0.59   11.98
  -3   9   6    1.21    9.39
  -3  -9  -6    2.28   12.35
  -3   9  -5   20.14   12.14
  -3   9  -5   22.77   11.99
  -3   9   5   13.61   12.17
  -3  -9  -5   -2.99    9.03
  -3   9  -5   23.77   10.08
  -3   9   5   29.98   13.17
  -3   9  -4   76.23   13.44
  -3   9  -4   13.02   13.78
  -3  -9  -4   64.40   11.65
  -3   9  -4   70.58   12.42
  -3   9   4   65.91   13.73
  -3  -9   4  -15.67   10.33
  -3   9   4   14.24   12.32
  -3   9  -3    0.14    9.56
  -3  -9   3    0.35    9.25
  -3   9  -3    7.06   13.00
  -3   9   3   12.00    9.03
  -3  -9  -3    7.18   10.81
  -3   9  -3    3.23    9.24
  -3   9   3    4.39   12.04
  -3   9   2    3.59    9.45
  -3  -9   2    2.96    8.48
  -3   9  -2    0.84    9.47
  -3  -9  -2    1.41    8.09
  -3   9  -2    7.72   11.62
  -3   9   2    9.49    9.14
  -3   9  -2   16.72   11.80
  -3  -9  -1   15.60    8.39
  -3   9  -1   -4.66    9.71
  -3   9  -1    8.26   13.38
  -3   9   1   11.78   11.57
  -3  -9   1   14.56    9.23
  -3   9  -1   -2.90    9.52
  -3   9   1   -4.60    9.62
  -3   9   0    4.14   11.97
  -3  -9   0    6.81    8.71
  -3   9   0    7.09    9.67
  -3   9   0   13.45   11.97
  -3   8 -37    0.52   16.20
  -3   8 -37   15.76   18.56
  -3   8  37    5.92   13.07
  -3  -8 -37    1.53   16.27
  -3  -8  37    7.13   20.50
  -3  -8 -37    5.13   17.60
  -3   8  36    2.02   17.62
  -3   8 -36   -1.39   15.67
  -3  -8  36   -0.72   19.73
  -3   8 -36   -4.03   15.62
  -3  -8 -36    1.95   16.35
  -3  -8 -36    6.09   17.56
  -3   8 -35   -1.13   12.97
  -3   8  35    2.07   12.93
  -3  -8  35   -6.00   17.61
  -3   8 -35  -14.18   13.28
  -3  -8 -35    5.13   17.41
  -3  -8 -35   -8.03   15.61
  -3  -8 -34   -6.59   15.79
  -3   8 -34    0.10   13.09
  -3   8 -34   -3.88   17.65
  -3  -8  34   11.57   16.59
  -3  -8 -34    2.15   16.25
  -3  -8  33   13.29   16.07
  -3  -8 -33   -4.78   14.99
  -3   8 -33   10.65   15.60
  -3  -8 -33   11.67   13.63
  -3   8 -33   -4.94   12.90
  -3   8  32   -2.41   12.26
  -3  -8 -32   -6.60   14.70
  -3  -8  32   10.51   15.77
  -3   8 -32   -0.22   15.28
  -3   8 -32  -12.63   15.27
  -3  -8 -32   -3.33   15.73
  -3  -8  31   -0.25   16.29
  -3   8  31    8.95   14.09
  -3   8 -31   -3.11   11.98
  -3  -8 -31    1.26   11.80
  -3   8 -31    1.01   12.13
  -3  -8 -31    0.42   16.30
  -3  -8  30    8.94   14.49
  -3   8  30   20.61   12.24
  -3   8 -30   18.91   16.35
  -3  -8 -30   18.68   12.22
  -3  -8 -30   -4.92   15.07
  -3   8  29   11.29   15.79
  -3  -8 -29    1.60   16.46
  -3  -8 -29   14.89   11.03
  -3  -8  29    5.75   14.76
  -3   8  28    6.35   11.41
  -3  -8 -28    2.90   14.45
  -3   8 -28    2.06   13.58
  -3  -8 -28   -5.22   13.54
  -3  -8  28    4.22   14.88
  -3   8  27   25.07   16.13
  -3  -8 -27   21.05   15.41
  -3  -8  27   34.39   16.11
  -3  -8 -27   39.89   16.23
  -3   8 -27  -15.99   11.39
  -3   8  26    1.65   11.05
  -3   8 -26   -0.28   13.53
  -3  -8  26    2.90   13.52
  -3  -8 -26   -1.04   10.67
  -3  -8 -26   -0.89   13.55
  -3   8 -25    9.80   10.36
  -3   8  25   14.27   13.09
  -3  -8  25    4.55   13.40
  -3  -8 -25   -3.86   10.61
  -3  -8 -25    6.80   13.59
  -3   8 -24    6.56   10.18
  -3  -8  24    6.11   12.79
  -3  -8 -24    6.48   14.22
  -3   8 -24    8.21   14.04
  -3   8  24    6.27   12.42
  -3   8 -24   -0.40   10.31
  -3  -8 -24    0.43   13.28
  -3  -8 -23   -4.85   13.12
  -3  -8  23    8.61   13.03
  -3   8 -23    9.19   12.88
  -3   8 -23   11.47    9.93
  -3   8  23   21.35   13.82
  -3   8  23   11.75   10.75
  -3  -8 -23    5.17    9.91
  -3  -8 -22    8.11   13.85
  -3  -8  22    9.23   13.64
  -3   8 -22    5.82    9.42
  -3   8 -22    7.33    9.80
  -3   8  22   -2.14   12.51
  -3   8  22   26.05   13.44
  -3  -8 -22   -8.11   13.19
  -3  -8 -21   14.62   12.95
  -3   8 -21   -2.66   13.37
  -3  -8  21   -0.15   14.19
  -3   8  21    6.76   12.28
  -3  -8 -21   -3.60    9.55
  -3   8  21   11.80   13.70
  -3  -8 -20   -6.70   13.56
  -3   8 -20   -5.89    9.60
  -3  -8 -20  -10.36   12.86
  -3   8 -20  -10.74    9.71
  -3  -8  20   13.29   10.21
  -3   8  20   29.42   12.11
  -3   8  20   14.81    9.81
  -3  -8 -19   14.23   13.82
  -3   8 -19   -1.51    9.74
  -3   8 -19   -2.94    9.59
  -3   8 -19   -2.20    9.67
  -3   8  19   30.15   12.60
  -3  -8 -19    8.50    9.37
  -3   8  19   12.99   12.31
  -3   8 -18   25.96   11.87
  -3  -8 -18  -12.91   13.92
  -3   8 -18   46.12    9.44
  -3   8  18   44.27   12.70
  -3  -8 -18   40.17    9.55
  -3   8  18    1.11   10.32
  -3  -8 -17   31.08   12.81
  -3   8  17   29.15   11.70
  -3   8  17   11.80   10.38
  -3  -8 -17   28.06   14.87
  -3   8 -17   22.02   12.56
  -3  -8 -16    8.81   13.86
  -3   8  16   21.70   11.74
  -3  -8 -16    8.49   12.86
  -3   8  16   16.81    9.00
  -3   8 -16   16.41    8.69
  -3  -8 -15   19.89   14.36
  -3   8  15   19.97    9.01
  -3   8 -15    7.74   11.38
  -3   8 -15    7.94    9.02
  -3   8  15   27.75   12.65
  -3  -8 -15   -8.86   11.92
  -3   8 -14   -6.25    8.87
  -3   8 -14    7.80    8.26
  -3   8  14    1.88    9.02
  -3  -8 -14    4.00   14.55
  -3   8  14    4.95   10.86
  -3   8 -14    8.15    8.84
  -3  -8 -14    4.97   11.73
  -3   8  13   13.83   11.83
  -3  -8 -13   24.35   11.98
  -3   8 -13   16.55    9.16
  -3   8  13   12.43   11.27
  -3  -8 -13   16.31   13.06
  -3   8 -13    9.83   10.91
  -3   8 -13    2.15    9.30
  -3  -8 -12   27.75   12.99
  -3  -8 -12   27.47   13.73
  -3   8 -12   34.79   11.96
  -3   8 -12    8.63   12.34
  -3   8  12    0.05    8.60
  -3   8  12   14.48   12.26
  -3   8 -11   86.83   12.26
  -3   8  11   75.92   13.31
  -3  -8 -11   82.71   15.26
  -3  -8 -11   86.99   12.44
  -3   8  11   88.65    9.45
  -3   8 -11    9.78   10.59
  -3  -8 -10   11.76    8.83
  -3  -8 -10    6.46   13.75
  -3   8 -10    5.34   12.97
  -3   8 -10    3.22   12.32
  -3   8  10    4.31   11.02
  -3   8  10    1.15   12.15
  -3   8  -9    4.49    9.50
  -3   8  -9    1.11    9.14
  -3   8   9    8.11   12.15
  -3  -8  -9    3.32   10.91
  -3   8   9   -2.86   11.68
  -3   8  -9    9.06   13.10
  -3   8  -8    6.57   11.24
  -3  -8  -8   -2.68   10.75
  -3   8  -8   13.74   11.64
  -3   8   8    4.78   11.55
  -3   8  -8   -2.85   12.62
  -3   8   8    4.37   11.55
  -3   8  -7   28.88   11.79
  -3   8  -7   24.09   12.24
  -3  -8  -7   33.13    8.58
  -3   8   7   28.01   11.67
  -3   8  -7   13.83    9.62
  -3   8   7  -11.24   10.89
  -3   8  -6  134.84   12.76
  -3  -8  -6  108.07    9.37
  -3   8   6   95.41    9.98
  -3   8   6  102.79    9.59
  -3   8  -6  102.49    9.82
  -3   8  -6  112.19   12.27
  -3   8  -5    6.65    8.61
  -3   8   5   -1.94   11.50
  -3   8  -5    1.82   11.26
  -3  -8  -5   11.60   11.00
  -3  -8   5   -2.14    7.76
  -3   8  -5    5.17   12.06
  -3   8   5    0.58    8.46
  -3   8  -4  109.34   12.91
  -3   8  -4  115.77   12.05
  -3   8   4  121.41    9.77
  -3  -8  -4  129.79    8.94
  -3   8  -4   -6.28   13.41
  -3  -8   4   96.10   12.24
  -3   8   4  123.02    9.83
  -3   8   3  -10.47   10.29
  -3   8  -3  119.66   12.39
  -3   8  -3  100.81   12.15
  -3   8  -3  127.15   10.32
  -3   8   3  107.83    9.67
  -3  -8  -3  -13.87    9.98
  -3  -8   3  118.08    8.95
  -3   8   2  -14.18    9.67
  -3   8  -2   62.69    9.78
  -3  -8   2   75.27   10.69
  -3   8  -2   91.38    9.67
  -3   8  -2   19.42   12.27
  -3   8   2   76.57    9.21
  -3  -8  -2   82.23    8.54
  -3   8  -1   -5.29   12.63
  -3  -8  -1    2.43    7.84
  -3   8   1   -5.66    8.54
  -3   8  -1   -6.73    9.04
  -3   8   1   -1.08    8.91
  -3  -8   1    9.99   10.82
  -3   8   0   -1.81    8.91
  -3  -8   0    1.46    7.61
  -3   8   0    6.00   11.30
  -3   7 -39    1.07   13.66
  -3  -7 -39   -0.31   19.48
  -3   7  39    1.56   16.60
  -3  -7 -39    4.69   17.84
  -3  -7  39    8.89   17.68
  -3  -7  38    9.65   17.28
  -3   7  38    9.41   14.03
  -3  -7 -38  -13.70   16.71
  -3  -7 -38   10.14   16.98
  -3   7 -38   15.07   16.59
  -3  -7  37    4.66   13.48
  -3   7  37   -5.66   16.41
  -3   7 -37    0.77   16.44
  -3  -7 -37    6.42   13.37
  -3  -7 -37    2.70   13.41
  -3   7 -36    0.47   13.36
  -3   7  36   -1.08   16.17
  -3  -7 -36   -4.40   13.04
  -3  -7 -36   -4.61   16.07
  -3  -7  36   -7.13   16.35
  -3   7  35  -11.84   12.77
  -3  -7 -35   -7.98   14.97
  -3   7 -35    9.62   15.19
  -3  -7  35   -1.95   15.16
  -3  -7 -35   15.15   12.48
  -3   7 -34   11.47   14.91
  -3  -7  34   16.40   14.81
  -3   7  34    4.35   16.47
  -3  -7 -34    7.11   11.90
  -3  -7 -34   -6.02   15.00
  -3  -7 -33    2.66   14.36
  -3   7  33   -5.21   12.27
  -3  -7  33   -0.06   14.26
  -3   7 -33    2.25   12.36
  -3  -7 -33    2.84   11.95
  -3  -7  32    4.21   14.17
  -3   7  32   -6.96   13.92
  -3   7 -32    2.34   14.18
  -3  -7 -32    3.54   11.67
  -3  -7 -32    2.58   14.61
  -3  -7  31   25.97   13.59
  -3   7  31   -0.16   11.36
  -3  -7 -31   14.33   11.20
  -3   7 -31    8.18   11.29
  -3   7 -31   18.06   11.23
  -3  -7 -31   -1.68   10.59
  -3   7 -30    0.33   15.27
  -3  -7  30   -0.46   10.41
  -3   7  30   -9.20   11.83
  -3  -7 -30   -5.03   10.86
  -3   7 -30    6.91   15.91
  -3  -7 -30   -0.61   10.61
  -3  -7  29   37.42   13.68
  -3   7  29   13.74   14.14
  -3  -7 -29   22.72   11.01
  -3   7 -29   17.82   11.26
  -3  -7 -29  -12.89   13.54
  -3  -7  28    1.32   14.31
  -3   7 -28   10.96   14.49
  -3  -7 -28    0.70   10.37
  -3   7  28   -1.71   12.95
  -3  -7 -28   -3.28   14.28
  -3  -7  27    6.62   10.62
  -3   7 -27   15.06   10.68
  -3   7  27   10.01   10.80
  -3  -7 -27   12.62   12.88
  -3  -7 -27    8.60   10.82
  -3  -7 -26   46.41   13.75
  -3   7  26    0.02   14.80
  -3   7 -26   58.63   13.56
  -3  -7 -26    7.39   13.83
  -3  -7  26   46.11   13.23
  -3  -7 -25    5.78   10.50
  -3   7  25    7.15   10.63
  -3   7 -25   10.52   13.07
  -3  -7  25   14.78   12.39
  -3  -7 -25   16.52    9.94
  -3  -7 -24   51.58   12.85
  -3  -7  24   33.89   13.46
  -3   7 -24   55.86   10.82
  -3   7  24   54.07   13.19
  -3  -7 -24    0.05   10.44
  -3  -7 -23   23.90   13.53
  -3   7 -23   13.45   13.32
  -3   7  23   15.75   12.46
  -3  -7 -23   12.60   12.73
  -3  -7  23   -4.85   13.86
  -3   7 -22   65.25   12.27
  -3  -7 -22   54.11   12.99
  -3   7  22   72.75   12.65
  -3   7  22    5.63   10.49
  -3  -7  22    4.87   12.01
  -3  -7 -22   62.84    9.95
  -3   7 -21   24.74    9.34
  -3  -7 -21   18.02   12.13
  -3   7  21   34.04    9.47
  -3   7 -21   24.53    9.38
  -3  -7  21   28.51   11.59
  -3   7  21   -0.54    9.66
  -3  -7 -21   27.50   12.37
  -3   7 -20   11.15    8.73
  -3  -7  20   29.12   12.56
  -3   7  20   26.60   12.19
  -3  -7 -20   44.91    9.04
  -3   7 -20   35.15    8.59
  -3   7  20   33.64   12.02
  -3  -7 -20   24.85   11.49
  -3   7 -19   13.79   12.22
  -3  -7  19   25.08   11.15
  -3  -7 -19    5.31   12.16
  -3   7 -19   25.45    8.62
  -3   7  19   27.50   11.69
  -3  -7 -19   -1.34   13.25
  -3   7  19   30.14   12.01
  -3   7 -18  128.00   13.45
  -3   7 -18  125.45    9.86
  -3   7  18  112.95   11.26
  -3   7  18  140.64   10.73
  -3  -7 -18  -43.16   13.44
  -3  -7 -18  108.82   12.75
  -3  -7  18   70.07   13.77
  -3  -7 -17  160.88   11.12
  -3  -7  17  158.35   14.09
  -3   7  17  156.00   10.96
  -3   7  17  151.20   13.33
  -3   7 -17  147.43   10.26
  -3  -7 -17  165.36   13.83
  -3   7  16   20.16    9.36
  -3  -7 -16   25.50   12.54
  -3   7 -16   36.24    8.87
  -3  -7 -16    7.07   10.08
  -3   7  16   22.78   10.50
  -3  -7  16   29.64   11.71
  -3   7 -16   29.53    9.20
  -3  -7 -15    7.82   12.28
  -3  -7  15   31.33   11.83
  -3   7 -15   17.11    9.49
  -3   7  15   29.30    8.33
  -3   7  15   43.79    9.48
  -3   7 -15   24.88    8.88
  -3  -7 -14    3.28   14.45
  -3   7 -14   36.24    9.41
  -3   7 -14  -12.09    9.27
  -3   7  14   34.63    9.52
  -3   7 -14   40.61    9.49
  -3   7  14    8.36   11.22
  -3  -7 -13    4.12   11.49
  -3   7 -13    0.00    8.73
  -3   7  13   -5.70    7.75
  -3   7  13    8.73    8.92
  -3   7 -13    9.69   11.23
  -3  -7 -13   -3.68   11.38
  -3   7 -13    9.42    8.53
  -3   7 -12   -1.15    8.72
  -3   7 -12    7.81    8.87
  -3   7 -12    8.20    8.87
  -3  -7 -12    9.64   12.87
  -3   7  12   -1.28   10.63
  -3  -7 -12    9.78    8.57
  -3   7  12    2.15    9.12
  -3   7 -11   61.75   12.18
  -3   7 -11   60.72    9.53
  -3  -7 -11   57.46   14.27
  -3   7 -11   62.66   11.92
  -3   7  11   65.76    9.62
  -3  -7 -11   62.19    8.45
  -3   7  11   57.60    8.95
  -3   7 -10   71.43   11.80
  -3  -7 -10   12.68   11.21
  -3   7 -10   75.66    9.52
  -3  -7 -10   79.81   14.60
  -3   7  10   78.24   11.64
  -3   7 -10   79.59    9.62
  -3   7  10    3.08   10.30
  -3   7  -9   51.10    9.37
  -3   7  -9   27.13   12.62
  -3   7   9   67.52   11.54
  -3   7  -9   57.60    9.20
  -3  -7  -9   56.22   10.82
  -3   7   9   66.46    9.59
  -3  -7  -9   56.94   15.10
  -3   7  -8   11.84   10.74
  -3   7   8   10.73    8.85
  -3   7   8    9.94    8.23
  -3  -7  -8   10.12   15.59
  -3   7  -8   12.63    9.03
  -3   7  -8   11.82   10.46
  -3  -7  -8   11.24    7.99
  -3   7   7   28.65   11.72
  -3   7  -7   27.54    8.68
  -3   7  -7   25.08   11.00
  -3   7  -7   27.59    7.92
  -3  -7  -7   21.72    8.30
  -3   7   7   13.12   10.60
  -3   7   6   36.37   12.00
  -3  -7   6   27.05   10.85
  -3   7  -6   30.44    8.86
  -3   7  -6   19.70   10.70
  -3  -7  -6   38.31   11.78
  -3   7   6   24.84    8.46
  -3   7  -6   38.23   11.33
  -3  -7   5   45.22   10.99
  -3   7   5   41.23   11.08
  -3   7  -5   39.28    8.33
  -3   7  -5    9.59    8.36
  -3  -7  -5   31.04   11.83
  -3   7  -5   10.65    9.98
  -3   7   5   44.62   11.37
  -3   7  -4   32.72    8.17
  -3   7   4   -9.86   10.86
  -3   7  -4   15.48   10.64
  -3  -7   4   21.63   10.07
  -3  -7  -4   19.66   10.89
  -3   7  -4   11.93    7.84
  -3   7   4   20.36   11.25
  -3  -7   3   87.69    9.14
  -3   7  -3   84.31    9.62
  -3   7  -3   65.07   11.72
  -3   7   3  -11.56    9.23
  -3   7   3   92.15    8.80
  -3   7  -3   87.02    8.52
  -3  -7  -3   79.78   11.36
  -3   7   2    2.86    8.60
  -3   7  -2   42.80    9.29
  -3   7   2   38.78    8.00
  -3  -7  -2   46.43   11.80
  -3   7  -2    2.73    8.16
  -3  -7   2   57.76   10.83
  -3   7  -2   52.97   10.76
  -3   7   1    7.55    7.96
  -3   7  -1    1.40   11.19
  -3  -7   1    3.79   10.34
  -3   7   1    4.57    7.59
  -3   7  -1    4.98    9.88
  -3  -7  -1   -1.28   10.37
  -3   7   0    7.03    8.22
  -3   7   0   11.53    7.92
  -3  -7   0   26.28    8.15
  -3   6  41   -4.96   14.41
  -3  -6  41    8.72   14.47
  -3  -6 -41   -7.90   16.60
  -3   6 -41   10.30   14.36
  -3   6  40    2.69   14.22
  -3   6 -40   -6.57   19.43
  -3  -6 -40  -14.20   17.27
  -3  -6  40   -2.84   17.34
  -3  -6 -40   -8.13   13.84
  -3   6 -39   -2.98   13.45
  -3   6  39    2.19   18.33
  -3  -6 -39   11.45   16.14
  -3  -6  39    5.11   16.71
  -3  -6 -39    1.61   17.21
  -3   6 -38   -1.51   13.08
  -3  -6  38    3.19   13.70
  -3   6  38   -3.28   13.20
  -3  -6 -38    5.61   17.20
  -3  -6 -38   -8.86   13.89
  -3   6  37   14.26   12.92
  -3  -6  37    5.42   17.96
  -3  -6 -37   -3.91   15.26
  -3  -6 -37    3.06   15.84
  -3   6 -37   -2.85   17.22
  -3   6  36   15.72   16.72
  -3  -6 -36    1.16   12.21
  -3  -6  36   14.88   15.20
  -3  -6 -36    9.50   15.14
  -3   6 -36    4.53   12.13
  -3   6 -35  -10.05   12.32
  -3   6  35   14.05   12.13
  -3  -6  35    3.10   11.22
  -3  -6 -35    5.63   11.78
  -3  -6 -35    3.93   11.12
  -3   6  34   -0.86   11.86
  -3  -6  34    0.03   14.45
  -3   6 -34    7.28   15.51
  -3  -6 -34    4.36   11.22
  -3  -6 -34    2.43   11.56
  -3   6  33   -1.92   14.25
  -3  -6 -33  -13.61   13.88
  -3  -6  33   21.26   13.76
  -3   6 -33    2.30   11.29
  -3  -6 -33    8.12   14.60
  -3  -6 -32   20.83   15.69
  -3   6  32    3.29   11.55
  -3  -6 -32   -5.51   13.91
  -3   6 -32   -5.52   14.07
  -3  -6  32   11.38   15.90
  -3   6  31  -28.99   15.69
  -3  -6 -31   79.73   15.51
  -3   6 -31   -6.11   11.34
  -3  -6 -31   22.33   14.21
  -3  -6  31   38.16   15.83
  -3   6  30   -5.92   10.65
  -3   6 -30   10.15   13.20
  -3  -6 -30   22.58   12.99
  -3  -6 -30   15.99   14.33
  -3  -6  30    9.06   12.97
  -3  -6 -29    5.51   13.86
  -3   6  29    2.70   13.77
  -3  -6 -29   18.68   12.58
  -3  -6  29    1.83   12.81
  -3   6 -29    2.79   10.85
  -3   6  28   25.22   11.40
  -3  -6 -28   10.81   13.83
  -3  -6  28   41.94   14.06
  -3   6 -28   27.84   12.87
  -3  -6 -28   17.48   14.02
  -3   6 -27   21.37   10.31
  -3   6  27   39.26   12.77
  -3  -6  27   17.58   13.55
  -3  -6 -27   15.14   10.71
  -3  -6 -27   28.09   13.97
  -3   6 -26    1.49   13.53
  -3  -6 -26    4.60    9.92
  -3   6  26    9.30   12.39
  -3  -6  26    2.48   11.66
  -3  -6 -26    4.68   11.58
  -3   6  25   -2.73   10.79
  -3  -6 -25   51.75    9.56
  -3  -6  25   55.92    9.72
  -3  -6 -25   19.49    9.97
  -3   6 -25   44.47   10.40
  -3   6 -24   61.17   10.38
  -3  -6  24   67.40   12.51
  -3  -6 -24   55.31   13.99
  -3   6  24   69.14   12.79
  -3   6 -23  183.93   13.76
  -3  -6 -23  154.57   11.94
  -3   6  23  167.22   13.82
  -3  -6  23   31.07   14.55
  -3   6 -22   75.86   12.42
  -3  -6 -22   18.60    9.47
  -3   6 -22    4.26   10.07
  -3  -6  22   -9.92   14.03
  -3   6  22   90.76   10.11
  -3  -6 -22   59.40   14.02
  -3   6 -21   80.49    9.92
  -3   6  21   77.49   12.81
  -3  -6  21   -8.06   10.56
  -3   6  21   23.72   10.19
  -3   6 -21   76.60    9.64
  -3  -6 -21    8.71   13.65
  -3  -6 -21  -25.17   12.40
  -3  -6  20   29.82   11.71
  -3   6 -20   18.89    9.28
  -3   6  20   43.41    9.67
  -3   6 -20    2.26    9.54
  -3   6  20   38.62   11.63
  -3  -6 -20   44.83    9.46
  -3  -6 -20    5.01    9.86
  -3   6  19  133.28   13.87
  -3   6 -19  129.75   11.99
  -3  -6  19  147.95   12.93
  -3   6 -19  142.65    9.93
  -3   6  19  143.07   13.13
  -3  -6 -19   85.19   13.50
  -3  -6 -19  133.94   11.32
  -3   6 -18   84.90   12.26
  -3  -6  18   71.40   10.01
  -3   6  18   85.43    9.59
  -3   6  18   74.86   12.65
  -3   6 -18   77.41    9.40
  -3  -6 -18   84.01   12.79
  -3  -6 -18   85.98    9.94
  -3  -6  17  170.66   14.37
  -3   6 -17  171.78   10.26
  -3   6  17  177.83   13.69
  -3  -6 -17  174.35   11.16
  -3   6  17  191.77   13.49
  -3  -6 -17  -16.12   16.08
  -3   6 -17  169.40   13.12
  -3  -6 -16   -0.60   11.77
  -3  -6  16    2.10   11.67
  -3   6  16    5.84   10.37
  -3   6  16   12.74   11.09
  -3   6 -16   -3.05   11.41
  -3  -6 -16    2.81   12.51
  -3  -6 -15   16.22   10.69
  -3   6 -15   20.85   11.80
  -3   6  15   34.77    8.68
  -3   6  15   27.05   11.62
  -3  -6  15    9.68   14.50
  -3  -6 -15   29.12   13.27
  -3   6 -14    5.31    9.78
  -3  -6 -14  105.73   12.57
  -3  -6  14  101.48   12.72
  -3   6  14   92.96   12.08
  -3  -6 -14  101.25   11.88
  -3   6 -14  106.46   11.13
  -3   6  14   99.77   12.12
  -3   6  13   90.18   11.87
  -3  -6 -13  110.79   11.84
  -3   6 -13   88.89   11.63
  -3   6  13   97.09   13.05
  -3   6 -13   86.34    9.50
  -3  -6 -13  101.50   12.43
  -3  -6  13   96.72   11.76
  -3   6  12    4.99    9.15
  -3   6 -12   46.26    8.22
  -3  -6  12   50.51   11.67
  -3   6 -12   54.59    8.23
  -3  -6 -12   25.33   11.28
  -3  -6 -12   41.84   11.04
  -3   6  12   56.18   10.69
  -3   6  11  191.02   11.11
  -3  -6 -11  112.37   14.45
  -3   6 -11  181.72    9.95
  -3   6 -11  201.50   13.43
  -3  -6  11  138.62   14.42
  -3  -6 -11  181.64   10.04
  -3   6  11  201.13   10.82
  -3  -6 -10   41.88   14.10
  -3   6 -10   54.18    8.79
  -3  -6 -10   56.00    8.73
  -3   6 -10   42.72    8.03
  -3   6  10   56.62   11.08
  -3   6  10   12.81    9.24
  -3   6 -10   67.82   11.42
  -3   6  -9   11.01    8.27
  -3   6  -9    1.18   10.50
  -3  -6  -9   10.85   13.51
  -3   6  -9    6.12   11.89
  -3   6   9   19.54   11.41
  -3  -6  -9    4.27   11.40
  -3   6   9    6.96   11.20
  -3   6   8   38.13   12.29
  -3  -6  -8  160.19   19.56
  -3   6  -8  155.50    9.68
  -3   6  -8  150.11    9.29
  -3   6  -8  164.89    9.69
  -3  -6  -8   13.03   10.43
  -3   6   8  169.14   13.32
  -3   6   7   28.62    8.42
  -3   6  -7   28.50   10.30
  -3   6  -7    0.53    8.70
  -3   6  -7   23.67    8.65
  -3  -6  -7   27.31   22.61
  -3  -6  -7   27.37   10.74
  -3   6   7   28.31    8.51
  -3   6  -6  220.51   10.30
  -3   6  -6  227.00   12.70
  -3   6   6  231.66   11.17
  -3  -6   6  242.86   12.95
  -3  -6  -6  243.98   13.51
  -3   6  -6  234.26   13.43
  -3   6   6  230.69   11.04
  -3   6  -5    0.74    8.32
  -3  -6   5    2.73   10.03
  -3   6  -5    1.02    8.21
  -3  -6  -5   -3.66   11.20
  -3   6   5    6.37   10.98
  -3   6   5   -6.12   11.90
  -3   6  -5   -3.04   10.06
  -3   6  -4   21.93    8.42
  -3  -6   4   25.33    8.16
  -3   6   4   21.82    8.35
  -3   6  -4   27.07    8.21
  -3   6   4   28.84    8.58
  -3  -6  -4   22.90   11.50
  -3   6  -4   23.32    8.48
  -3   6   3  106.75    9.14
  -3   6   3  131.88    9.72
  -3   6  -3  119.50    9.42
  -3   6  -3  117.16   12.20
  -3  -6  -3  120.25    9.33
  -3  -6   3  122.59   12.24
  -3   6  -3  110.37    9.32
  -3   6  -2  110.77   11.71
  -3   6  -2  113.47   11.72
  -3   6   2  112.95   12.42
  -3   6   2  121.80   11.76
  -3  -6   2  128.12   12.49
  -3  -6  -2  136.05   11.78
  -3   6   1   13.39    8.78
  -3   6  -1   33.68   11.64
  -3   6  -1   30.63   11.85
  -3  -6   1   47.82   11.43
  -3  -6  -1   43.62    8.39
  -3   6   1   43.41    8.50
  -3   6   0   -5.19    8.01
  -3  -6   0   -1.70   10.91
  -3   6   0    3.01    8.11
  -3   5 -42  -12.37   17.22
  -3  -5 -42    9.10   17.01
  -3  -5  42   -5.52   14.68
  -3  -5 -42   12.38   14.67
  -3   5  42   13.07   13.97
  -3   5 -41   -9.46   16.72
  -3  -5 -41  -13.18   14.03
  -3  -5 -41    3.33   20.04
  -3  -5  41   19.48   19.91
  -3   5  41   10.47   16.37
  -3  -5 -40   -2.37   14.04
  -3   5 -40    4.93   13.40
  -3  -5 -40    8.07   18.05
  -3  -5  40   11.30   13.90
  -3   5  40   -4.63   15.95
  -3   5  39    9.77   12.92
  -3   5 -39    3.55   15.87
  -3  -5 -39   18.88   18.22
  -3  -5 -39   -5.65   12.82
  -3  -5  39    1.07   18.55
  -3   5 -38   -2.18   17.08
  -3   5  38    5.16   15.38
  -3  -5  38    7.08   12.88
  -3  -5 -38    2.74   12.78
  -3  -5 -38    9.81   12.99
  -3   5 -37   -2.40   12.21
  -3  -5 -37    6.66   16.53
  -3   5  37   -6.71   16.56
  -3  -5 -37    2.92   17.66
  -3  -5  37   -2.06   17.58
  -3   5  36   -6.41   11.87
  -3  -5 -36   17.82   12.34
  -3  -5  36   -2.01   12.34
  -3  -5 -36    5.50   12.30
  -3   5 -36   17.44   11.78
  -3   5  35   -7.50   11.17
  -3  -5 -35    0.67   11.26
  -3  -5 -35   -2.46   14.24
  -3  -5  35   -1.93   14.14
  -3   5 -35    8.85   15.31
  -3   5 -34  -12.05   11.89
  -3   5  34   11.01   14.37
  -3  -5  34    7.53   13.49
  -3  -5 -34   12.18   11.13
  -3  -5 -34    3.94   13.74
  -3   5  33    5.76   11.52
  -3  -5 -33   15.09   13.76
  -3  -5 -33   13.34   10.68
  -3  -5  33   20.63   10.47
  -3   5  32   -1.65   14.76
  -3  -5 -32   -1.35   14.00
  -3  -5  32   -1.13   11.65
  -3  -5 -32    7.56   13.83
  -3   5  31    3.19   10.23
  -3  -5 -31    3.74   12.23
  -3   5 -31    0.22    9.61
  -3  -5  31    0.81   12.20
  -3  -5 -31   15.05   12.85
  -3  -5  30   -0.72   10.04
  -3   5  30   -1.28   12.50
  -3   5 -30   -7.78   12.99
  -3  -5 -30   56.68   10.14
  -3  -5 -30   47.04   10.50
  -3  -5  29    2.78   12.14
  -3  -5 -29   20.83    9.71
  -3   5  29    4.80   10.20
  -3  -5 -29   21.45    9.92
  -3   5 -29   24.38    9.96
  -3  -5  28    3.62   12.34
  -3   5  28   11.18   13.54
  -3  -5 -28    8.25    9.94
  -3   5 -28   10.64   12.61
  -3  -5 -28    5.30   11.59
  -3  -5  27   40.75   13.92
  -3   5 -27   21.29   12.61
  -3  -5 -27   48.54   10.25
  -3  -5 -27   48.83   13.62
  -3   5  27   46.16   10.56
  -3  -5  26   27.10   12.56
  -3   5 -26   41.33   10.40
  -3  -5 -26   35.15    8.69
  -3   5  26   33.13   13.23
  -3  -5 -26   31.90   12.59
  -3  -5  25  207.03   13.63
  -3   5  25  217.89   14.75
  -3  -5 -25  164.31   13.36
  -3   5 -25  -49.85   15.70
  -3  -5 -25  200.65   14.55
  -3  -5  24  161.17   13.43
  -3   5  24   17.46   11.31
  -3   5 -24  143.34   10.32
  -3  -5 -24  157.79   14.27
  -3  -5 -24  168.97   14.76
  -3  -5  23   90.48   13.02
  -3  -5 -23   89.92   12.49
  -3   5  23   81.57   12.02
  -3  -5 -23   91.27   12.78
  -3   5 -23   83.20    9.31
  -3   5 -22   83.04   11.66
  -3   5  22   72.20   12.66
  -3  -5 -22   67.94    9.97
  -3  -5 -22   68.97   12.59
  -3  -5  22   71.43   12.29
  -3  -5  21   34.94   11.90
  -3   5  21   42.78   11.44
  -3   5 -21   47.32   12.60
  -3  -5 -21   38.83   12.00
  -3  -5 -21   44.78    9.61
  -3  -5  20   40.22    9.42
  -3   5 -20   30.55   11.86
  -3   5  20   21.09    9.20
  -3   5  20   42.70   11.30
  -3  -5 -20   24.58   12.24
  -3  -5 -20   40.46   11.96
  -3   5 -19   22.41   11.70
  -3   5  19   90.65    9.93
  -3  -5 -19   94.02   10.44
  -3   5  19   90.15    9.53
  -3   5 -19   67.39    9.06
  -3  -5 -19   84.72   13.43
  -3  -5  19   98.17   12.45
  -3   5  18  214.94   12.73
  -3   5 -18  239.31   10.54
  -3   5 -18  229.80   10.48
  -3   5  18  264.05   12.64
  -3  -5 -18  269.55   15.75
  -3  -5  18  239.38   13.46
  -3   5 -17  129.75   11.63
  -3   5 -17  125.22    9.18
  -3   5  17  133.21   10.65
  -3  -5 -17  134.79   13.11
  -3   5  17  146.29   12.58
  -3  -5  17  132.20   12.80
  -3   5 -16   50.73    8.61
  -3   5 -16   43.94   11.61
  -3  -5  16   54.71   12.05
  -3  -5 -16   51.66    8.46
  -3   5  16   60.84    9.54
  -3   5  16   60.20   11.65
  -3  -5 -16   56.73    9.69
  -3   5 -15  398.07   15.13
  -3  -5 -15  423.94   19.32
  -3   5  15  401.66   17.91
  -3  -5 -15  422.43   16.74
  -3   5  15  364.45   14.48
  -3  -5  15  368.27   13.84
  -3   5 -15  411.70   14.75
  -3  -5 -14  403.93   18.29
  -3   5  14  353.49   14.92
  -3   5 -14  339.89   11.77
  -3   5 -14  353.78   14.07
  -3   5  14  388.62   17.45
  -3  -5 -14  379.48   16.35
  -3  -5  14  384.24   15.87
  -3   5 -13  749.42   17.27
  -3  -5 -13  792.26   26.73
  -3   5  13  758.91   23.33
  -3  -5  13  748.34   19.58
  -3   5 -13  719.16   14.66
  -3  -5 -13  813.46   24.49
  -3   5  13  732.55   23.22
  -3  -5 -12  -32.96   18.75
  -3  -5  12  417.54   16.44
  -3   5 -12  386.40   12.15
  -3   5  12  377.08   14.82
  -3  -5 -12  437.26   17.38
  -3   5 -12  380.55   11.97
  -3   5 -11  160.94   13.43
  -3   5 -11  160.27   10.17
  -3   5  11  175.17   13.51
  -3  -5 -11  176.95   15.56
  -3   5  11  160.59   10.70
  -3  -5  11  176.43   13.72
  -3  -5 -11  181.20   12.97
  -3   5 -10   -0.54    8.54
  -3   5  10   -0.05   12.29
  -3   5 -10    1.21   11.85
  -3  -5 -10    0.77    8.30
  -3  -5 -10   -0.86   12.55
  -3   5  10    5.82   11.33
  -3  -5  10    0.91   10.71
  -3   5  -9   76.43   12.13
  -3  -5   9   73.32   14.24
  -3  -5  -9   67.33   12.54
  -3   5   9   68.01    9.25
  -3   5   9   78.84    9.25
  -3   5  -9   72.92    8.65
  -3  -5  -9   70.18   14.06
  -3  -5  -8   99.64   16.06
  -3   5  -8  116.98   12.33
  -3   5  -8  113.43   11.88
  -3  -5  -8  123.20   10.28
  -3   5   8  116.31    9.75
  -3   5   8  125.44   12.71
  -3  -5   8  124.82   16.27
  -3  -5  -7  275.73   22.78
  -3  -5   7  274.97   14.53
  -3   5  -7  276.10   10.78
  -3  -5  -7  296.04   14.41
  -3   5   7  294.96   14.94
  -3   5   7  277.53   11.77
  -3   5  -7  275.66   13.49
  -3   5  -6  123.94   12.43
  -3   5  -6  109.96    9.16
  -3  -5  -6  148.05   13.02
  -3   5  -6  125.58   12.00
  -3   5   6  124.32   12.10
  -3  -5   6  133.85   12.32
  -3   5   6  134.88   12.80
  -3   5  -5   71.10    8.86
  -3  -5  -5    4.51   11.64
  -3   5  -5   57.92   11.98
  -3   5   5   71.02    8.84
  -3   5   5   69.23    8.94
  -3   5  -5   64.79    8.76
  -3  -5   5   60.80    9.17
  -3   5   4    2.43   11.23
  -3  -5   4   29.72   11.05
  -3   5  -4   32.11    8.46
  -3   5   4   39.83    8.42
  -3   5  -4   32.80   10.67
  -3   5  -4   16.53    8.56
  -3  -5  -4   27.89    8.46
  -3   5   3   30.83    8.42
  -3  -5   3   30.20   11.39
  -3   5  -3   20.03   10.77
  -3   5   3   27.10    8.34
  -3   5  -3   28.64    8.54
  -3  -5  -3   28.19   11.46
  -3   5   2    6.70    8.34
  -3   5  -2   13.44    8.03
  -3   5  -2   13.85   10.44
  -3  -5   2   15.99    8.87
  -3  -5  -2   20.59    8.66
  -3   5   2   12.31    8.24
  -3   5   1    2.99   10.44
  -3   5  -1    4.11   11.05
  -3  -5  -1   -0.01    8.47
  -3  -5   1    2.99   12.01
  -3   5  -1   -0.78    8.01
  -3   5   1    0.54    7.97
  -3   5   0  218.48   10.33
  -3  -5   0  226.18   11.81
  -3   5   0  215.32   13.19
  -3  -4  43  -14.18   18.79
  -3   4 -43  -16.16   17.25
  -3   4  43    7.39   14.50
  -3  -4 -43   -2.26   16.86
  -3  -4 -43    6.53   18.64
  -3  -4  42    0.44   13.35
  -3   4  42   -0.10   16.13
  -3   4 -42   -9.48   18.96
  -3  -4 -42    1.88   16.34
  -3  -4 -42   -2.26   13.19
  -3  -4  41    8.98   16.47
  -3   4 -41   19.94   16.16
  -3  -4 -41   -2.28   16.28
  -3   4  41   13.18   15.97
  -3  -4 -41   15.97   13.43
  -3  -4  40    3.09   15.93
  -3   4 -40    4.69   13.23
  -3  -4 -40   -1.03   12.60
  -3  -4 -40   17.07   17.91
  -3   4  40    5.48   13.16
  -3   4 -39   -8.46   15.03
  -3  -4  39    2.82   12.33
  -3   4  39   -3.79   12.69
  -3  -4 -39   -0.13   12.73
  -3  -4 -39   -7.56   14.92
  -3   4  38  -14.12   15.14
  -3   4 -38   22.07   16.48
  -3  -4  38    7.56   15.14
  -3  -4 -38   20.57   15.72
  -3  -4 -38   -6.55   11.97
  -3   4  37   -9.81   13.97
  -3  -4  37   -6.68   13.73
  -3   4 -37   -7.18   11.44
  -3  -4 -37   11.94   13.84
  -3  -4 -37   -1.60   13.81
  -3   4 -36   -1.61   11.69
  -3  -4  36   -1.67   11.17
  -3  -4 -36    2.27   11.31
  -3  -4 -36    2.64   11.12
  -3   4  36   12.31   11.50
  -3   4  35    0.50   11.37
  -3  -4  35   -9.36   14.34
  -3  -4 -35   46.99   14.58
  -3  -4 -35  -11.06   11.41
  -3   4 -35   41.30   15.62
  -3   4  34   90.46   15.65
  -3  -4  34  -23.84   11.88
  -3  -4 -34  -27.21   13.92
  -3  -4 -34   97.78   11.75
  -3   4 -34    1.11   11.87
  -3  -4 -33    1.69   13.56
  -3   4  33    3.64   10.63
  -3  -4  33   -1.92   13.41
  -3  -4 -33    3.10   12.97
  -3   4 -33    6.68   10.84
  -3   4 -32    6.11   13.11
  -3   4  32   10.83   12.99
  -3  -4  32    5.10    9.84
  -3  -4 -32   13.71    9.92
  -3  -4 -32   -4.85    9.97
  -3   4  31    2.99   10.55
  -3  -4 -31   -0.20    9.93
  -3  -4  31   21.01   13.81
  -3   4 -31   10.48   10.41
  -3  -4 -31  -10.22   13.96
  -3   4  30    3.01   10.05
  -3  -4  30    3.23    9.40
  -3  -4 -30   -3.69   12.53
  -3  -4 -30   -6.81    9.68
  -3   4 -30   -0.83   14.09
  -3   4  29    0.06   12.68
  -3  -4  29   12.87   12.92
  -3   4 -29   -3.74   10.19
  -3  -4 -29   -0.15   12.91
  -3  -4 -29    2.86   13.10
  -3  -4 -28    0.79    9.45
  -3   4  28   -8.81   11.70
  -3  -4 -28   -1.14   12.15
  -3  -4  28   -1.09    9.33
  -3   4 -28   -4.02   12.35
  -3   4  27   70.45    9.82
  -3  -4  27   79.61   12.54
  -3  -4 -27   67.08   11.95
  -3  -4 -27   33.06   12.65
  -3   4 -27  -17.32    9.35
  -3   4  26   23.55   12.97
  -3  -4  26   18.45   12.32
  -3  -4 -26    7.33   12.04
  -3   4 -26    9.95   11.70
  -3  -4 -26   12.18    9.17
  -3  -4  25   98.76   10.54
  -3   4  25   94.98   10.02
  -3  -4 -25   75.52    9.78
  -3  -4 -25   77.45    9.78
  -3   4 -25   80.87   12.45
  -3  -4 -24   41.07    9.23
  -3  -4  24   37.63   13.02
  -3  -4 -24   39.19   12.67
  -3   4  24   38.40    9.41
  -3   4 -24   23.61    9.43
  -3  -4  23   55.72   11.43
  -3   4  23   23.33   13.02
  -3  -4 -23   42.53   12.58
  -3  -4 -23   44.38   12.12
  -3   4 -23   47.04    9.51
  -3   4  22   87.37   12.28
  -3  -4 -22   91.28   13.29
  -3   4 -22   96.69   12.64
  -3  -4  22  100.07    9.82
  -3  -4 -22   87.23   10.02
  -3  -4  21   41.01    9.38
  -3   4 -21   42.57   11.69
  -3  -4 -21   47.66    9.34
  -3   4  21   52.33    9.27
  -3   4 -20  813.68   15.88
  -3  -4  20  918.40   20.68
  -3   4  20  886.85   27.61
  -3  -4 -20  934.62   30.98
  -3  -4 -19   -5.57    8.41
  -3   4 -19   -1.04    7.96
  -3  -4  19   -4.51   11.51
  -3  -4 -19    8.43   11.58
  -3   4  19   -6.22    8.18
  -3  -4 -18  353.78   17.61
  -3   4 -18  323.72   11.48
  -3  -4 -18  343.00   16.09
  -3  -4  18  369.15   15.27
  -3   4  18  327.39   13.94
  -3   4  18  313.10   15.47
  -3   4 -17   95.03   12.12
  -3  -4 -17  102.94   12.25
  -3   4  17  100.33    9.90
  -3   4  17  107.24    9.78
  -3  -4 -17  101.13    9.32
  -3  -4  17   99.09   12.49
  -3   4 -16  389.44   14.93
  -3  -4 -16  385.77   18.32
  -3  -4 -16  386.47   17.19
  -3   4  16  351.64   14.66
  -3   4  16  404.49   19.32
  -3  -4 -15  159.31   10.81
  -3   4 -15  170.08   13.01
  -3   4 -15  178.58   13.13
  -3  -4 -15  175.68   13.88
  -3   4  15  172.57   13.84
  -3   4  15  180.73   13.97
  -3   4 -14  377.66   11.64
  -3  -4  14  417.77   16.25
  -3  -4 -14  410.60   19.28
  -3  -4 -14  371.06   15.22
  -3   4  14  394.10   18.80
  -3   4  14  406.00   17.01
  -3   4 -14  396.97   12.01
  -3  -4  13  103.57   11.42
  -3   4  13  104.66   10.39
  -3  -4 -13   99.29   12.33
  -3   4 -13   93.43    9.09
  -3  -4 -13   85.83   12.23
  -3   4  13   99.25    9.52
  -3   4 -13   92.09   12.19
  -3   4  12  104.99   12.36
  -3  -4  12  107.80   11.81
  -3   4 -12  102.92   11.49
  -3  -4 -12  108.14   12.41
  -3  -4 -12   99.51   13.11
  -3   4 -12  100.38    9.02
  -3   4  12  103.81   12.53
  -3   4  11   98.04    9.31
  -3   4 -11  107.98    9.23
  -3   4 -11  111.79    9.10
  -3  -4  11  113.26   13.15
  -3   4  11  114.56   13.58
  -3  -4 -11  110.59   13.94
  -3  -4 -11  114.94   12.77
  -3   4 -10  308.09   13.14
  -3  -4  10  325.09   16.86
  -3   4 -10  296.86   10.79
  -3  -4 -10  311.72   19.72
  -3  -4 -10  286.57   13.39
  -3   4  10  311.87   16.94
  -3   4  10  325.57   15.12
  -3   4  -9   42.65    8.60
  -3  -4   9   36.45   13.61
  -3  -4  -9   33.08    8.83
  -3  -4  -9   38.48   12.77
  -3   4   9   33.89   12.99
  -3   4   9   37.87    8.54
  -3   4  -9   43.62    8.53
  -3   4  -8   30.44    8.44
  -3  -4  -8   40.17   11.27
  -3  -4  -8   41.48   12.61
  -3   4   8   29.75   13.07
  -3   4  -8   40.10    8.55
  -3   4   8   33.45   11.18
  -3  -4   8   39.87   13.40
  -3   4   7   75.40   12.83
  -3   4  -7   76.92   11.52
  -3   4  -7   82.29   11.44
  -3  -4   7   80.50   14.97
  -3  -4  -7   79.83   15.37
  -3  -4  -7   82.22   12.61
  -3   4   7   80.90   12.49
  -3  -4   7   68.45    9.63
  -3  -4  -6   54.52   11.63
  -3   4  -6   57.72   11.15
  -3   4  -6   31.71   12.23
  -3  -4  -6   54.86   16.56
  -3  -4   6   53.20   11.49
  -3  -4   6   56.23   15.99
  -3   4   6   51.85    8.94
  -3   4   6   52.77   12.03
  -3   4   5  139.14   12.70
  -3   4  -5  135.39    9.37
  -3  -4   5  136.01   13.71
  -3  -4  -5  138.16   14.09
  -3   4  -5  120.51    9.13
  -3   4   5  129.73    9.34
  -3   4   4  247.13   11.00
  -3   4  -4  238.17   10.44
  -3  -4  -4  254.01   12.89
  -3   4  -4  206.79   10.11
  -3  -4   4  239.99   14.61
  -3   4   4  258.45   12.55
  -3   4  -3   88.99   12.00
  -3   4   3   93.19    9.09
  -3   4   3   92.36   12.50
  -3  -4   3  100.33   10.03
  -3  -4  -3   94.08   13.26
  -3   4  -3   94.64   11.08
  -3   4  -2   11.41   11.04
  -3   4  -2   22.19    8.10
  -3  -4  -2   24.91   11.19
  -3   4   2   20.57    8.89
  -3   4   2   15.62   11.47
  -3  -4   2   23.80   11.37
  -3   4   1  273.19   13.42
  -3   4  -1  255.36   10.69
  -3   4   1  235.28   14.38
  -3  -4  -1  257.20   14.47
  -3  -4   1  253.20   12.21
  -3   4  -1  248.71   11.49
  -3   4   0    7.16   10.60
  -3   4   0   -4.31   11.09
  -3  -4   0    2.32   10.96
  -3  -3  44   -8.50   17.20
  -3   3 -44   -4.19   14.14
  -3  -3 -44   -5.01   16.09
  -3  -3 -44   16.19   19.34
  -3   3  44    4.93   16.52
  -3  -3  43   -7.69   14.52
  -3   3 -43    3.47   14.20
  -3  -3 -43    0.68   13.17
  -3   3  43   -4.56   13.75
  -3  -3 -43   -5.60   16.87
  -3   3 -42   -1.15   16.23
  -3  -3  42    5.63   13.66
  -3  -3 -42   -9.44   15.67
  -3  -3 -42    7.38   13.68
  -3   3  42    3.98   13.63
  -3   3 -41    1.60   17.17
  -3  -3 -41  -11.03   15.24
  -3  -3  41   -3.08   15.08
  -3   3  41   -6.74   14.96
  -3  -3 -41   12.49   15.55
  -3   3 -40    9.58   15.02
  -3   3  40    3.45   16.21
  -3  -3  40   -7.44   16.76
  -3  -3 -40    9.35   12.21
  -3  -3 -40    2.24   15.81
  -3   3 -39   36.74   12.73
  -3   3  39   27.45   15.29
  -3  -3  39   22.64   11.95
  -3  -3 -39   44.19   15.15
  -3  -3 -39   -4.50   14.75
  -3   3 -38    2.87   11.15
  -3  -3 -38   19.07   11.55
  -3  -3 -38    0.49   12.00
  -3  -3  38   10.96   12.18
  -3   3  38   -2.41   11.11
  -3  -3  37    9.88   15.03
  -3  -3 -37   -5.90   15.10
  -3  -3 -37   10.22   14.31
  -3   3 -37   -3.39   15.26
  -3   3  37  -23.84   11.83
  -3   3  36   -4.19   15.30
  -3   3 -36   16.72   14.10
  -3  -3  36   34.60   14.26
  -3  -3 -36   32.55   14.30
  -3  -3 -36   10.81   11.03
  -3   3  35   -1.35   13.81
  -3  -3 -35   42.06   11.00
  -3  -3  35   36.03   11.63
  -3   3 -35    1.54   11.38
  -3  -3 -35   23.42   11.72
  -3   3 -34    7.28   13.18
  -3   3  34   -0.55   10.72
  -3  -3  34    1.83   13.63
  -3  -3 -34   -1.53   13.04
  -3  -3 -34    3.40   11.01
  -3   3  33  -11.48   13.05
  -3  -3 -33    0.21   10.24
  -3  -3  33    7.07   13.82
  -3  -3 -33   -4.40   13.35
  -3   3 -33   -2.74   13.32
  -3   3  32   -0.97   13.07
  -3  -3 -32    4.27   10.32
  -3  -3  32    6.58   10.26
  -3  -3 -32    5.27   12.75
  -3   3 -32   -3.09   10.22
  -3   3 -31   -6.06   12.45
  -3  -3 -31    2.61    9.68
  -3  -3 -31   -4.29   12.55
  -3  -3  31    5.15    9.54
  -3   3  31    2.27    9.87
  -3  -3 -30   16.80   10.42
  -3   3  30   12.74   12.23
  -3  -3 -30   -6.29   14.19
  -3  -3  30   37.01   13.73
  -3   3 -30   48.31    9.62
  -3   3  29   16.46    9.33
  -3  -3 -29   20.26   12.70
  -3  -3 -29   65.95   12.83
  -3  -3  29   55.89   12.06
  -3   3 -29   69.58   11.76
  -3   3  28   17.55   12.51
  -3  -3 -28   11.48    9.26
  -3  -3 -28   -0.01   12.98
  -3   3 -28   -9.96    9.05
  -3  -3  28   -5.98    9.27
  -3  -3  27   34.34   12.68
  -3   3  27    3.80    9.36
  -3  -3 -27   31.32   12.75
  -3  -3 -27   -4.89    9.27
  -3   3 -27  -17.63   11.96
  -3   3  26   91.53   13.18
  -3  -3 -26   -7.11    9.87
  -3  -3  26   78.80   11.55
  -3  -3 -26   82.08   12.41
  -3   3 -26   86.21   10.14
  -3   3  25   99.35   10.49
  -3  -3 -25  -11.06   10.56
  -3  -3 -25  142.50   10.14
  -3   3 -25  123.04   14.41
  -3  -3  25  143.35    9.84
  -3   3 -24  173.14   10.93
  -3  -3 -24  192.28   13.75
  -3   3  24  182.53   11.70
  -3  -3  24  179.88   12.80
  -3  -3 -24   -9.60   10.82
  -3  -3 -23   72.30   11.67
  -3   3 -23   73.50   10.13
  -3  -3 -23   17.27   12.66
  -3   3  23   83.25   13.42
  -3  -3  23   73.22   11.49
  -3  -3 -22   47.06    9.02
  -3   3  22   33.93   12.36
  -3   3 -22    3.72   10.92
  -3  -3  22   46.79    9.00
  -3  -3 -22   16.50   10.83
  -3  -3 -21   27.88   12.74
  -3  -3 -21  118.10   13.27
  -3   3  21  108.92   10.75
  -3   3 -21  136.46   12.70
  -3  -3  21  135.00   13.29
  -3  -3 -20  246.12   12.86
  -3   3 -20  254.21   13.02
  -3   3  20  246.45   12.38
  -3  -3 -20   57.59   13.53
  -3   3 -19  328.20   13.46
  -3  -3 -19    7.34   11.62
  -3   3  19  332.49   14.16
  -3   3 -18  434.07   14.24
  -3  -3 -18  380.63   15.73
  -3   3  18  410.55   15.79
  -3  -3  18   68.09   16.92
  -3   3 -17  267.80   13.39
  -3   3  17  254.47   12.42
  -3   3 -16   16.23   10.70
  -3   3  16   20.38   10.57
  -3   3  16   17.04   11.46
  -3   3 -15  486.76   12.92
  -3   3  15  470.43   19.58
  -3   3  15  484.80   19.05
  -3   3  14  463.40   17.06
  -3   3  14  466.67   20.62
  -3   3 -14  435.01   12.50
  -3  -3 -13  121.77    9.96
  -3   3  13  136.58   12.95
  -3   3  13  133.97   13.18
  -3  -3  13  133.96   12.83
  -3   3 -13  130.45   11.95
  -3   3  12  108.75   10.13
  -3   3 -12  107.33    9.34
  -3   3  12  125.20    9.79
  -3   3 -12  112.66    9.31
  -3  -3  12  115.78   12.93
  -3  -3 -11   23.29   11.50
  -3  -3  11   28.56   11.84
  -3   3 -11   24.70    8.22
  -3   3 -11   15.62    8.41
  -3   3  11   24.08   11.70
  -3   3  11   27.88   11.72
  -3  -3 -10   37.84   12.91
  -3   3 -10   29.80    8.48
  -3  -3  10   35.92   12.88
  -3   3  10   30.64   11.23
  -3   3  10   35.27   12.40
  -3   3 -10   34.14   11.78
  -3   3  -9  478.61   14.89
  -3  -3  -9  535.09   23.19
  -3  -3   9  529.36   21.26
  -3  -3  -9  521.19   20.64
  -3   3  -9  489.15   13.03
  -3   3   9  515.67   20.37
  -3   3   9  497.10   16.25
  -3   3   8   91.36    9.66
  -3   3   8   84.28   13.47
  -3  -3  -8  102.81   13.31
  -3   3  -8   81.66   12.86
  -3  -3  -8   85.65    9.79
  -3  -3   8   99.40   14.10
  -3   3  -8   88.42    9.57
  -3   3  -7  285.49   10.88
  -3  -3  -7  333.88   19.49
  -3   3   7  297.71   12.12
  -3   3  -7  296.12   11.01
  -3  -3  -7  316.11   16.33
  -3   3   7  299.59   15.45
  -3  -3   7  324.01   18.74
  -3  -3   6   21.07   12.65
  -3  -3  -6   17.35   12.17
  -3  -3  -6   21.96   11.15
  -3   3   6   15.51   11.07
  -3   3  -6   13.77   10.67
  -3  -3   6   17.85   12.64
  -3   3   6   10.21    8.19
  -3   3  -6   17.96   10.54
  -3  -3   5   93.66   16.91
  -3  -3  -5   97.28   16.10
  -3   3  -5   75.75   11.94
  -3  -3  -5   89.99   15.75
  -3   3  -5   91.62   11.98
  -3  -3   5   84.15   12.17
  -3   3   5   85.25   12.15
  -3  -3  -5   98.22   12.12
  -3   3   5   99.11    9.17
  -3   3   4   39.87   11.02
  -3   3  -4   48.56   11.64
  -3  -3  -4   56.76   16.10
  -3  -3  -4   47.16   15.47
  -3   3  -4   46.64   10.93
  -3  -3  -4   48.50   11.67
  -3  -3   4   55.02   16.36
  -3  -3   4   49.32   12.26
  -3   3   4   47.79   11.55
  -3  -3  -3  129.69   22.13
  -3   3   3  126.69   12.39
  -3   3  -3  136.48   11.66
  -3  -3  -3  135.30   22.35
  -3   3   3  123.53   10.31
  -3  -3  -3  144.31   12.85
  -3  -3   3  132.35   22.72
  -3  -3   3  132.86   13.63
  -3   3   2   47.97    8.53
  -3  -3  -2   43.88   11.70
  -3  -3   2   38.12   11.24
  -3   3   2   40.62   11.18
  -3   3  -2   41.61   11.61
  -3   3  -1    6.56   11.60
  -3   3   1   13.69   10.62
  -3   3   1   19.66    8.20
  -3  -3  -1   16.60   10.92
  -3  -3   1   24.09   11.69
  -3   3  -1   16.94   10.35
  -3   3   0   19.92   10.69
  -3   3   0   25.62   10.89
  -3  -3   0   24.05   11.01
  -3  -2  45    2.15   17.43
  -3   2 -45    9.33   13.61
  -3  -2 -45   -0.40   13.83
  -3  -2 -45    1.02   13.95
  -3   2  45   -6.40   12.87
  -3   2 -44   13.36   15.73
  -3  -2  44   -3.66   16.48
  -3  -2 -44    0.34   16.76
  -3  -2 -44  -11.47   12.84
  -3   2  44   -6.23   15.53
  -3  -2 -43   17.32   18.02
  -3   2 -43   -1.46   17.86
  -3  -2  43    2.75   17.28
  -3  -2 -43   -2.34   15.97
  -3   2  43   -3.57   15.72
  -3   2 -42    7.37   15.31
  -3  -2  42    2.15   15.29
  -3  -2 -42   -0.14   12.81
  -3  -2 -42   16.05   17.32
  -3   2  42    2.74   17.69
  -3  -2 -41    3.47   12.56
  -3   2 -41    6.69   12.31
  -3  -2 -41    5.15   15.71
  -3  -2  41   -1.30   13.29
  -3   2  41   -3.05   15.11
  -3   2 -40   -8.92   12.48
  -3  -2  40   11.21   11.97
  -3  -2 -40   12.95   15.17
  -3  -2 -40   19.22   12.28
  -3   2  40   10.66   12.57
  -3   2 -39    0.80   11.44
  -3   2  39    9.21   11.72
  -3  -2 -39   -5.41   11.81
  -3  -2 -39   -2.43   12.20
  -3  -2  39    5.04   12.02
  -3   2 -38   15.33   14.20
  -3  -2 -38   14.67   11.72
  -3  -2  38   -3.15   14.36
  -3  -2 -38    3.60   13.95
  -3   2  38    4.99   11.36
  -3   2 -37   16.29   16.12
  -3   2  37    8.07   14.66
  -3  -2 -37  -19.07   13.74
  -3  -2  37   10.32   13.31
  -3  -2 -37   17.92   11.41
  -3   2 -36    1.95   10.65
  -3  -2 -36   -2.82   14.42
  -3  -2 -36    7.60   13.46
  -3  -2  36    7.82   14.52
  -3   2  36   -8.16   13.28
  -3  -2 -35    4.43   13.63
  -3  -2 -35    2.24   12.71
  -3   2 -35    7.32   10.20
  -3  -2  35   -8.98   13.50
  -3   2  35   -2.56   10.09
  -3   2  34    8.92   10.38
  -3   2 -34    4.23   12.89
  -3  -2 -34   -2.25   11.12
  -3  -2 -34    8.76   10.20
  -3  -2  34    4.13   11.12
  -3   2  33   -0.73   12.45
  -3  -2 -33    0.65   10.26
  -3  -2 -33    2.02   12.34
  -3   2 -33   -5.16   13.44
  -3  -2  33   -8.47   10.43
  -3   2 -32    5.95    9.56
  -3  -2 -32    4.75   10.09
  -3  -2 -32    2.13   10.01
  -3   2  32    0.99   12.03
  -3  -2  32    2.64    9.31
  -3  -2 -31  188.07   11.94
  -3  -2 -31  163.37   14.39
  -3  -2  31  204.00   14.08
  -3   2  31  193.69   11.67
  -3  -2 -30    9.60    9.55
  -3  -2 -30   32.74   11.92
  -3  -2  30   13.60   11.50
  -3  -2 -29   20.69   12.51
  -3  -2  29   -1.12   12.40
  -3   2 -29   13.03    9.48
  -3   2  28   18.54    9.64
  -3  -2 -28   10.09   11.37
  -3  -2  28    6.04   11.00
  -3   2 -28    9.92   12.83
  -3   2  27   -0.86   12.87
  -3  -2 -27    3.20   11.68
  -3   2 -27   17.11    9.56
  -3  -2  27    9.80   10.96
  -3   2  26  139.33   11.10
  -3  -2 -26   14.26   11.80
  -3   2 -26   40.97   13.62
  -3   2  25  -14.58   12.84
  -3  -2 -25   -3.00    9.77
  -3  -2  25   17.53   10.42
  -3   2 -25    6.93   10.99
  -3   2  24    3.83   10.75
  -3  -2 -24    3.05    8.47
  -3   2 -24    2.88   12.18
  -3  -2  24    2.75    8.76
  -3  -2 -23   63.56    9.32
  -3   2  23   50.35    9.64
  -3  -2  23   54.82    9.05
  -3   2 -23    8.54   11.28
  -3  -2 -22   46.28    9.07
  -3   2  22   33.94   10.79
  -3   2 -22   44.25    8.37
  -3  -2  22   49.39    9.07
  -3  -2 -21  114.02    9.83
  -3   2  21  108.70   12.37
  -3   2 -21  109.04    9.16
  -3  -2  21  123.49    9.81
  -3  -2 -20  144.89   10.25
  -3   2  20  158.71   12.61
  -3   2 -20    6.75   12.23
  -3  -2  20  -33.27   10.78
  -3   2  19  254.09   14.55
  -3   2 -19  256.25   13.53
  -3  -2  19  237.55   11.87
  -3   2 -18   81.05   11.77
  -3   2  18   74.83   11.64
  -3   2 -17   36.23   11.19
  -3   2  17   37.01   12.06
  -3   2 -16  209.13   10.50
  -3   2  16  213.46   14.73
  -3  -2 -15   48.15    9.62
  -3  -2  15   35.43    9.67
  -3   2 -15   40.81    8.29
  -3   2  15   44.07    8.69
  -3  -2 -14  143.89   13.99
  -3  -2  14  131.19   11.13
  -3   2 -14  146.40   12.35
  -3   2  14  125.70    9.85
  -3   2 -13   80.94    8.89
  -3   2  13   69.57   13.51
  -3  -2  13   83.55   12.97
  -3   2  13   84.55    9.31
  -3  -2 -13   80.43    9.85
  -3  -2  12  442.79   17.69
  -3   2  12  452.97   22.81
  -3   2  12  451.99   18.38
  -3   2 -12  435.45   14.76
  -3  -2 -12  465.18   18.62
  -3  -2  11   27.83   12.29
  -3   2  11   23.75   12.06
  -3   2 -11   25.20   11.75
  -3   2  11   12.46    9.02
  -3  -2 -11    2.49    9.40
  -3  -2  10  707.33   26.40
  -3   2  10  673.60   21.08
  -3   2 -10  647.36   14.40
  -3  -2 -10  669.26   21.00
  -3   2  10  688.35   26.82
  -3   2 -10  632.25   14.28
  -3  -2   9  278.58   17.24
  -3   2  -9  279.94   14.04
  -3   2  -9  272.05   11.26
  -3  -2  -9  271.22   14.14
  -3   2   9  296.87   13.68
  -3   2   9  268.97   18.02
  -3  -2  -9  295.73   14.25
  -3   2  -8  602.51   16.31
  -3  -2   8  614.45   23.74
  -3  -2  -8  505.33   20.21
  -3   2  -8  557.60   13.88
  -3   2   8  603.82   22.80
  -3  -2  -8  639.82   21.62
  -3   2   8  602.76   18.42
  -3  -2  -7  140.73   13.49
  -3  -2  -7  132.58   10.60
  -3  -2   7  152.26   14.57
  -3   2   7  131.30   13.46
  -3   2  -7  123.51    9.44
  -3   2   7  142.68   12.25
  -3   2  -7  135.95   12.68
  -3   2   6   43.92   11.21
  -3  -2   6   38.80   15.28
  -3   2   6   44.86   11.78
  -3   2  -6   32.70   10.80
  -3  -2   6   40.02   12.18
  -3  -2  -6   33.83   12.41
  -3  -2  -6   37.97    8.68
  -3  -2  -6   41.01   11.73
  -3   2  -6   31.50    8.47
  -3   2  -5  184.42   10.59
  -3  -2  -5  198.39   14.93
  -3  -2   5  217.86   16.98
  -3  -2  -5  210.15   13.98
  -3  -2  -5  207.56   16.85
  -3  -2   5  196.37   18.58
  -3   2  -5  205.14   13.50
  -3   2   5  202.03   14.20
  -3   2   5  197.03   10.96
  -3   2   4   11.97    8.14
  -3   2  -4    6.39    8.03
  -3  -2   4    9.11   10.87
  -3   2  -4    3.32    7.93
  -3  -2  -4    6.56   11.20
  -3  -2  -4    8.26   11.12
  -3  -2  -4    6.33   10.69
  -3  -2   4    6.54   13.48
  -3   2   4   13.01   10.94
  -3   2   3  124.25   12.03
  -3  -2  -3  128.98   16.13
  -3  -2  -3  113.60   15.75
  -3   2  -3  109.71   11.84
  -3   2  -3  103.32    9.45
  -3  -2  -3  123.79   11.24
  -3  -2   3  125.87   14.65
  -3   2   3  118.55   12.78
  -3  -2   3  114.70   13.68
  -3   2   2   88.17    9.28
  -3  -2  -2   82.07   15.23
  -3   2   2   89.50   12.44
  -3  -2   2   83.82   12.90
  -3   2  -2   77.18    8.12
  -3  -2  -2   91.80   12.65
  -3  -2   2   84.18   15.37
  -3  -2  -2   85.55   15.45
  -3  -2  -1  281.95   19.77
  -3  -2  -1  281.66   18.40
  -3   2   1  286.08   11.77
  -3   2  -1  273.56   13.61
  -3  -2   1  261.19   17.72
  -3  -2   1  296.26   20.66
  -3  -2  -1  299.70   15.53
  -3  -2   1  295.23   17.29
  -3   2   0   -6.03   10.71
  -3  -2   0    1.27   11.30
  -3  -2   0   -0.38   11.00
  -3  -2   0    0.28   11.14
  -3   1 -45   10.95   17.84
  -3  -1 -45   -7.20   16.65
  -3  -1 -45    2.11   16.87
  -3  -1  45    0.42   16.98
  -3   1  45    8.80   17.12
  -3   1 -44    6.64   18.65
  -3  -1  44   -7.07   19.19
  -3  -1 -44    1.56   12.75
  -3  -1 -44    9.03   16.94
  -3   1  44   -0.19   18.51
  -3   1  43   -5.12   17.99
  -3   1 -43   22.00   16.20
  -3  -1 -43   10.44   15.74
  -3  -1 -43   21.55   16.04
  -3  -1  43    2.71   18.19
  -3   1 -42    2.00   15.42
  -3  -1 -42   -0.44   17.08
  -3  -1  42   13.48   16.87
  -3   1  42    8.62   16.25
  -3  -1 -42    1.11   17.24
  -3   1 -41   14.82   14.84
  -3  -1 -41   -7.34   17.13
  -3  -1 -41    1.86   14.64
  -3  -1  41    6.20   14.87
  -3   1  41    6.53   14.68
  -3   1 -40   -0.16   11.80
  -3  -1 -40  -16.56   16.72
  -3  -1 -40    7.83   11.99
  -3   1  40   -1.47   14.46
  -3  -1  40   -1.19   15.34
  -3   1 -39    0.69   11.37
  -3  -1  39   17.75   14.29
  -3  -1 -39   33.92   14.03
  -3   1  39  -14.66   11.13
  -3  -1 -39   -3.83   14.27
  -3   1  38    2.29   11.22
  -3   1 -38   14.48   11.32
  -3  -1 -38    8.39   13.44
  -3  -1  38   -2.90   13.26
  -3   1 -37    6.23   12.95
  -3  -1 -37   11.04   13.41
  -3   1  37   13.10   10.58
  -3  -1  37    6.83   13.18
  -3   1 -36    9.18   12.64
  -3  -1 -36    2.11   11.18
  -3   1  36   18.76   12.87
  -3  -1  36    4.73   10.67
  -3   1 -35   24.64   13.51
  -3  -1 -35   15.19   10.29
  -3  -1  35   16.88   10.62
  -3   1  35   -7.82   13.53
  -3   1 -34   -2.99    9.60
  -3  -1 -34   12.00   10.29
  -3  -1  34   -0.96   10.00
  -3   1  34   -3.47   12.04
  -3   1 -33    3.71    9.91
  -3  -1 -33    4.59    9.50
  -3  -1  33   12.85    9.61
  -3   1  33   -5.49    9.92
  -3   1 -32   57.66   10.19
  -3  -1 -32    5.65    9.69
  -3  -1  32  -11.61    9.55
  -3   1  32   62.04   10.14
  -3   1  31    2.61   11.85
  -3   1 -31   -0.26   13.48
  -3  -1 -31   -4.37   12.44
  -3  -1  31   -3.43    9.62
  -3   1  30   13.25   13.78
  -3  -1 -30   11.76   12.32
  -3  -1  30    4.94   12.64
  -3   1 -30   16.37    9.97
  -3   1 -29    3.73    9.85
  -3   1  29   15.95    9.64
  -3  -1 -29    7.45   11.26
  -3  -1  29   -2.68   11.55
  -3  -1 -28    6.19   12.23
  -3  -1  28   15.87   11.89
  -3   1  28   22.71    9.94
  -3   1 -28   19.19   14.00
  -3  -1 -27    9.94   11.80
  -3   1  27   28.05   13.72
  -3  -1  27    8.26   11.98
  -3   1 -27    2.22    9.98
  -3   1  26  142.97   11.43
  -3  -1 -26  128.11   11.70
  -3  -1  26  117.11   12.83
  -3   1 -26  134.53   11.10
  -3  -1 -25   33.44    9.55
  -3   1  25   17.70   12.19
  -3   1 -25   37.40   11.77
  -3  -1  25   33.89   11.20
  -3   1  24  108.08   10.11
  -3   1 -24   99.86    9.77
  -3  -1 -24   93.00    9.69
  -3  -1  24   91.12    9.51
  -3  -1  23   73.85    9.02
  -3   1  23   73.64   11.57
  -3   1 -23   19.43    8.91
  -3   1  22  145.09   10.02
  -3   1 -22   63.23   12.88
  -3  -1 -21   18.77    8.44
  -3   1  21   23.82    8.39
  -3   1 -21   24.47    8.34
  -3  -1  20   10.64    8.47
  -3   1  20   14.79   11.76
  -3   1 -20   13.35    8.27
  -3   1  19   46.17   12.48
  -3  -1  19   52.44   12.38
  -3   1 -19   39.85   11.51
  -3  -1  18  541.70   18.55
  -3   1  18  529.65   21.03
  -3   1 -18  516.42   16.60
  -3  -1 -18  518.32   16.71
  -3  -1  17   15.99   12.18
  -3   1  17   17.05   12.64
  -3   1 -17   18.36   11.72
  -3  -1 -17   36.46   11.57
  -3  -1  16   27.93    8.91
  -3   1  16   28.94   11.38
  -3   1 -16   26.24    8.16
  -3  -1 -16   21.07   11.92
  -3  -1  15  151.21   11.42
  -3   1 -15  147.50    9.50
  -3   1  15  147.82   10.24
  -3  -1 -15  150.03   11.09
  -3  -1  14   23.47   12.46
  -3   1 -14   15.63   11.23
  -3   1  14   19.94    8.12
  -3  -1 -14    4.54    9.52
  -3   1 -13  196.11   10.31
  -3  -1  13  206.40   15.17
  -3   1  13  194.29   13.95
  -3  -1 -13  191.38   11.57
  -3   1 -12   36.36   11.60
  -3  -1  12   40.98    9.26
  -3   1  12   39.69   11.00
  -3  -1 -12   33.93   11.04
  -3  -1  11    3.40   11.32
  -3  -1 -11    1.19   10.22
  -3   1  11    6.00    8.33
  -3   1 -11   -0.71   11.59
  -3  -1  10   75.16   10.52
  -3  -1 -10   71.43   11.88
  -3   1  10   67.09    9.29
  -3   1 -10   64.74   11.34
  -3  -1  -9   65.93   11.51
  -3  -1   9   63.16    9.73
  -3   1   9   60.53   15.57
  -3   1  -9   66.76   11.61
  -3   1   9   56.96    8.67
  -3  -1  -8   42.31   10.55
  -3   1  -8   36.45   10.65
  -3   1  -8   36.83    8.50
  -3  -1   8   40.94    9.24
  -3   1   8   40.13   15.66
  -3   1   8   43.80   11.75
  -3   1  -7   85.11   11.46
  -3   1  -7   79.49   11.37
  -3   1   7   87.24    9.60
  -3   1   7   83.85   15.40
  -3  -1  -7   92.64   10.14
  -3  -1   7   93.36   12.92
  -3  -1  -6   38.91    9.28
  -3   1  -6   30.49   11.18
  -3  -1  -6   34.10    9.07
  -3   1   6   34.08   11.37
  -3  -1   6   41.15   12.02
  -3   1   6   38.45   13.84
  -3   1  -6   34.52    8.80
  -3   1   5  382.37   16.49
  -3   1  -5  363.89   14.87
  -3  -1  -5  381.04   16.65
  -3   1  -5  371.36   13.03
  -3  -1   5  384.32   17.74
  -3  -1  -5  392.14   17.04
  -3  -1   5  358.92   35.90
  -3   1   5  343.01   18.92
  -3   1  -4  144.12    9.91
  -3  -1  -4  147.54   11.58
  -3   1   4  149.99   14.41
  -3  -1  -4  163.18   13.97
  -3  -1   4  156.20   19.40
  -3  -1   4  158.09   12.37
  -3   1  -4  149.86   10.81
  -3   1   4  153.08   12.60
  -3   1   3   14.59    7.71
  -3  -1  -3   14.61   12.04
  -3  -1  -3   16.52   11.76
  -3   1  -3   16.80    8.91
  -3  -1   3   14.79   14.66
  -3   1  -3   11.19    8.75
  -3  -1   3   16.42   11.94
  -3   1   3   12.69   11.44
  -3  -1   2 1323.61   48.39
  -3   1  -2 1195.79   22.39
  -3   1   2 1205.02   23.85
  -3  -1  -2 1222.42   26.01
  -3  -1  -2 1294.62   27.38
  -3  -1   2 1350.70   35.41
  -3  -1  -1  611.48   20.71
  -3   1   1  583.69   17.51
  -3  -1  -1  576.28   19.08
  -3  -1   1  515.65   25.62
  -3   1  -1  588.69   17.06
  -3  -1   1  637.88   22.56
  -3  -1   0  773.11   22.21
  -3   1   0  718.68   17.35
  -3   0 -45   -1.36   17.34
  -3   0  45    5.81   14.31
  -3   0 -45   10.18   16.99
  -3   0 -44   -9.56   17.45
  -3   0 -44   -2.75   13.14
  -3   0  44    2.83   13.84
  -3   0 -43    6.30   16.86
  -3   0  43   -7.84   14.02
  -3   0  42    2.82   15.42
  -3   0 -42    5.37   15.59
  -3   0 -41  -11.39   15.73
  -3   0  41   12.27   15.26
  -3   0 -40   84.37   15.40
  -3   0  40    5.01   14.70
  -3   0 -39   13.86   14.22
  -3   0  39   -0.07   13.89
  -3   0 -38    5.00   13.61
  -3   0  38    2.18   12.88
  -3   0 -37   -6.14   13.39
  -3   0  37   20.30   12.62
  -3   0 -36   -1.07   13.30
  -3   0  36    3.81   13.39
  -3   0 -35    7.42   12.49
  -3   0  35   -3.81   13.62
  -3   0 -34   11.96   12.64
  -3   0  34   29.62   12.71
  -3   0 -33    7.49    9.74
  -3   0  33   16.89   12.38
  -3   0 -32   23.31   10.97
  -3   0  32  126.70   11.26
  -3   0  31    2.76    9.89
  -3   0 -31    1.85   10.78
  -3   0 -30   83.52   12.72
  -3   0  30   68.45   10.12
  -3   0 -29    4.13   13.32
  -3   0  29   -6.71   12.00
  -3   0 -28   75.88   10.26
  -3   0  28   60.81   13.70
  -3   0  27   -5.33    9.02
  -3   0 -27    3.93    8.99
  -3   0  26    7.38    8.08
  -3   0  25   -2.97   11.89
  -3   0  24   87.04    9.32
  -3   0 -24   98.06    9.27
  -3   0  23   -2.11    7.90
  -3   0 -23    1.97   11.22
  -3   0  22  121.00   11.94
  -3   0  21   -0.87    8.37
  -3   0 -21    6.29   11.66
  -3   0  20   16.89    8.53
  -3   0 -20   12.64    8.41
  -3   0  19   -2.18   11.74
  -3   0 -19    0.64    8.50
  -3   0  18   49.56   11.86
  -3   0 -18   54.85   12.60
  -3   0  17    6.01    8.51
  -3   0 -17    1.49   11.87
  -3   0  16   21.79    8.63
  -3   0 -16   19.55   11.73
  -3   0  15    2.88    8.61
  -3   0 -15   -4.28   11.46
  -3   0  14  689.25   24.91
  -3   0 -14  642.22   17.89
  -3   0  13   -0.87   11.32
  -3   0 -13    1.60    8.52
  -3   0 -12  496.90   16.41
  -3   0  12  501.14   20.67
  -3   0 -11   -0.52   10.17
  -3   0  11   -1.78    7.96
  -3   0 -10  212.44   12.83
  -3   0  10  218.58   12.45
  -3   0  -9   -1.91   10.18
  -3   0   9   -0.60    6.78
  -3   0  -8  478.84   14.23
  -3   0   8  522.58   20.29
  -3   0  -7    0.90    7.03
  -3   0  -7    3.22    9.87
  -3   0   7   -0.28    7.15
  -3   0   6 2336.14   57.65
  -3   0  -6 2182.32   28.07
  -3   0  -6 2376.92   30.87
  -3   0  -5   -0.85    7.31
  -3   0  -5   -0.28    7.34
  -3   0   5   -1.26   10.62
  -3   0   5    0.81   15.36
  -3   0   4  403.94   15.81
  -3   0  -4  417.11   15.78
  -3   0  -4  416.67   15.72
  -3   0  -3   -3.38   10.47
  -3   0   3    1.70    7.31
  -3   0  -3    2.69   10.55
  -3   0   2  643.73   18.99
  -3   0  -2  677.72   18.99
  -3   0  -2  633.03   18.50
  -3   0   1    0.23   10.53
  -3   0  -1   -0.67    7.41
  -3   0   0   -3.16   10.37
  -2  14  11   24.36   14.14
  -2  14 -11    4.56   17.05
  -2  14  10    3.17   13.87
  -2 -14 -10   -3.41   13.95
  -2  14  10    1.22   14.31
  -2  14 -10    3.06   16.78
  -2  14  10    5.30   14.11
  -2 -14  -9   -3.69   13.96
  -2  14  -9   11.51   19.45
  -2  14   9   -2.05   13.81
  -2  14   9    8.19   17.61
  -2  14  -8    8.82   16.80
  -2  14  -8   -6.53   14.42
  -2  14   8   -6.72   14.61
  -2  14   8    7.80   15.95
  -2 -14  -8    5.24   13.74
  -2  14  -7  -11.53   16.80
  -2  14   7   -2.22   15.63
  -2 -14  -7    6.36   13.65
  -2  14  -7   -7.08   16.88
  -2  14   7    4.66   20.38
  -2  14  -7    8.02   14.50
  -2  14   6    0.36   16.73
  -2  14  -6   15.27   14.79
  -2  14  -6   -3.89   16.75
  -2  14   6   11.39   14.68
  -2 -14  -6    5.36   13.94
  -2  14  -5    2.41   19.95
  -2  14   5    8.34   14.13
  -2  14  -5    2.57   13.86
  -2  14   5  -13.19   20.47
  -2  14  -4   10.43   14.66
  -2  14  -4   14.43   14.33
  -2  14  -4    3.24   13.89
  -2  14   4   -1.45   14.78
  -2  14   4   -2.49   14.27
  -2  14   3    0.62   14.41
  -2  14  -3    5.62   20.44
  -2  14  -3    1.84   13.78
  -2  14   3   -0.76   17.17
  -2  14   2    0.50   18.71
  -2  14  -2    8.99   14.56
  -2  14  -2   -9.52   16.78
  -2  14   2   -0.37   20.09
  -2  14  -1   -4.39   16.22
  -2  14   1    0.18   16.75
  -2  14   1   -3.49   14.83
  -2  14   1    2.48   17.48
  -2  14  -1    3.80   14.90
  -2  14   0    4.44   16.50
  -2  14   0    2.97   18.07
  -2 -13 -20    3.89   16.35
  -2 -13 -20   -1.93   19.61
  -2  13 -20    7.93   16.69
  -2  13  20   18.11   20.55
  -2  13  19   -5.02   14.56
  -2  13 -19    0.55   14.35
  -2 -13 -19    8.25   13.71
  -2  13  19   11.00   14.69
  -2  13 -19    3.59   14.28
  -2  13 -19    3.74   17.00
  -2  13 -18    9.21   13.65
  -2  13  18   -4.61   17.48
  -2  13 -18    3.61   18.95
  -2  13  18    0.10   19.67
  -2  13 -18   -6.95   14.21
  -2 -13 -18   -2.21   16.04
  -2  13 -17   -6.19   13.46
  -2  13 -17   -8.11   19.58
  -2  13  17    0.74   13.77
  -2  13  17   -2.00   14.23
  -2 -13 -17   -1.37   15.37
  -2  13 -17    1.28   13.70
  -2 -13 -16   -3.82   12.33
  -2  13 -16    4.03   15.82
  -2  13 -16    3.63   17.55
  -2  13  16   -6.93   19.50
  -2  13  16   15.93   17.94
  -2  13 -16    6.14   13.34
  -2  13 -15   -2.85   12.86
  -2  13  15    3.49   14.12
  -2  13 -15   -6.46   13.30
  -2 -13 -15    1.80   12.19
  -2  13  15    3.45   13.13
  -2  13 -14    3.80   17.87
  -2  13  14    2.64   17.09
  -2 -13 -14   14.41   14.55
  -2  13 -14   10.25   15.77
  -2  13  14    3.65   18.58
  -2  13 -13   -8.21   13.39
  -2 -13 -13    6.90   15.74
  -2  13 -13    3.41   17.40
  -2  13  13    3.24   16.38
  -2  13  13   14.81   13.82
  -2  13 -12    0.21   15.42
  -2 -13 -12   -3.19   14.18
  -2  13  12    6.23   18.76
  -2  13  12   12.51   12.93
  -2  13 -12   -8.90   16.30
  -2  13 -11   17.71   13.29
  -2  13  11    4.69   17.20
  -2  13 -11   10.49   12.89
  -2  13  11   -5.23   13.52
  -2 -13 -11   -2.09   14.57
  -2  13 -10    9.86   12.44
  -2 -13 -10   14.42   15.17
  -2  13  10   18.23   15.82
  -2  13 -10   13.34   13.54
  -2  13  10   -8.77   11.80
  -2  13  -9   12.43   15.45
  -2 -13  -9    8.34   15.31
  -2  13   9   -0.60   11.74
  -2  13  -9    8.02   12.31
  -2  13  -8  -10.50   16.08
  -2  13  -8    2.08   12.30
  -2 -13  -8   11.92   14.63
  -2  13  -7   -6.28   13.23
  -2  13   7   -4.24   13.40
  -2  13  -7    0.97   15.78
  -2 -13  -7    8.37   14.40
  -2  13  -7   -8.81   12.83
  -2  13   7    1.78   16.03
  -2  13  -6    6.38   16.02
  -2  13  -6    3.37   12.85
  -2 -13  -6  -26.17   16.83
  -2  13   6    1.21   12.29
  -2  13  -6   -7.25   12.40
  -2  13   6    8.43   15.58
  -2  13   6    0.45   13.26
  -2  13   5   13.03   15.97
  -2  13  -5   -4.49   16.22
  -2  13  -5   12.28   18.04
  -2  13  -5    3.63   12.22
  -2  13   5    7.33   16.08
  -2  13   5    1.59   15.35
  -2 -13  -5   -5.79   15.07
  -2  13  -4    1.36   13.46
  -2  13   4   -8.69   13.16
  -2  13   4   -0.40   14.70
  -2  13   4    6.54   13.20
  -2 -13  -4    7.99   11.53
  -2  13  -4   -7.08   12.57
  -2  13  -4   -3.22   13.11
  -2  13  -3    9.06   17.86
  -2  13   3    1.62   12.21
  -2  13  -3   -0.50   12.11
  -2  13   3   10.91   18.32
  -2  13   3    4.97   18.18
  -2 -13  -3   14.11   11.88
  -2  13  -3   15.66   17.96
  -2  13  -2   -4.66   12.25
  -2  13   2    3.91   13.36
  -2  13  -2    9.75   13.32
  -2  13   2    7.70   13.34
  -2  13   2    6.26   11.93
  -2  13  -2    6.60   13.27
  -2  13   1   -7.73   18.13
  -2  13  -1  -10.02   16.30
  -2  13   1   13.66   14.62
  -2  13  -1    0.44   14.89
  -2  13   1    9.02   18.05
  -2  13  -1   -0.81   18.23
  -2  13   0   -8.41   13.29
  -2  13   0   11.35   16.85
  -2  13   0    7.63   13.23
  -2 -12 -26   -0.46   13.56
  -2 -12 -26    2.50   17.54
  -2  12 -25   -1.34   16.88
  -2 -12 -25    5.47   16.83
  -2  12  25   15.94   20.09
  -2 -12 -25   -0.66   19.40
  -2 -12 -24   -0.16   17.85
  -2  12 -24    3.11   16.23
  -2  12  24   -3.04   14.51
  -2  12  24    4.66   18.45
  -2 -12 -24    8.96   13.35
  -2 -12 -23   13.70   17.85
  -2  12  23    5.78   19.03
  -2  12 -23    4.53   14.17
  -2 -12 -23   11.01   20.55
  -2  12 -23   -0.24   15.56
  -2  12  23   13.05   13.02
  -2 -12 -22    2.03   16.94
  -2  12 -22    1.44   13.16
  -2  12  22   12.85   15.96
  -2  12  22    7.26   13.15
  -2  12 -22   17.86   13.10
  -2  12 -22   16.66   15.04
  -2 -12 -22   -6.85   13.20
  -2  12 -21    2.52   15.70
  -2 -12 -21    1.57   16.60
  -2  12 -21   10.85   15.77
  -2  12  21   -5.31   13.06
  -2  12  21    2.90   17.76
  -2  12 -21    7.09   12.63
  -2 -12 -21    4.90   15.56
  -2  12 -20   11.21   17.29
  -2  12 -20    8.56   15.59
  -2 -12 -20   -5.69   16.48
  -2  12  20    0.26   15.46
  -2  12 -20    2.40   12.55
  -2  12  20   -0.49   12.60
  -2 -12 -20    9.20   15.24
  -2  12 -19   -1.08   15.15
  -2 -12 -19    8.30   18.81
  -2  12  19    9.10   17.51
  -2  12  19   13.02   12.89
  -2 -12 -19   15.22   12.17
  -2  12 -19    0.47   15.76
  -2  12 -19   -8.59   12.65
  -2  12 -18   16.35   14.96
  -2  12 -18   14.34   12.28
  -2 -12 -18   -8.30   16.10
  -2 -12 -18   12.92   18.94
  -2  12  18    8.89   15.16
  -2  12  18  -10.04   12.31
  -2  12 -18    0.27   14.90
  -2 -12 -17   -7.50   15.03
  -2  12 -17    4.08   14.76
  -2  12 -17    0.37   14.64
  -2 -12 -17    2.02   18.32
  -2  12 -17   19.00   14.37
  -2  12  17   13.75   13.02
  -2  12  17   40.30   15.39
  -2  12 -16   -2.11   14.27
  -2  12  16   -5.15   15.51
  -2 -12 -16    1.71   17.55
  -2  12 -16    1.51   11.93
  -2  12  16    1.01   11.85
  -2 -12 -16   -1.88   11.85
  -2  12 -15    3.56   11.42
  -2  12 -15    5.65   11.28
  -2  12  15   -5.48   15.04
  -2 -12 -15    1.65   15.65
  -2  12  15    4.22   14.57
  -2 -12 -15  -11.69   11.67
  -2  12 -14    8.30   11.43
  -2 -12 -14    2.92   14.32
  -2  12  14   11.84   14.22
  -2  12 -14    6.05   14.34
  -2  12  14   21.35   11.34
  -2  12 -14   -2.57   15.22
  -2 -12 -13   -7.46   15.45
  -2  12  13   -1.80   11.82
  -2  12 -13    1.91   11.44
  -2  12  12   -5.75   15.05
  -2  12 -12   19.83   14.77
  -2 -12 -12   -4.08   15.08
  -2  12 -11    1.69   14.31
  -2  12 -11   -6.72   13.57
  -2  12  11   -5.17   10.61
  -2  12 -11   -0.18   13.94
  -2 -12 -11   -6.44   14.83
  -2  12  11   -0.05   14.06
  -2  12 -10    2.19   11.29
  -2  12  10    3.82   11.55
  -2  12  10    2.58   13.69
  -2  12 -10    4.04   11.36
  -2  12 -10   13.36   13.49
  -2  12  -9   -7.61   13.46
  -2  12  -9   -4.90   13.39
  -2  12   9    4.54   15.04
  -2  12   9   -7.31   11.36
  -2  12  -8    0.49   13.80
  -2 -12  -8   12.90   13.05
  -2  12  -8    7.05   13.98
  -2  12   8   -2.30   11.21
  -2  12   8    1.46   15.35
  -2  12  -7    7.38   11.23
  -2 -12  -7   -0.38   10.31
  -2  12   7    6.86   11.24
  -2  12  -7   10.81   13.64
  -2  12   7   -3.15   11.55
  -2  12  -6   27.02   15.31
  -2  12  -6   25.01   13.46
  -2  12   6   -5.53   15.65
  -2  12   6   15.31   14.35
  -2 -12  -6   28.69   10.51
  -2  12  -5   34.09   11.99
  -2  12  -5   48.34   11.77
  -2 -12  -5  -13.18   10.99
  -2  12   5   -7.05   11.89
  -2  12   5  -12.41   12.04
  -2  12   5   29.31   11.98
  -2  12  -4   -0.85   15.31
  -2  12   4   -2.40   15.43
  -2  12  -4   10.09   11.75
  -2  12   4   10.16   11.00
  -2  12  -4   -2.85   13.53
  -2  12   4   16.25   14.19
  -2 -12  -4   -1.29   13.95
  -2  12  -3   -3.11   11.72
  -2  12   3   13.83   11.64
  -2 -12  -3   -6.34   10.03
  -2  12   3    2.04   15.04
  -2  12  -3    5.97   11.40
  -2  12  -3    0.60   15.26
  -2  12   3    0.74   16.21
  -2  12   2   14.25   11.48
  -2  12  -2   -2.08   11.91
  -2  12   2   -5.91   11.97
  -2 -12  -2   -5.48   10.37
  -2  12   2    2.84   15.50
  -2  12  -2    7.79   10.97
  -2  12  -2    4.18   14.49
  -2  12   1    3.99   11.18
  -2  12  -1    3.75   13.58
  -2  12   1   -5.30   14.36
  -2  12   1   -3.09   11.95
  -2  12  -1    7.63   13.78
  -2 -12  -1    9.71   13.30
  -2  12  -1    9.73   11.71
  -2  12   0    7.94   13.84
  -2  12   0    0.23   14.48
  -2  12   0   -0.27   13.57
  -2 -11 -30    6.94   18.20
  -2  11 -30   -7.67   17.23
  -2  11  30   -6.58   14.23
  -2  11 -30   15.54   13.92
  -2 -11 -30   -5.94   18.77
  -2 -11 -29   -6.62   17.98
  -2 -11 -29   -5.63   13.77
  -2  11  29   13.47   17.14
  -2  11 -29   15.31   19.55
  -2  11 -29    2.12   17.08
  -2  11 -28   -0.44   13.16
  -2 -11 -28   11.05   17.16
  -2  11  28   20.89   14.06
  -2  11 -28   10.13   14.09
  -2 -11 -28    1.77   13.29
  -2  11  27   10.77   19.00
  -2 -11 -27   19.80   17.20
  -2 -11 -27   -4.62   17.76
  -2  11 -27    5.44   15.68
  -2 -11 -26   30.73   18.22
  -2  11  26   89.43   14.44
  -2  11 -26   15.07   13.96
  -2 -11 -26   27.29   13.89
  -2  11 -26   26.48   14.64
  -2 -11 -25   17.63   19.26
  -2  11 -25    8.06   11.90
  -2  11 -25   11.38   15.11
  -2 -11 -25   10.52   15.07
  -2  11 -25   13.92   12.31
  -2  11  25    4.81   15.21
  -2 -11 -24   27.45   16.53
  -2  11 -24   11.37   14.79
  -2  11  24   -4.54   12.66
  -2  11 -24    6.57   12.45
  -2  11  24   13.73   16.27
  -2 -11 -24   15.83   15.12
  -2  11 -23    5.98   11.79
  -2 -11 -23   19.06   18.75
  -2  11 -23   35.76   14.48
  -2 -11 -23   25.48   12.33
  -2  11  23   27.79   16.56
  -2  11  23   26.37   15.87
  -2 -11 -22   -5.68   14.84
  -2 -11 -22   -8.83   16.00
  -2  11 -22   18.48   14.64
  -2  11 -22   10.18   12.28
  -2  11  22   42.21   12.76
  -2  11  22   70.81   12.56
  -2  11 -22  -17.00   14.78
  -2  11 -21    9.13   14.45
  -2  11 -21    5.57   12.07
  -2  11 -21   13.93   14.80
  -2  11  21    5.87   16.30
  -2 -11 -21   -0.09   18.06
  -2  11  21   10.62   16.75
  -2 -11 -21   -0.17   14.36
  -2  11 -20    5.05   11.34
  -2 -11 -20   -0.96   17.16
  -2 -11 -20    6.00   11.18
  -2  11 -20    5.03   11.99
  -2  11 -20   -9.03   12.08
  -2  11  20    2.39   11.98
  -2  11  20    3.51   12.34
  -2 -11 -19   15.19   14.48
  -2  11 -19   -1.88   14.18
  -2 -11 -19   -3.75   14.86
  -2  11  19    3.89   11.55
  -2  11  19   -3.95   14.29
  -2  11 -19   -3.78   11.81
  -2  11 -18  -14.76   16.02
  -2 -11 -18   33.53   13.24
  -2  11 -18   26.83   12.28
  -2 -11 -18   27.90   15.64
  -2  11  18    7.57   16.00
  -2  11  18   26.77   14.40
  -2 -11 -17    5.53   11.16
  -2  11 -17    3.54   11.00
  -2  11 -17    7.31   11.05
  -2  11  17    6.34   11.07
  -2  11  17    4.41   11.35
  -2  11 -17    1.98   11.16
  -2 -11 -17    7.28   15.33
  -2  11 -16   10.61   13.88
  -2  11  16    2.81   13.43
  -2  11  16   17.79   15.84
  -2 -11 -16  -10.52   15.80
  -2  11 -16   18.59   10.95
  -2 -11 -16   17.11   11.51
  -2  11 -15    3.25   10.41
  -2  11  15   -4.96   12.02
  -2  11  15    6.40   14.19
  -2 -11 -15   -3.22   13.16
  -2 -11 -15   -2.02   13.43
  -2  11 -15   -3.15   13.69
  -2 -11 -14    6.16   13.98
  -2  11  14   -1.22    9.43
  -2  11  14   -1.17   11.38
  -2  11 -14   -1.17   13.06
  -2  11 -14    9.14   11.24
  -2  11 -13   -1.96   11.19
  -2  11  13    4.20   14.80
  -2  11  13    2.00   12.25
  -2  11 -13   24.04   14.03
  -2 -11 -13   11.13   16.39
  -2 -11 -12  -11.53   16.09
  -2  11  12  -11.23   10.49
  -2  11  12   32.67   14.17
  -2  11 -12   44.30   11.29
  -2  11 -12   18.90   14.47
  -2  11  11    0.37   12.43
  -2  11 -11    5.26   10.92
  -2  11  11   11.30   11.31
  -2  11 -11    4.47   15.47
  -2  11 -10    4.02   11.57
  -2  11 -10  -22.81   12.11
  -2  11  10    3.49   13.16
  -2  11  10   58.75   11.74
  -2  11  -9    2.26   13.94
  -2  11   9   -6.63    9.62
  -2  11  -9   10.04   13.56
  -2 -11  -9    1.23   12.03
  -2  11   9   -2.74   15.01
  -2  11  -8   26.76   11.14
  -2  11  -8   41.27   15.09
  -2  11   8   23.42   13.78
  -2  11   8   30.59   13.83
  -2 -11  -8   30.46    9.70
  -2  11  -7    2.37   10.90
  -2  11  -7   -6.84   13.83
  -2  11   7    1.27   10.31
  -2  11  -7   -7.22    9.58
  -2  11   7    3.38   10.91
  -2 -11  -7    6.35    9.09
  -2  11  -6    3.75   10.56
  -2 -11  -6   -8.42   11.83
  -2  11   6    1.65   13.83
  -2  11  -6   -0.64    9.61
  -2  11  -6    0.71   10.51
  -2  11   6   11.45   12.73
  -2  11  -5   -3.36   14.09
  -2 -11  -5   15.60   12.10
  -2  11   5    5.75   10.03
  -2  11  -5    9.45   10.37
  -2  11  -5    2.83   12.97
  -2  11   5   -2.06   14.21
  -2  11  -4    8.92   10.34
  -2  11  -4   13.46   13.07
  -2  11   4   -6.76   13.95
  -2  11  -4   -8.73   14.15
  -2 -11  -4    2.95    9.45
  -2  11   4    4.74   13.03
  -2  11  -3   29.17   13.30
  -2  11   3   -1.03   11.26
  -2 -11  -3   76.90   13.38
  -2  11   3   80.89   14.73
  -2  11  -3   90.68   10.95
  -2  11  -3   63.62   13.98
  -2  11   3   86.30   11.30
  -2 -11  -2    6.64    9.27
  -2  11  -2    8.79   10.32
  -2  11   2    2.11   12.94
  -2  11   2   -4.30   13.75
  -2  11  -2    2.03   10.51
  -2  11  -2    4.27   13.11
  -2  11   2    9.17   10.49
  -2  11  -1  -10.97   10.52
  -2 -11  -1   -0.78   12.73
  -2  11  -1    4.89   13.14
  -2 -11   1    7.01   13.16
  -2  11   1   12.49    9.48
  -2  11   1   -3.88   10.17
  -2  11   1   11.79   13.96
  -2  11   0   -8.64   13.75
  -2 -11   0    1.98    9.81
  -2  11   0    3.11   12.03
  -2  10 -33   34.18   16.74
  -2  10 -33   -3.02   14.08
  -2 -10 -33   -0.75   17.22
  -2  10  33   -4.50   16.56
  -2 -10 -33   10.16   19.15
  -2  10 -33   11.64   19.29
  -2 -10 -32   -8.28   17.00
  -2 -10 -32    2.38   16.22
  -2  10  32    5.68   16.18
  -2  10 -32   12.91   16.47
  -2  10 -32   -5.34   12.73
  -2  10 -32   -1.10   16.13
  -2 -10 -31   -4.57   16.95
  -2  10 -31    4.56   13.26
  -2 -10 -31    3.26   13.32
  -2  10  31   -2.71   12.94
  -2  10 -31   -1.75   18.21
  -2 -10 -30   -1.33   16.70
  -2  10  30   -4.91   18.26
  -2 -10 -30    1.00   13.03
  -2  10 -30    7.07   15.46
  -2  10 -30    6.03   17.71
  -2 -10 -29    1.34   17.91
  -2  10  29    3.57   13.19
  -2  10 -29   -5.40   13.04
  -2 -10 -29   -4.72   15.24
  -2  10 -29    6.19   12.11
  -2  10 -29  -10.21   13.07
  -2 -10 -28   11.37   17.67
  -2  10 -28    4.26   16.76
  -2  10  28   -2.36   15.82
  -2  10 -28   16.05   15.26
  -2 -10 -28    8.23   14.91
  -2  10 -28    6.84   14.06
  -2 -10 -27   57.02   16.23
  -2  10  27   52.81   13.49
  -2 -10 -27   50.12   12.19
  -2  10 -27  -17.65   13.37
  -2  10 -27   24.09   13.67
  -2  10 -27    9.28   14.41
  -2  10  26   42.97   15.00
  -2 -10 -26   10.47   15.30
  -2  10 -26   24.31   14.36
  -2 -10 -26   54.82   14.73
  -2  10 -26   37.06   12.40
  -2 -10 -25    1.67   15.05
  -2  10 -25    7.40   13.76
  -2  10  25    3.40   11.72
  -2  10 -25    2.04   11.19
  -2 -10 -25    4.10   14.08
  -2  10  24   10.75   15.99
  -2  10 -24    4.57   11.19
  -2 -10 -24   -0.11   15.37
  -2  10 -24    1.07   10.79
  -2  10  24    5.60   15.53
  -2 -10 -24   -1.28   11.13
  -2  10 -24    0.56   14.08
  -2 -10 -23   11.61   16.00
  -2  10  23    3.55   10.93
  -2  10 -23   -4.83   10.79
  -2  10  23   -6.99   14.26
  -2  10 -23    7.95   10.91
  -2  10 -23   -2.22   14.39
  -2 -10 -22    3.22   14.39
  -2  10 -22    9.47   10.97
  -2  10  22   16.80   10.85
  -2  10  22   11.87   13.50
  -2  10 -22   21.56   10.89
  -2  10 -21   -0.33   13.23
  -2 -10 -21    1.02   13.29
  -2  10  21   18.29   12.71
  -2  10  21    3.47   13.21
  -2 -10 -20    8.12   13.70
  -2  10 -20    3.44   10.73
  -2  10  20   -2.21   12.92
  -2  10  20    1.52   10.70
  -2 -10 -19   49.94   14.19
  -2  10  19   40.20   11.35
  -2  10 -19   -8.19   13.84
  -2  10  19   43.17   15.06
  -2 -10 -19    1.08   10.54
  -2  10 -19   -4.87   10.25
  -2  10 -18   11.84   12.97
  -2  10 -18   10.60   10.08
  -2  10  18    5.17   10.03
  -2 -10 -18   10.19   13.51
  -2  10  18   17.05   10.51
  -2  10  17    6.13   12.90
  -2  10 -17    4.50   11.00
  -2 -10 -17   -0.86   14.14
  -2  10  17    3.65   11.16
  -2  10 -16   12.73   13.12
  -2  10  16   16.55   13.42
  -2  10  16    6.33   13.25
  -2 -10 -16   16.19   14.64
  -2 -10 -15   13.41   10.11
  -2  10  15   72.23   10.42
  -2  10  15   75.15   14.91
  -2  10 -15    5.25   14.22
  -2 -10 -15   69.48   13.84
  -2  10 -15   -0.92   11.78
  -2  10 -14   33.10   12.60
  -2  10  14   27.40   10.16
  -2  10  14   27.27   10.63
  -2 -10 -14   30.24   13.34
  -2 -10 -14    2.68    9.80
  -2  10 -14   32.18   13.20
  -2 -10 -13    0.00   13.67
  -2  10  13   -5.46   12.45
  -2  10 -13   17.23   10.75
  -2  10  13   38.60    9.58
  -2  10 -13    1.91   12.39
  -2 -10 -13   26.65    9.33
  -2 -10 -12   69.09   14.73
  -2  10  12   11.84   12.72
  -2  10 -12   46.70    9.24
  -2  10  12   45.91    9.65
  -2  10 -12  -28.80   12.71
  -2  10 -12   46.41   10.47
  -2 -10 -12   63.92    9.59
  -2  10 -11   33.91   11.03
  -2 -10 -11   20.01   13.71
  -2  10 -11   10.74   12.05
  -2  10  11    8.87   10.24
  -2  10  11   38.80   12.18
  -2 -10 -11   19.93   11.84
  -2  10 -10    2.78    9.35
  -2 -10 -10    3.54   14.31
  -2  10 -10   19.73   12.63
  -2  10  10   -0.42   10.01
  -2  10  10    7.96   12.47
  -2  10  -9   57.31   13.04
  -2  10   9   57.74   13.57
  -2  10  -9   66.77   11.82
  -2  10   9   35.78   12.29
  -2  10  -8   23.12   11.66
  -2  10  -8   21.35    9.07
  -2  10   8   24.64   11.99
  -2 -10  -8   18.52    9.18
  -2  10  -8    3.88    9.88
  -2  10   8   17.24    9.31
  -2  10  -7    6.96    9.05
  -2  10  -7   -0.78   12.66
  -2  10   7    4.24    9.11
  -2 -10  -7   -0.35    9.09
  -2  10   7   -4.31    9.10
  -2  10  -7    2.11    9.46
  -2  10   6   17.80    9.22
  -2  10  -6   13.69    9.08
  -2 -10  -6   16.15   12.98
  -2  10   6    2.93   11.10
  -2  10  -6    7.38   12.17
  -2  10  -6   -1.70    8.96
  -2  10  -5    3.44    8.76
  -2  10   5    3.02   10.82
  -2  10  -5    1.61    8.83
  -2  10  -5    5.91   11.65
  -2 -10  -5   14.99    9.64
  -2  10   5    6.90    9.12
  -2  10  -4   -5.14   11.05
  -2 -10  -4   10.21   13.57
  -2  10  -4    7.40    8.55
  -2  10  -4   12.49    9.36
  -2  10   4    7.81    8.64
  -2  10   4    5.55   11.38
  -2  10  -3   69.41   11.66
  -2  10   3  -12.67   12.32
  -2  10  -3  -13.59   12.83
  -2  10   3   77.86   11.65
  -2 -10  -3   68.73   10.30
  -2  10  -3   70.31   11.58
  -2 -10   3   64.29    9.21
  -2  10  -2   11.09    8.87
  -2 -10  -2   24.46   13.44
  -2 -10   2   -7.25   12.01
  -2  10  -2   11.56   11.24
  -2  10   2   14.10    8.59
  -2  10  -2    8.57    8.37
  -2  10   2   19.57   12.36
  -2  10  -1    1.31    8.68
  -2  10  -1   14.28   12.19
  -2  10  -1   13.65   10.65
  -2  10   1    5.60    8.75
  -2  10   1    6.01   11.26
  -2  10   1    6.71   10.99
  -2 -10  -1    8.74    9.53
  -2 -10   1    5.15   12.04
  -2  10   0   -6.71   11.16
  -2  10   0   -5.38    8.29
  -2  10   0    0.32   11.32
  -2 -10   0   -2.55    9.46
  -2  -9 -37   12.27   16.59
  -2  -9 -36  -11.49   17.70
  -2   9  36    2.44   14.47
  -2   9 -36   -6.88   14.74
  -2   9 -36   11.50   13.90
  -2  -9  36    2.82   18.19
  -2  -9 -36   -6.96   16.45
  -2   9 -36   -8.77   17.53
  -2   9  35    4.20   17.07
  -2  -9  35    5.89   13.99
  -2   9 -35   -1.89   14.20
  -2  -9 -35    6.85   13.61
  -2  -9 -35   -9.21   16.03
  -2   9 -35   -0.06   17.10
  -2   9 -35    6.03   13.70
  -2  -9 -34   15.77   16.61
  -2   9  34    2.99   16.77
  -2  -9  34   10.96   16.66
  -2   9 -34   -1.46   16.86
  -2   9 -34    1.88   13.76
  -2  -9 -34    2.06   15.87
  -2   9 -34   12.92   13.73
  -2  -9 -33    8.96   17.08
  -2   9 -33  -11.23   16.69
  -2  -9  33   14.55   17.67
  -2   9  33   -1.20   13.31
  -2  -9 -33    2.63   12.80
  -2   9 -33    4.30   15.72
  -2   9 -33    3.80   16.15
  -2  -9 -32   -5.07   12.28
  -2   9 -32    7.08   15.43
  -2  -9  32    5.22   14.91
  -2   9  32  -16.76   17.89
  -2   9 -32   42.57   13.21
  -2  -9 -32   -8.75   13.34
  -2   9 -32  -11.04   12.68
  -2  -9 -31    9.91   12.26
  -2   9 -31   -2.54   14.87
  -2   9  31    7.69   12.13
  -2  -9  31    1.94   15.07
  -2   9 -31    5.85   14.84
  -2  -9 -31   -0.06   15.25
  -2  -9 -30   18.73   15.18
  -2   9 -30   -3.25   11.43
  -2   9  30    3.25   16.40
  -2  -9  30    1.44   15.42
  -2   9 -30   -6.46   12.10
  -2  -9 -30    6.96   14.72
  -2  -9 -29   14.52   16.02
  -2   9 -29    0.75   11.70
  -2  -9  29   25.13   12.53
  -2   9 -29   -0.31   14.13
  -2  -9 -29    5.73   15.62
  -2   9  29   15.13   11.83
  -2   9 -29   -4.03   11.56
  -2  -9 -28    5.67   10.51
  -2   9 -28   -6.35   15.52
  -2   9  28   -7.53   14.81
  -2  -9  28   -0.29   12.70
  -2  -9 -28    2.30   10.96
  -2   9 -28   -0.20   14.50
  -2   9 -27    2.04   11.38
  -2   9  27   -0.84   11.46
  -2  -9 -27   -3.63   12.90
  -2  -9 -27   -2.42   10.90
  -2   9 -27   -3.26   10.70
  -2  -9 -26    9.23   14.63
  -2   9  26   -1.06   14.35
  -2   9 -26  -16.85   13.52
  -2   9 -26   11.28   13.00
  -2   9 -26    9.45   10.28
  -2  -9 -26   -3.67   15.47
  -2  -9 -25    7.34   15.15
  -2   9  25   -3.26   10.31
  -2   9 -25    3.79   12.56
  -2  -9 -25    4.79   10.79
  -2  -9 -24    1.53   14.37
  -2   9 -24    6.86    9.13
  -2   9  24   -2.97   11.70
  -2   9  24   -1.40   11.48
  -2  -9 -24    5.82   12.99
[truncated: 537,461 more chars]
