# Supplementary material for: Synthesis and properties of fluorescent 4′-azulenyl-functionalized 2,2′:6′,2″-terpyridines
Source: Beilstein J Org Chem. 2016 Aug 11;12:1812–25. doi: 10.3762/bjoc.12.171 (PMC5082674; doi:10.3762/bjoc.12.171)
Supplement: File 3 — Crystallographic information file of compound 4b (CCDC 1420842). [file Beilstein_J_Org_Chem-12-1812-s003.cif]

 
data_Compound_4b
 
_audit_creation_method            SHELXL-2014
_chemical_name_systematic
;
 ?
;
_chemical_name_common             ?
_chemical_melting_point           ?
_chemical_formula_moiety          ?
_chemical_formula_sum
 'C28 H23 N3' 
_chemical_formula_weight          401.49

loop_
 _atom_type_symbol
 _atom_type_description
 _atom_type_scat_dispersion_real
 _atom_type_scat_dispersion_imag
 _atom_type_scat_source
 'C'  'C'   0.0033   0.0016
 'International Tables Vol C Tables 4.2.6.8 and 6.1.1.4'
 'H'  'H'   0.0000   0.0000
 'International Tables Vol C Tables 4.2.6.8 and 6.1.1.4'
 'N'  'N'   0.0061   0.0033
 'International Tables Vol C Tables 4.2.6.8 and 6.1.1.4'
 
_space_group_crystal_system       monoclinic
_space_group_IT_number            15
_space_group_name_H-M_alt         'C 2/n'
_space_group_name_Hall            '-C 2ybc'
 
_shelx_space_group_comment
;
The symmetry employed for this shelxl refinement is uniquely defined
by the following loop, which should always be used as a source of
symmetry information in preference to the above space-group names.
They are only intended as comments.
;
 
loop_
 _space_group_symop_operation_xyz
 'x, y, z'
 '-x+1/2, y, -z+1/2'
 'x+1/2, y+1/2, z'
 '-x+1, y+1/2, -z+1/2'
 '-x, -y, -z'
 'x-1/2, -y, z-1/2'
 '-x+1/2, -y+1/2, -z'
 'x, -y+1/2, z-1/2'
 
_cell_length_a                    34.707(3)
_cell_length_b                    8.7500(7)
_cell_length_c                    14.8991(14)
_cell_angle_alpha                 90
_cell_angle_beta                  105.906(8)
_cell_angle_gamma                 90
_cell_volume                      4351.4(7)
_cell_formula_units_Z             8
_cell_measurement_temperature     293(2)
_cell_measurement_reflns_used     5625 
_cell_measurement_theta_min       2.40 
_cell_measurement_theta_max       30.22 
 
_exptl_crystal_description        prism 
_exptl_crystal_colour             green 
_exptl_crystal_density_meas       ? 
_exptl_crystal_density_method     'not measured'              
_exptl_crystal_density_diffrn     1.226          
_exptl_crystal_F_000              1696
_exptl_transmission_factor_min    ?                                             
_exptl_transmission_factor_max    ?                                             
_exptl_crystal_size_max           0.3 
_exptl_crystal_size_mid           0.2 
_exptl_crystal_size_min           0.15 
_exptl_absorpt_coefficient_mu     0.073
_shelx_estimated_absorpt_T_min    ? 
_shelx_estimated_absorpt_T_max    ? 
_exptl_absorpt_correction_type    multi-scan 
_exptl_absorpt_correction_T_min   0.8522 
_exptl_absorpt_correction_T_max   0.9065 
_exptl_absorpt_process_details
;
[c.f. r.h. blessing, acta cryst. (1995), a51, 33-38]
;
_exptl_special_details
;
 ?
;
 
_diffrn_ambient_temperature       293(2)
_diffrn_radiation_wavelength      0.71073
_diffrn_radiation_type            MoK\a
_diffrn_source                    'fine-focus sealed tube'                       
_diffrn_measurement_device_type   'STOE IPDS II' 
_diffrn_measurement_method        'omega scans' 
_diffrn_detector_area_resol_mean  ? 
_diffrn_reflns_number             25697
_diffrn_reflns_av_unetI/netI      0.1129
_diffrn_reflns_av_R_equivalents   0.1727
_diffrn_reflns_limit_h_min        -41
_diffrn_reflns_limit_h_max        41
_diffrn_reflns_limit_k_min        -10
_diffrn_reflns_limit_k_max        10
_diffrn_reflns_limit_l_min        -17
_diffrn_reflns_limit_l_max        17
_diffrn_reflns_theta_min          2.406
_diffrn_reflns_theta_max          25.000
_diffrn_reflns_theta_full         25.242
_diffrn_measured_fraction_theta_max   1.000
_diffrn_measured_fraction_theta_full  0.971
_diffrn_reflns_Laue_measured_fraction_max    1.000
_diffrn_reflns_Laue_measured_fraction_full   0.971
_diffrn_reflns_point_group_measured_fraction_max   1.000
_diffrn_reflns_point_group_measured_fraction_full  0.971
_reflns_number_total              3833
_reflns_number_gt                 1334
_reflns_threshold_expression      'I > 2\s(I)'
_reflns_Friedel_coverage          0.000
_reflns_Friedel_fraction_max      .
_reflns_Friedel_fraction_full     .
 
_reflns_special_details
;
 Reflections were merged by SHELXL according to the crystal
 class for the calculation of statistics and refinement.
 
 _reflns_Friedel_fraction is defined as the number of unique
 Friedel pairs measured divided by the number that would be
 possible theoretically, ignoring centric projections and
 systematic absences.
;
 
_computing_data_collection        'X-Area'
_computing_cell_refinement        'X-Area'
_computing_data_reduction         'X-Area'
_computing_structure_solution     'SHELXS-2014 (Sheldrick, 2014)'
_computing_structure_refinement   'SHELXL-2014 (Sheldrick, 2014)'
_computing_molecular_graphics     ?
_computing_publication_material   ?
 
_refine_special_details
;
 ?
;
_refine_ls_structure_factor_coef  Fsqd
_refine_ls_matrix_type            full
_refine_ls_weighting_scheme       calc
_refine_ls_weighting_details
'w=1/[\s^2^(Fo^2^)+(0.0417P)^2^] where P=(Fo^2^+2Fc^2^)/3'
_atom_sites_solution_primary      ?
_atom_sites_solution_secondary    ?
_atom_sites_solution_hydrogens    geom
_refine_ls_hydrogen_treatment     constr
_refine_ls_extinction_method      none
_refine_ls_extinction_coef        .
_refine_ls_number_reflns          3833
_refine_ls_number_parameters      283
_refine_ls_number_restraints      0
_refine_ls_R_factor_all           0.1881
_refine_ls_R_factor_gt            0.0577
_refine_ls_wR_factor_ref          0.1438
_refine_ls_wR_factor_gt           0.0993
_refine_ls_goodness_of_fit_ref    0.889
_refine_ls_restrained_S_all       0.889
_refine_ls_shift/su_max           0.000
_refine_ls_shift/su_mean          0.000
 
loop_
 _atom_site_label
 _atom_site_type_symbol
 _atom_site_fract_x
 _atom_site_fract_y
 _atom_site_fract_z
 _atom_site_U_iso_or_equiv
 _atom_site_adp_type
 _atom_site_occupancy
 _atom_site_site_symmetry_order  
 _atom_site_calc_flag
 _atom_site_refinement_flags_posn
 _atom_site_refinement_flags_adp
 _atom_site_refinement_flags_occupancy
 _atom_site_disorder_assembly
 _atom_site_disorder_group
C1 C 0.12134(18) -0.0380(6) 0.2627(4) 0.0904(16) Uani 1 1 d . . . . .
H1 H 0.0973 -0.0505 0.2781 0.109 Uiso 1 1 calc R U . . .
C2 C 0.14991(19) -0.1459(6) 0.2920(4) 0.0952(17) Uani 1 1 d . . . . .
H2 H 0.1454 -0.2292 0.3266 0.114 Uiso 1 1 calc R U . . .
C3 C 0.18556(17) -0.1305(6) 0.2700(4) 0.1019(19) Uani 1 1 d . . . . .
H3 H 0.2058 -0.2027 0.2894 0.122 Uiso 1 1 calc R U . . .
C4 C 0.19057(15) -0.0048(5) 0.2183(3) 0.0838(15) Uani 1 1 d . . . . .
H4 H 0.2142 0.0084 0.2013 0.101 Uiso 1 1 calc R U . . .
C5 C 0.16014(14) 0.1009(5) 0.1921(3) 0.0646(12) Uani 1 1 d . . . . .
C28 C 0.06319(12) 0.5366(4) -0.0513(3) 0.0553(10) Uani 1 1 d . . . . .
C6 C 0.16467(13) 0.2402(5) 0.1382(3) 0.0616(11) Uani 1 1 d . . . . .
C7 C 0.13181(13) 0.3328(5) 0.0983(3) 0.0662(12) Uani 1 1 d . . . . .
H7 H 0.1069 0.3103 0.1070 0.079 Uiso 1 1 calc R U . . .
C8 C 0.13632(13) 0.4591(5) 0.0454(3) 0.0620(11) Uani 1 1 d . . . . .
C9 C 0.17475(13) 0.4897(5) 0.0389(3) 0.0667(12) Uani 1 1 d . . . . .
H9 H 0.1794 0.5743 0.0056 0.080 Uiso 1 1 calc R U . . .
C10 C 0.20617(12) 0.3937(5) 0.0821(3) 0.0606(11) Uani 1 1 d . . . . .
C11 C 0.24760(13) 0.4251(5) 0.0762(3) 0.0632(11) Uani 1 1 d . . . . .
C12 C 0.27970(13) 0.3373(6) 0.1228(3) 0.0797(14) Uani 1 1 d . . . . .
H12 H 0.2760 0.2558 0.1596 0.096 Uiso 1 1 calc R U . . .
C13 C 0.31764(15) 0.3711(6) 0.1144(4) 0.0886(15) Uani 1 1 d . . . . .
H13 H 0.3397 0.3127 0.1453 0.106 Uiso 1 1 calc R U . . .
C14 C 0.32196(15) 0.4911(5) 0.0604(4) 0.0793(14) Uani 1 1 d . . . . .
H14 H 0.3470 0.5164 0.0531 0.095 Uiso 1 1 calc R U . . .
C15 C 0.28883(15) 0.5737(5) 0.0171(4) 0.0879(16) Uani 1 1 d . . . . .
H15 H 0.2921 0.6558 -0.0197 0.105 Uiso 1 1 calc R U . . .
C16 C 0.10317(12) 0.5660(5) 0.0031(3) 0.0613(11) Uani 1 1 d . . . . .
C17 C 0.10708(13) 0.7216(5) 0.0208(3) 0.0685(12) Uani 1 1 d . . . . .
H17 H 0.1305 0.7691 0.0548 0.082 Uiso 1 1 calc R U . . .
C18 C 0.07142(14) 0.7965(5) -0.0189(3) 0.0746(13) Uani 1 1 d . . . . .
H18 H 0.0672 0.9012 -0.0162 0.089 Uiso 1 1 calc R U . . .
C19 C 0.04281(13) 0.6897(5) -0.0637(3) 0.0626(11) Uani 1 1 d . . . . .
C20 C 0.00292(14) 0.7252(5) -0.1096(3) 0.0695(12) Uani 1 1 d . . . . .
C21 C -0.00984(16) 0.8915(6) -0.1136(4) 0.1007(17) Uani 1 1 d . . . . .
H21A H 0.0107 0.9544 -0.1264 0.151 Uiso 1 1 calc R U . . .
H21B H -0.0140 0.9206 -0.0548 0.151 Uiso 1 1 calc R U . . .
H21C H -0.0343 0.9046 -0.1622 0.151 Uiso 1 1 calc R U . . .
C22 C -0.02730(14) 0.6251(7) -0.1523(3) 0.0791(14) Uani 1 1 d . . . . .
H22 H -0.0524 0.6698 -0.1751 0.095 Uiso 1 1 calc R U . . .
C23 C -0.02634(14) 0.4693(7) -0.1666(3) 0.0753(13) Uani 1 1 d . . . . .
C24 C -0.06553(15) 0.3935(7) -0.2176(4) 0.1070(19) Uani 1 1 d . . . . .
H24A H -0.0616 0.3332 -0.2682 0.160 Uiso 1 1 calc R U . . .
H24B H -0.0854 0.4704 -0.2416 0.160 Uiso 1 1 calc R U . . .
H24C H -0.0744 0.3288 -0.1751 0.160 Uiso 1 1 calc R U . . .
C25 C 0.00718(14) 0.3742(5) -0.1430(3) 0.0748(13) Uani 1 1 d . . . . .
H25 H 0.0019 0.2739 -0.1633 0.090 Uiso 1 1 calc R U . . .
C26 C 0.04711(14) 0.4004(5) -0.0948(3) 0.0676(12) Uani 1 1 d . . . . .
C27 C 0.07419(16) 0.2637(5) -0.0945(4) 0.0923(16) Uani 1 1 d . . . . .
H27A H 0.0757 0.2023 -0.0403 0.138 Uiso 1 1 calc R U . . .
H27B H 0.1005 0.2988 -0.0935 0.138 Uiso 1 1 calc R U . . .
H27C H 0.0635 0.2037 -0.1497 0.138 Uiso 1 1 calc R U . . .
N1 N 0.12522(12) 0.0848(4) 0.2133(3) 0.0769(11) Uani 1 1 d . . . . .
N2 N 0.20160(10) 0.2686(4) 0.1308(2) 0.0607(9) Uani 1 1 d . . . . .
N3 N 0.25197(12) 0.5448(4) 0.0237(3) 0.0817(12) Uani 1 1 d . . . . .
 
loop_
 _atom_site_aniso_label
 _atom_site_aniso_U_11
 _atom_site_aniso_U_22
 _atom_site_aniso_U_33
 _atom_site_aniso_U_23
 _atom_site_aniso_U_13
 _atom_site_aniso_U_12
C1 0.109(4) 0.072(3) 0.095(4) 0.013(3) 0.036(3) -0.020(3)
C2 0.111(5) 0.082(4) 0.081(4) 0.019(3) 0.007(3) -0.030(4)
C3 0.085(4) 0.081(4) 0.116(5) 0.044(3) -0.013(3) -0.008(3)
C4 0.069(3) 0.081(3) 0.089(4) 0.023(3) 0.002(3) -0.016(3)
C5 0.067(3) 0.061(3) 0.058(3) 0.003(2) 0.006(2) -0.013(2)
C28 0.055(3) 0.057(2) 0.055(2) 0.005(2) 0.016(2) -0.004(2)
C6 0.062(3) 0.064(3) 0.055(3) 0.009(2) 0.008(2) -0.010(2)
C7 0.063(3) 0.071(3) 0.063(3) 0.010(2) 0.014(2) -0.008(2)
C8 0.062(3) 0.062(3) 0.062(3) 0.007(2) 0.017(2) -0.005(2)
C9 0.064(3) 0.067(3) 0.067(3) 0.011(2) 0.015(2) -0.003(2)
C10 0.054(3) 0.061(3) 0.062(3) 0.005(2) 0.009(2) -0.007(2)
C11 0.061(3) 0.058(3) 0.068(3) 0.004(2) 0.013(2) -0.004(2)
C12 0.063(3) 0.086(3) 0.087(4) 0.025(3) 0.017(3) 0.001(3)
C13 0.056(3) 0.105(4) 0.103(4) 0.024(3) 0.017(3) 0.008(3)
C14 0.066(3) 0.076(3) 0.100(4) 0.001(3) 0.030(3) -0.010(3)
C15 0.080(4) 0.070(3) 0.119(4) 0.020(3) 0.035(3) -0.005(3)
C16 0.059(3) 0.062(3) 0.063(3) 0.005(2) 0.017(2) -0.003(2)
C17 0.067(3) 0.061(3) 0.073(3) 0.001(2) 0.010(2) -0.010(2)
C18 0.078(3) 0.065(3) 0.077(3) -0.004(2) 0.014(3) 0.001(3)
C19 0.059(3) 0.073(3) 0.058(3) 0.002(2) 0.021(2) 0.003(2)
C20 0.067(3) 0.090(3) 0.055(3) -0.001(2) 0.022(2) 0.012(3)
C21 0.095(4) 0.104(4) 0.096(4) -0.016(3) 0.015(3) 0.030(3)
C22 0.054(3) 0.122(5) 0.060(3) -0.004(3) 0.015(2) 0.000(3)
C23 0.063(3) 0.102(4) 0.063(3) 0.000(3) 0.021(2) -0.015(3)
C24 0.072(3) 0.150(5) 0.096(4) -0.012(4) 0.017(3) -0.036(3)
C25 0.082(4) 0.074(3) 0.065(3) -0.003(2) 0.016(3) -0.021(3)
C26 0.076(3) 0.068(3) 0.059(3) 0.005(2) 0.019(2) -0.009(2)
C27 0.103(4) 0.065(3) 0.094(4) -0.011(3) 0.002(3) -0.001(3)
N1 0.087(3) 0.064(2) 0.085(3) 0.005(2) 0.032(2) -0.015(2)
N2 0.060(2) 0.060(2) 0.057(2) 0.0086(17) 0.0081(18) -0.0083(18)
N3 0.067(3) 0.065(2) 0.113(3) 0.024(2) 0.024(2) -0.006(2)
 
_geom_special_details
;
 All esds (except the esd in the dihedral angle between two l.s. planes)
 are estimated using the full covariance matrix.  The cell esds are taken
 into account individually in the estimation of esds in distances, angles
 and torsion angles; correlations between esds in cell parameters are only
 used when they are defined by crystal symmetry.  An approximate (isotropic)
 treatment of cell esds is used for estimating esds involving l.s. planes.
;
 
loop_
 _geom_bond_atom_site_label_1
 _geom_bond_atom_site_label_2
 _geom_bond_distance
 _geom_bond_site_symmetry_2
 _geom_bond_publ_flag
C1 N1 1.330(6) . ?
C1 C2 1.352(7) . ?
C2 C3 1.370(7) . ?
C3 C4 1.381(6) . ?
C4 C5 1.377(6) . ?
C5 N1 1.341(5) . ?
C5 C6 1.491(5) . ?
C28 C26 1.397(5) . ?
C28 C16 1.425(5) . ?
C28 C19 1.503(5) . ?
C6 N2 1.339(5) . ?
C6 C7 1.393(6) . ?
C7 C8 1.391(5) . ?
C8 C9 1.390(5) . ?
C8 C16 1.483(6) . ?
C9 C10 1.387(5) . ?
C10 N2 1.347(5) . ?
C10 C11 1.490(5) . ?
C11 N3 1.340(5) . ?
C11 C12 1.375(6) . ?
C12 C13 1.388(6) . ?
C13 C14 1.356(6) . ?
C14 C15 1.362(6) . ?
C15 N3 1.334(6) . ?
C16 C17 1.386(5) . ?
C17 C18 1.382(6) . ?
C18 C19 1.393(5) . ?
C19 C20 1.400(6) . ?
C20 C22 1.381(6) . ?
C20 C21 1.517(6) . ?
C22 C23 1.382(7) . ?
C23 C25 1.395(6) . ?
C23 C24 1.517(6) . ?
C25 C26 1.394(6) . ?
C26 C27 1.521(6) . ?
 
loop_
 _geom_angle_atom_site_label_1
 _geom_angle_atom_site_label_2
 _geom_angle_atom_site_label_3
 _geom_angle
 _geom_angle_site_symmetry_1
 _geom_angle_site_symmetry_3
 _geom_angle_publ_flag
N1 C1 C2 124.5(5) . . ?
C1 C2 C3 119.0(5) . . ?
C2 C3 C4 118.1(5) . . ?
C5 C4 C3 119.2(5) . . ?
N1 C5 C4 122.4(4) . . ?
N1 C5 C6 116.6(4) . . ?
C4 C5 C6 121.0(4) . . ?
C26 C28 C16 128.4(4) . . ?
C26 C28 C19 126.0(4) . . ?
C16 C28 C19 105.1(3) . . ?
N2 C6 C7 123.1(4) . . ?
N2 C6 C5 116.1(4) . . ?
C7 C6 C5 120.7(4) . . ?
C8 C7 C6 119.9(4) . . ?
C9 C8 C7 116.9(4) . . ?
C9 C8 C16 119.8(4) . . ?
C7 C8 C16 123.2(4) . . ?
C10 C9 C8 119.9(4) . . ?
N2 C10 C9 123.3(4) . . ?
N2 C10 C11 116.1(4) . . ?
C9 C10 C11 120.6(4) . . ?
N3 C11 C12 121.7(4) . . ?
N3 C11 C10 116.4(4) . . ?
C12 C11 C10 121.9(4) . . ?
C11 C12 C13 119.5(5) . . ?
C14 C13 C12 118.7(5) . . ?
C13 C14 C15 118.4(5) . . ?
N3 C15 C14 124.5(5) . . ?
C17 C16 C28 108.4(4) . . ?
C17 C16 C8 121.0(4) . . ?
C28 C16 C8 130.4(4) . . ?
C18 C17 C16 110.8(4) . . ?
C17 C18 C19 108.9(4) . . ?
C18 C19 C20 124.4(4) . . ?
C18 C19 C28 106.8(4) . . ?
C20 C19 C28 128.8(4) . . ?
C22 C20 C19 127.5(5) . . ?
C22 C20 C21 114.4(4) . . ?
C19 C20 C21 118.1(4) . . ?
C20 C22 C23 130.5(5) . . ?
C22 C23 C25 127.1(5) . . ?
C22 C23 C24 116.9(5) . . ?
C25 C23 C24 115.9(5) . . ?
C26 C25 C23 132.4(5) . . ?
C25 C26 C28 126.4(4) . . ?
C25 C26 C27 113.5(4) . . ?
C28 C26 C27 120.1(4) . . ?
C1 N1 C5 116.7(4) . . ?
C6 N2 C10 116.9(4) . . ?
C15 N3 C11 117.1(4) . . ?
 
_refine_diff_density_max    0.138
_refine_diff_density_min   -0.162
_refine_diff_density_rms    0.033

_shelxl_version_number 2014-3

_shelx_res_file
;
TITL shelx in C2/n
CELL  0.71073  34.7067   8.7500  14.8991   90.000  105.906   90.000
ZERR     8.00   0.0034   0.0007   0.0014    0.000    0.008    0.000
LATT   7
SYMM  1/2 - X,   Y, 1/2 - Z
SFAC  C    H    N
UNIT  224  184  24
MERG   2
OMIT    -3.00  50.00
FMAP   2
PLAN   20
ACTA
BOND
L.S.  24
WGHT    0.041700
FVAR       0.25681
C1    1    0.121338   -0.037951    0.262691    11.00000    0.10935    0.07228 =
         0.09459    0.01345    0.03623   -0.02045
AFIX  43
H1    2    0.097321   -0.050461    0.278140    11.00000   -1.20000
AFIX   0
C2    1    0.149913   -0.145857    0.292001    11.00000    0.11107    0.08246 =
         0.08078    0.01923    0.00713   -0.02976
AFIX  43
H2    2    0.145444   -0.229220    0.326553    11.00000   -1.20000
AFIX   0
C3    1    0.185555   -0.130509    0.270017    11.00000    0.08516    0.08088 =
         0.11575    0.04393   -0.01283   -0.00799
AFIX  43
H3    2    0.205799   -0.202713    0.289371    11.00000   -1.20000
AFIX   0
C4    1    0.190568   -0.004756    0.218296    11.00000    0.06935    0.08138 =
         0.08909    0.02274    0.00220   -0.01563
AFIX  43
H4    2    0.214225    0.008402    0.201338    11.00000   -1.20000
AFIX   0
C5    1    0.160140    0.100887    0.192136    11.00000    0.06745    0.06130 =
         0.05839    0.00261    0.00614   -0.01265
C28   1    0.063190    0.536597   -0.051285    11.00000    0.05512    0.05651 =
         0.05458    0.00465    0.01566   -0.00403
C6    1    0.164671    0.240182    0.138230    11.00000    0.06152    0.06378 =
         0.05471    0.00891    0.00798   -0.00978
C7    1    0.131814    0.332830    0.098324    11.00000    0.06284    0.07066 =
         0.06338    0.00975    0.01449   -0.00795
AFIX  43
H7    2    0.106901    0.310306    0.107047    11.00000   -1.20000
AFIX   0
C8    1    0.136320    0.459110    0.045399    11.00000    0.06212    0.06178 =
         0.06190    0.00740    0.01653   -0.00462
C9    1    0.174750    0.489670    0.038867    11.00000    0.06419    0.06675 =
         0.06725    0.01053    0.01467   -0.00338
AFIX  43
H9    2    0.179398    0.574341    0.005570    11.00000   -1.20000
AFIX   0
C10   1    0.206168    0.393680    0.082094    11.00000    0.05440    0.06103 =
         0.06202    0.00523    0.00872   -0.00708
C11   1    0.247602    0.425105    0.076180    11.00000    0.06112    0.05822 =
         0.06767    0.00387    0.01328   -0.00378
C12   1    0.279703    0.337306    0.122775    11.00000    0.06324    0.08634 =
         0.08725    0.02470    0.01680    0.00105
AFIX  43
H12   2    0.276028    0.255802    0.159637    11.00000   -1.20000
AFIX   0
C13   1    0.317640    0.371137    0.114429    11.00000    0.05583    0.10470 =
         0.10259    0.02442    0.01724    0.00832
AFIX  43
H13   2    0.339667    0.312666    0.145288    11.00000   -1.20000
AFIX   0
C14   1    0.321958    0.491110    0.060401    11.00000    0.06580    0.07594 =
         0.10031    0.00129    0.02959   -0.01048
AFIX  43
H14   2    0.346953    0.516409    0.053124    11.00000   -1.20000
AFIX   0
C15   1    0.288830    0.573657    0.017057    11.00000    0.07952    0.06962 =
         0.11909    0.01971    0.03478   -0.00545
AFIX  43
H15   2    0.292122    0.655841   -0.019729    11.00000   -1.20000
AFIX   0
C16   1    0.103169    0.566042    0.003066    11.00000    0.05944    0.06181 =
         0.06284    0.00459    0.01702   -0.00308
C17   1    0.107081    0.721635    0.020811    11.00000    0.06666    0.06129 =
         0.07251    0.00102    0.01048   -0.01023
AFIX  43
H17   2    0.130508    0.769142    0.054829    11.00000   -1.20000
AFIX   0
C18   1    0.071424    0.796510   -0.018941    11.00000    0.07781    0.06483 =
         0.07692   -0.00407    0.01420    0.00124
AFIX  43
H18   2    0.067213    0.901175   -0.016249    11.00000   -1.20000
AFIX   0
C19   1    0.042806    0.689723   -0.063706    11.00000    0.05946    0.07335 =
         0.05781    0.00173    0.02096    0.00296
C20   1    0.002923    0.725160   -0.109551    11.00000    0.06703    0.08969 =
         0.05508   -0.00113    0.02228    0.01176
C21   1   -0.009845    0.891463   -0.113603    11.00000    0.09450    0.10434 =
         0.09625   -0.01630    0.01454    0.02970
AFIX 137
H21A  2    0.010687    0.954388   -0.126385    11.00000   -1.50000
H21B  2   -0.013977    0.920595   -0.054814    11.00000   -1.50000
H21C  2   -0.034321    0.904611   -0.162173    11.00000   -1.50000
AFIX   0
C22   1   -0.027299    0.625086   -0.152285    11.00000    0.05443    0.12239 =
         0.06022   -0.00351    0.01509    0.00028
AFIX  43
H22   2   -0.052388    0.669829   -0.175123    11.00000   -1.20000
AFIX   0
C23   1   -0.026340    0.469293   -0.166648    11.00000    0.06326    0.10200 =
         0.06285   -0.00034    0.02124   -0.01450
C24   1   -0.065526    0.393457   -0.217559    11.00000    0.07163    0.15049 =
         0.09557   -0.01162    0.01749   -0.03573
AFIX 137
H24A  2   -0.061630    0.333169   -0.268193    11.00000   -1.50000
H24B  2   -0.085380    0.470433   -0.241622    11.00000   -1.50000
H24C  2   -0.074373    0.328764   -0.175089    11.00000   -1.50000
AFIX   0
C25   1    0.007175    0.374212   -0.143003    11.00000    0.08248    0.07415 =
         0.06513   -0.00327    0.01586   -0.02111
AFIX  43
H25   2    0.001865    0.273944   -0.163341    11.00000   -1.20000
AFIX   0
C26   1    0.047106    0.400425   -0.094765    11.00000    0.07582    0.06816 =
         0.05906    0.00465    0.01881   -0.00946
C27   1    0.074193    0.263694   -0.094547    11.00000    0.10293    0.06524 =
         0.09418   -0.01072    0.00230   -0.00142
AFIX 137
H27A  2    0.075702    0.202260   -0.040306    11.00000   -1.50000
H27B  2    0.100519    0.298794   -0.093498    11.00000   -1.50000
H27C  2    0.063453    0.203728   -0.149700    11.00000   -1.50000
AFIX   0
N1    3    0.125219    0.084818    0.213298    11.00000    0.08670    0.06385 =
         0.08523    0.00462    0.03236   -0.01473
N2    3    0.201595    0.268554    0.130777    11.00000    0.06011    0.06018 =
         0.05696    0.00860    0.00806   -0.00833
N3    3    0.251967    0.544765    0.023723    11.00000    0.06708    0.06540 =
         0.11254    0.02423    0.02438   -0.00560
HKLF    4

REM  shelx in C2/n
REM R1 =  0.0577 for    1334 Fo > 4sig(Fo)  and  0.1881 for all    3833 data
REM    283 parameters refined using      0 restraints

END

WGHT      0.0417      0.0000

REM Highest difference peak  0.138,  deepest hole -0.162,  1-sigma level  0.033
Q1    1  -0.0535  0.2265 -0.1836  11.00000  0.05    0.14
Q2    1   0.1677  0.7439  0.0484  11.00000  0.05    0.11
Q3    1   0.2225 -0.2831  0.2409  11.00000  0.05    0.11
Q4    1  -0.1059  0.4344 -0.1589  11.00000  0.05    0.10
Q5    1   0.2220 -0.0802  0.1589  11.00000  0.05    0.10
Q6    1   0.0742 -0.0451  0.2315  11.00000  0.05    0.10
Q7    1  -0.0585  0.7438 -0.2018  11.00000  0.05    0.10
Q8    1   0.0792  0.3467 -0.2052  11.00000  0.05    0.10
Q9    1   0.0791  0.9837 -0.0081  11.00000  0.05    0.10
Q10   1  -0.0433  0.9239 -0.0846  11.00000  0.05    0.10
Q11   1   0.0890  0.2090  0.1812  11.00000  0.05    0.10
Q12   1   0.3806  0.3618  0.1740  11.00000  0.05    0.10
Q13   1   0.2104 -0.2106  0.2517  11.00000  0.05    0.10
Q14   1   0.0402  1.0178 -0.1070  11.00000  0.05    0.10
Q15   1   0.3125  0.4467  0.2349  11.00000  0.05    0.10
Q16   1   0.0128  0.9623 -0.0737  11.00000  0.05    0.10
Q17   1   0.0781  0.0248 -0.1559  11.00000  0.05    0.10
Q18   1   0.0187  0.9826 -0.2057  11.00000  0.05    0.10
Q19   1   0.1817 -0.2638  0.2749  11.00000  0.05    0.10
Q20   1   0.0168  1.0773 -0.0648  11.00000  0.05    0.10
;
_shelx_res_checksum   77986

_shelx_hkl_file
;
 -53   1   4    7.00    9.07
 -53  -1   4   -6.88   10.32
 -53  -1   5    3.46   10.09
 -53  -1   5   -5.62   10.58
 -53   1   5    3.11    9.37
 -53   1   6    8.47   10.30
 -53  -1   6   -0.71    8.80
 -53  -1   6   -5.99    5.27
 -53   1   7   -1.36    5.13
 -53  -1   7   13.24   10.12
 -53   1   7   -3.59    9.30
 -53  -1   8    1.99    5.04
 -53   1   8   10.54    9.14
 -53  -1   8    9.37    8.68
 -53  -1   9    2.14   10.29
  52   0  -1    4.02   15.61
 -52   0   1    4.36   10.42
 -52   0   2    1.60    8.67
 -52   0   2    3.47    4.58
  52   0  -2    1.30   17.79
  52   0  -2   -3.75   19.39
 -52   0   2   -2.73    5.02
 -52   0   2   -3.61    9.12
 -52   0   3    1.50   10.01
 -52   0   3   -1.01   10.65
 -52   0   4    2.86    9.75
 -52   0   5   -5.04   10.93
 -52   0   6    0.26   10.22
 -52   0   7    1.26   10.09
 -52   0   8    7.25   10.55
 -52   0   9    3.76    9.97
 -52   0  10   -9.25    9.66
 -52   0  11   -1.39    5.02
 -52   0  11   -2.35    6.91
 -52  -2   2    8.91    9.79
 -52   2   2   -2.24   11.21
 -52  -2   3   -1.68    4.93
 -52  -2   3   -1.57    7.03
 -52  -2   3    2.82   10.67
  52  -2  -3    3.62   13.71
 -52   2   3    5.85   11.68
  52  -2  -3    0.56   13.61
 -52  -2   4    2.19    9.89
  52  -2  -4    0.96   14.41
 -52   2   4    8.05   10.72
  52  -2  -4    2.66   15.11
 -52  -2   4   -6.52    9.25
 -52  -2   4   -3.06    5.43
  52  -2  -5    0.98   17.21
 -52  -2   5   -7.19    9.73
 -52  -2   5   -6.60   10.61
  52  -2  -5   -1.44   16.68
 -52   2   5   -0.18    9.71
  52  -2  -6    0.91   22.57
 -52  -2   6   13.59    9.61
 -52  -2   6    1.48    9.80
  52  -2  -6   -1.62   21.41
 -52   2   6   -0.01   10.15
 -52   2   7   -0.77   10.37
 -52  -2   7   -0.02   10.17
 -52  -2   7   -2.44    9.92
 -52  -2   8   -4.95    9.59
 -52   2   8    0.55   10.07
 -52  -2   9   -4.81    4.85
 -52  -2   9   -4.66    7.25
 -52   2   9   -1.22    4.88
 -52   2   9   -2.23    8.70
 -52  -2  10   -0.11    6.86
 -52   2  10    5.53    9.77
 -51   1   1   -5.60    8.32
  51  -1  -1    5.45   13.36
 -51  -1   1    1.96    5.06
 -51  -1   1    4.94    8.92
  51  -1  -1   -2.78   13.79
  51   1  -1   -2.46   17.33
 -51  -1   1   -5.33   10.00
 -51   1   1   -1.76    4.89
  51   1  -1    3.13   18.55
 -51   1   1   -1.53   10.95
  51  -1  -2    4.97   15.00
 -51   1   2   -4.86   11.39
 -51  -1   2    7.39    9.87
  51  -1  -2   -1.82   13.63
 -51  -1   2   -2.31   10.74
  51  -1  -3    4.62   15.88
  51  -1  -3    0.48   16.40
 -51   1   3   -3.90   10.30
 -51  -1   3    1.34    5.09
 -51  -1   3    5.12    8.67
 -51  -1   3    7.26   10.31
 -51   1   4   -5.04   10.12
  51  -1  -4   -4.73   18.34
 -51  -1   4   12.17   10.68
 -51  -1   4   11.54   11.25
  51  -1  -4   -0.84   19.72
 -51  -1   5    2.27   10.33
 -51   1   5   -5.99   10.62
 -51  -1   6    5.10    9.89
 -51   1   6   15.88   10.27
 -51  -1   7   -3.13   10.59
 -51   1   7    1.44    9.72
 -51  -1   8    2.75   10.73
 -51   1   8   -7.63    9.97
 -51  -1   9    2.68   10.21
 -51   1   9   -6.66   10.40
 -51  -1  10    1.84    8.81
 -51   1  10   -4.57   10.06
 -51   1  11   -7.32    7.35
 -51  -1  11   -5.14    8.81
 -51   1  11    1.63    4.97
 -51  -1  12    0.00    9.46
 -51   1  12    3.71    7.88
 -51   1  12   -4.34    4.62
 -51   3   2    2.01   11.13
  51  -3  -2   -0.23   12.16
 -51  -3   2   -1.78   10.11
  51  -3  -2    1.94   12.26
 -51  -3   2    1.49   10.12
  51  -3  -3    0.70   13.12
 -51  -3   3    1.32    9.01
  51  -3  -3   -2.08   13.20
 -51  -3   3    1.02    4.53
 -51  -3   3    9.82   10.54
 -51   3   3    1.78    5.04
 -51   3   3    2.28    8.63
  51  -3  -4   -5.40   12.59
 -51  -3   4   -0.73    9.08
 -51  -3   4   -2.32    5.20
  51  -3  -4   -2.18   13.80
 -51  -3   4   -1.37    9.82
 -51   3   4   -1.90    9.63
 -51  -3   5    4.04    9.45
  51  -3  -5   -1.25   13.89
 -51  -3   5    0.67    8.52
 -51   3   5   -5.02    9.65
  51  -3  -5   -1.27   13.76
 -51   3   6    2.66    9.84
  51  -3  -6    7.49   13.97
 -51  -3   6   -2.99    5.00
 -51  -3   6   -6.89    4.85
  51  -3  -6    8.43   13.19
 -51  -3   6    1.00    6.87
 -51  -3   6   -1.75    8.67
 -51  -3   7   -2.75    9.98
  51  -3  -7   -2.10   16.78
 -51   3   7   -4.36   11.20
 -51  -3   7    5.78    9.84
  51  -3  -7    1.78   14.50
 -51   3   8    7.89   10.10
  51  -3  -8   -1.27   17.45
 -51  -3   8    0.06    8.93
  51  -3  -8    0.23   17.49
 -51  -3   8   -5.34   10.57
 -51  -3   9    5.00   10.56
 -51  -3   9   -2.41    9.42
  51  -3  -9    6.01   20.79
 -51   3   9   12.51    9.64
  51  -3  -9   -1.60   22.10
 -51   3  10  -15.52    8.42
 -51  -3  10   -6.09    8.31
 -51  -3  10   -1.58    9.95
 -51   3  10   -2.56    4.74
 -51  -3  10    3.92    4.88
  50   0  -1   -1.15   13.06
 -50   0   1   -2.43   10.88
 -50   0   1    0.74   10.41
  50   0  -1    0.51   14.02
  50   0  -2    0.55   16.20
 -50   0   2  -14.05    9.93
  50   0  -2    2.81   15.83
 -50   0   2   -4.94   11.45
  50   0  -3    2.26   23.02
  50   0  -3   -0.62   21.27
 -50   0   3    2.05   10.64
 -50   0   4   -1.28   10.96
 -50   0   5   -5.09   10.90
 -50   0   6    2.26    8.98
 -50   0   7    5.04    9.82
 -50   0   8    1.56   10.53
 -50   0   9   -5.29   10.93
 -50   0  10   -0.09    9.07
 -50   0  11   -3.91    8.42
 -50   0  12   -0.77    9.23
 -50   0  13    3.07    9.65
 -50  -2   1    5.91   10.86
 -50   2   1   -0.33    9.63
  50  -2  -1   -4.00   13.16
  50  -2  -1    2.77   12.77
 -50  -2   1   -2.08   10.65
  50  -2  -2   -1.08   12.53
 -50   2   2   13.77   10.22
 -50  -2   2   -2.80   10.62
  50  -2  -2    3.54   11.74
 -50  -2   2    9.79   10.57
  50  -2  -3   -6.91   13.69
 -50   2   3   -0.60   10.41
 -50  -2   3    7.76   10.83
  50  -2  -3    0.76   12.85
 -50  -2   3    2.71   11.23
  50  -2  -4   -2.45   12.39
 -50  -2   4   -6.74   10.21
 -50  -2   4    9.13    8.97
 -50   2   4    5.27   11.07
  50  -2  -4    0.22   13.20
  50  -2  -5   -3.96   15.07
 -50  -2   5   -1.86    9.18
 -50  -2   5   -9.36    9.54
  50  -2  -5   -5.56   13.82
 -50   2   5   -9.77   10.97
 -50  -2   6    8.63    9.30
  50  -2  -6   -2.19   16.02
 -50   2   6   10.56   10.64
  50  -2  -6   -3.10   17.22
 -50  -2   6   15.62    9.29
 -50   2   7    7.91   10.21
 -50  -2   7  -10.77   10.88
 -50  -2   8    4.25   11.02
 -50   2   8    4.38    9.37
 -50   2   9   -0.56   10.65
 -50  -2   9   -2.50   10.52
 -50   2  10   -4.93   10.77
 -50  -2  10   -1.84    9.72
 -50  -2  11    0.45    9.57
 -50   2  11   12.10    8.65
 -50  -2  12   -8.84    8.37
 -50   2  12  -15.77   10.04
 -50   2  13    6.77    9.55
  50  -2 -13   -4.72    4.74
  50  -4  -2    2.33   11.03
 -50  -4   2    0.98   10.05
 -50   4   2    3.00   11.06
  50  -4  -2    6.67   11.84
 -50  -4   2    1.09    9.49
 -50  -4   3   -3.52   10.72
 -50  -4   3    1.51   10.07
  50  -4  -3   -3.26   12.11
  50  -4  -3    8.90   11.80
 -50   4   3    0.08   11.20
 -50   4   4   -1.79    5.16
 -50  -4   4   -2.45    4.69
  50  -4  -4  -10.91   12.37
 -50   4   4    0.38    8.65
  50  -4  -4    9.90   13.02
 -50  -4   4    3.84    8.12
 -50  -4   4   -3.03    9.78
  50  -4  -5   -4.06   13.04
  50  -4  -5    4.80   11.45
 -50  -4   5    2.22   10.56
 -50  -4   5    7.32    5.12
 -50  -4   5  -11.87    8.39
 -50   4   5   15.48    9.88
 -50  -4   6   -6.20    9.80
  50  -4  -6   -4.40   12.52
 -50   4   6    2.66    5.10
  50  -4  -6    2.40   13.33
 -50   4   6    0.10    8.15
 -50  -4   6    2.74    9.77
  50  -4  -7   -2.23   13.71
  50  -4  -7   -4.98   10.67
  50  -4  -7    3.51   12.11
 -50  -4   7    2.19   10.01
 -50  -4   7    3.93    9.90
 -50   4   7   -2.97   10.83
 -50   4   8    5.98   10.08
  50  -4  -8    5.63   14.45
 -50  -4   8   -7.32   10.00
  50  -4  -8    0.09    9.80
 -50  -4   8    8.23    9.56
  50  -4  -8    4.73   12.94
 -50  -4   9    1.33    9.66
 -50   4   9    4.26    9.33
  50  -4  -9    7.14   14.11
 -50  -4   9   -2.81    4.77
  50  -4  -9    5.50    9.05
  50  -4  -9   -2.09   13.37
 -50  -4   9   -2.50    8.15
  50  -4 -10    2.32   13.75
  50  -4 -10    3.32   14.94
  50  -4 -10   -2.62   10.08
 -50  -4  10    1.97    8.42
 -50   4  10    1.92    8.77
 -50  -4  10    3.74    8.01
  49   1  -1   -0.69   15.46
  49  -1  -1    8.27   13.74
  49  -1  -1   -1.31   12.48
 -49  -1   1   -1.19    9.85
 -49   1   1   -1.66   10.07
 -49  -1   1    2.62   10.04
 -49   1   1   -3.02   11.05
  49   1  -1   -1.00   14.94
  49   1  -2    1.02   21.40
  49  -1  -2    3.04   12.71
 -49  -1   2  -15.27   10.33
 -49  -1   2   -2.72   10.36
  49   1  -2    0.90   21.05
 -49   1   2    5.75   11.18
  49  -1  -2    1.60   13.83
 -49   1   3    3.80    9.69
 -49  -1   3   -5.12   11.08
  49  -1  -3   -5.82   12.92
 -49  -1   3   -1.06   11.41
  49  -1  -3   -0.70   12.79
  49  -1  -4   -0.14   14.93
  49  -1  -4   -1.37   15.81
 -49  -1   4   13.99   11.15
 -49   1   4   -1.75   11.79
 -49  -1   5    7.01   11.13
  49  -1  -5   -2.97   19.64
 -49   1   5    4.88   10.60
  49  -1  -5   -1.18   21.72
 -49  -1   6    1.83    9.90
 -49   1   6    1.95   10.74
 -49  -1   7   12.49   10.92
 -49   1   7  -13.42    9.64
 -49   1   8   -7.39   10.13
 -49  -1   8    5.86   10.76
 -49   1   9    0.72   10.32
 -49  -1   9   -2.68    9.14
 -49  -1  10   -1.20   10.53
 -49   1  10   -4.16    9.73
 -49   1  11   15.46   10.03
 -49  -1  11   -2.12    8.43
 -49   1  12   15.87    9.86
 -49  -1  12   12.99    9.64
 -49   1  13   -4.42    8.22
 -49  -1  13    5.97    8.33
 -49  -1  13    1.51    4.84
 -49   1  14    5.93    9.61
 -49  -1  14    8.70    9.89
 -49  -3   1    0.23    8.98
 -49  -3   1   -9.60   10.20
  49  -3  -1    5.81   12.54
 -49  -3   1   -2.37    4.97
 -49   3   1    9.13   11.11
  49  -3  -1    2.01   11.95
 -49  -3   2    2.23    4.86
 -49   3   2    4.82    9.97
 -49  -3   2    3.70    8.51
  49  -3  -2    4.14   12.55
 -49  -3   2    1.62   10.86
  49  -3  -2   -4.91   11.97
 -49  -3   3    1.04    9.84
 -49  -3   3   -0.46    9.34
  49  -3  -3    6.90   11.31
 -49   3   3   -2.23   10.24
  49  -3  -3    4.41   11.97
 -49   3   4   12.19    9.65
  49  -3  -4    1.66   12.60
  49  -3  -4    1.45   11.89
 -49  -3   4   -7.41    9.59
 -49  -3   4   -0.40    9.44
  49  -3  -5    4.42   12.98
 -49  -3   5  -11.32   10.52
 -49  -3   5    3.27   10.62
  49  -3  -5    6.09   12.79
 -49   3   5    0.95   10.64
 -49   3   6   -6.30   10.36
  49  -3  -6    4.08   12.13
 -49  -3   6   -5.29   11.18
 -49  -3   6  -10.58   10.33
  49  -3  -6    2.11   13.59
 -49  -3   7    6.46    9.32
  49  -3  -7   -0.62   11.75
 -49  -3   7    5.96   10.43
 -49   3   7    5.57    9.43
  49  -3  -7   -2.76   13.50
 -49  -3   8   -8.81    9.80
  49  -3  -8   -3.29    9.24
 -49   3   8    6.90    9.04
 -49  -3   8    2.92    8.95
  49  -3  -8    1.29   13.80
  49  -3  -8    1.32   14.64
  49  -3  -9   -1.79   10.23
  49  -3  -9   -3.33   16.98
 -49  -3   9    3.77    9.56
  49  -3  -9   -3.09   15.93
 -49   3   9    2.54   10.26
 -49  -3   9   17.99   10.01
 -49   3  10  -14.33    9.13
  49  -3 -10    2.65   18.59
  49  -3 -10    5.31   10.18
  49  -3 -10   -1.06   18.64
 -49  -3  10  -11.05    9.01
 -49  -3  11   -3.98    9.77
 -49   3  11    3.11    9.84
  49  -3 -11    1.64    8.68
  49  -3 -12   -4.71    8.65
  49  -3 -12   -5.49    5.04
 -49  -3  12   -2.99    8.45
 -49   3  12   -5.37   10.25
  49  -3 -13   -5.03    9.09
 -49  -3  13    6.44    8.38
 -49   3  13   10.29    9.10
 -49  -5   2   -2.33    9.04
 -49  -5   3    0.34    9.77
  49  -5  -3    4.04   11.94
 -49   5   3   -4.70   11.33
 -49  -5   3   -2.43    8.54
  49  -5  -3    3.16   10.18
 -49  -5   4    7.33    5.09
  49  -5  -4   -1.70   11.70
  49  -5  -4   -2.34    8.87
 -49   5   4    4.31   11.43
 -49  -5   4  -11.38    9.90
  49  -5  -4   -1.25    4.99
 -49  -5   4   -3.92    8.66
  49  -5  -5   12.11   11.30
 -49  -5   5    5.63    8.50
  49  -5  -5   12.06    8.75
 -49  -5   5   -0.11    9.87
 -49   5   5    2.59   11.10
  49  -5  -5    7.09    4.88
  49  -5  -5    1.09   13.27
 -49  -5   6    2.88    4.65
  49  -5  -6   -4.60    7.80
 -49  -5   6    9.91    8.93
 -49   5   6   11.16    9.77
 -49  -5   6  -18.22   10.20
  49  -5  -6   -0.53   11.76
  49  -5  -6    0.52    5.06
  49  -5  -6    2.20   12.11
  49  -5  -7   -1.95   11.78
  49  -5  -7    4.06   10.13
 -49   5   7   -8.47   11.72
 -49  -5   7   -1.28    9.90
 -49  -5   7   10.43    9.52
  49  -5  -7   -1.89   11.23
 -49  -5   8   -0.62    9.73
  49  -5  -8    2.40   11.00
 -49   5   8   -2.16   10.49
  49  -5  -8   -4.31   10.50
 -49  -5   8   -4.74    9.81
  49  -5  -8   -0.02   12.29
  49  -5  -9    2.65   13.20
  49  -5  -9    4.31   10.15
 -49  -5   9   -6.90    8.14
 -49  -5   9    0.43    8.24
 -49   5   9  -12.32    8.78
  49  -5  -9   -3.54   12.68
  48   0  -1   -4.56   13.19
 -48   0   1   -6.24   10.86
 -48   0   1   -9.53   10.23
  48   0  -1    2.42   12.52
 -48   0   2  -10.81   10.00
 -48   0   2   -0.56   11.60
  48   0  -2    5.88   14.37
  48   0  -2    4.61   12.71
 -48   0   3   -4.51   11.54
  48   0  -3   -0.14   16.23
  48   0  -3   -1.89   17.34
 -48   0   4    4.37   11.62
 -48   0   5   11.89   10.87
 -48   0   6    4.92    9.48
 -48   0   7  -12.19   10.60
 -48   0   8  -13.58   10.82
 -48   0   9    1.91    9.34
 -48   0  10   12.11    9.16
 -48   0  11   -7.35    9.49
 -48   0  12   -2.33    8.47
 -48   0  13    5.21    9.91
 -48   0  14   -4.17    6.98
 -48   0  14   -0.89    4.93
 -48   0  15   -2.79    9.60
 -48  -2   1   -0.90   10.53
 -48   2   1   -6.91   10.97
  48   2  -1   -3.02   19.44
  48  -2  -1   -2.23   11.99
  48  -2  -1    3.45   10.93
  48   2  -1    1.58   18.21
 -48  -2   1  -12.59   10.02
 -48  -2   2    1.37   11.26
  48  -2  -2    1.99   11.63
 -48  -2   2   10.07   12.14
  48  -2  -2   -5.91   13.38
 -48   2   2   19.18   11.51
  48  -2  -3    4.05   11.82
 -48   2   3   12.73   10.51
 -48  -2   3  -10.00   11.14
  48  -2  -3    1.48   13.34
 -48  -2   3   -5.46   10.79
  48  -2  -4   -0.87   12.21
 -48  -2   4   -6.47   10.19
 -48   2   4    5.53   12.07
  48  -2  -4   -4.71   13.45
 -48  -2   4   -0.17   10.66
 -48  -2   5    4.62    9.66
  48  -2  -5   -0.36   12.32
  48  -2  -5   -2.85   13.10
 -48   2   5   -5.53   10.90
 -48  -2   5  -19.48   10.23
  48  -2  -6    3.41   15.02
 -48   2   6   -6.05   10.64
  48  -2  -6    1.53   15.23
 -48  -2   6    8.30   10.85
  48  -2  -7   -0.44   16.78
  48  -2  -7   -1.88   18.12
 -48   2   7    2.91   10.72
 -48  -2   7   18.25   10.90
 -48  -2   8   -9.11   10.51
 -48   2   8   -4.07   10.36
 -48  -2   9   -8.06    9.39
 -48   2   9   -0.06   10.25
 -48   2  10   -5.49   10.45
 -48  -2  10    8.11   10.35
 -48   2  11    7.16   10.07
  48  -2 -11    4.23    9.91
 -48  -2  11   -3.90    9.21
  48  -2 -12   -2.03    9.59
 -48  -2  12    2.34    9.48
 -48   2  12    1.57    9.71
 -48   2  13    4.30    9.17
  48  -2 -13   -0.48    4.61
 -48  -2  13   10.98    9.97
  48  -2 -13   -4.09    7.54
  48  -2 -14    4.80    8.71
 -48  -2  14    6.09    8.53
 -48   2  14   -0.95    4.82
 -48   2  14   -0.12    8.41
 -48   2  15   -0.62    6.73
 -48  -2  15   -1.36    6.83
  48  -4  -1    3.49    9.54
 -48   4   1    3.18    9.84
 -48  -4   1  -13.87   10.43
  48  -4  -1   -5.39   10.60
 -48  -4   1   -9.63   10.62
 -48   4   2    9.25   10.75
 -48  -4   2    6.09    9.69
  48  -4  -2   -3.27   10.85
 -48  -4   2    2.48   10.00
  48  -4  -2    7.53   12.20
 -48  -4   3   -8.85    9.45
 -48  -4   3    1.08    8.94
  48  -4  -3   -0.28   11.19
 -48   4   3    9.07   10.36
  48  -4  -3   -3.92   11.44
  48  -4  -4    1.43   11.63
 -48  -4   4    8.51    9.23
 -48  -4   4   -1.43    9.61
 -48   4   4   -1.24    9.92
  48  -4  -4   11.12   13.33
  48  -4  -5    1.55   13.12
  48  -4  -5   -5.55   11.26
 -48  -4   5   -5.26    9.63
 -48   4   5    2.98   11.84
 -48  -4   5  -13.69   11.09
  48  -4  -6    4.63   12.06
 -48  -4   6   -4.82   11.17
  48  -4  -6   -7.40   10.63
 -48   4   6   -8.64   10.43
  48  -4  -6   -8.21   13.37
 -48  -4   6    1.49   10.41
 -48   4   7   -2.66   10.64
  48  -4  -7    6.93   10.40
 -48  -4   7   -0.27    8.83
  48  -4  -7   -8.92   12.52
  48  -4  -7   -1.08   11.61
 -48  -4   7    5.19   10.08
 -48  -4   8   -4.74    9.78
  48  -4  -8   -3.55   13.13
 -48   4   8   -1.65   10.02
  48  -4  -8   -5.11   13.39
  48  -4  -8  -13.48    9.76
 -48  -4   8   -5.35    9.78
 -48  -4   9   10.36    8.39
 -48  -4   9    0.89    9.27
  48  -4  -9    4.31   14.47
 -48   4   9   -8.05    9.59
  48  -4  -9   -1.39   13.94
  48  -4  -9    2.15    8.33
  48  -4 -10  -10.35   14.83
 -48   4  10   14.46    9.08
 -48  -4  10   -1.23    8.01
 -48  -4  10   -0.92    9.64
  48  -4 -10    4.62    5.00
  48  -4 -10    3.59    8.46
  48  -4 -10   -8.41   14.52
 -48  -4  11   17.99   10.06
  48  -4 -11   -5.59   14.31
 -48  -4  11   -4.38    8.27
  48  -4 -11   -0.53   14.20
 -48  -4  11   -2.55    4.97
  48  -4 -11    4.82    9.91
 -48   4  11   -5.86    9.99
  48  -4 -12    7.10   15.37
 -48  -4  12   -2.97    9.58
  48  -4 -12   -2.50    7.03
 -48   4  12    6.24    9.86
  48  -4 -12   -2.14    5.02
 -48  -4  12    8.88    9.56
  48  -4 -12    0.06   13.68
 -48  -4  13  -11.27    6.69
  48  -4 -13   -5.98    7.86
 -48  -6   5    3.09    6.76
 -48   6   5   -0.41   10.35
 -48  -6   5    5.00    8.62
  48  -6  -5   -6.31    9.95
  48  -6  -6   -5.82   11.89
 -48  -6   6    6.85    6.84
 -48  -6   6    3.04    7.83
  48  -6  -7   -1.47   12.22
  48  -6  -7    0.71    9.72
 -47  -1   1   12.02    9.92
  47  -1  -1    7.24   12.32
  47   1  -1   -0.58   13.86
  47   1  -1    7.27   13.98
 -47  -1   1    6.11   10.63
 -47   1   1  -18.25   12.00
  47  -1  -1   -2.81   12.10
 -47  -1   2    6.88   11.18
  47  -1  -2    3.27   14.21
  47  -1  -2    2.80   12.18
 -47   1   2   -0.74    9.83
  47   1  -2   -0.73   17.95
 -47  -1   2   -7.37   10.73
  47   1  -2    4.11   16.09
 -47   1   3    4.69   10.70
  47  -1  -3   13.74   14.36
 -47  -1   3    5.36   10.45
 -47  -1   3  -11.01   10.96
  47  -1  -3    4.27   13.83
  47  -1  -4    3.22   13.15
  47  -1  -4    2.35   14.60
 -47  -1   4   -2.52    9.77
 -47   1   4    8.35   10.80
  47  -1  -5   -1.66   16.60
 -47   1   5   -9.92   11.02
 -47  -1   5    7.79    9.91
  47  -1  -5    2.57   18.09
 -47   1   6    3.73   10.36
 -47  -1   6   -6.14   10.65
 -47  -1   7    1.28   10.41
 -47   1   7  -10.45   10.22
 -47   1   8   -3.91   10.60
 -47  -1   8  -14.47   10.17
 -47  -1   9   -7.31   10.57
 -47   1   9   -4.24   10.37
 -47  -1  10    8.84    9.43
 -47   1  10   -4.54   10.26
 -47   1  11   -7.46   10.41
 -47  -1  11   -2.82    9.04
 -47  -1  12    7.41    9.06
 -47   1  12    7.58   10.15
 -47   1  13    0.19    9.30
 -47  -1  13   -7.83    9.22
 -47  -1  14    1.18    9.70
 -47   1  14   -0.83    8.50
 -47  -1  15  -15.42    8.82
 -47   1  15  -13.11    9.67
 -47  -1  16    3.50    6.95
 -47   1  16    6.23    8.09
 -47   3   1    5.62   10.73
 -47  -3   1    1.12   11.79
  47  -3  -1   -3.41   11.06
 -47  -3   1   -9.99   11.31
  47  -3  -1    1.70   11.91
  47  -3  -2   -2.00   12.01
  47  -3  -2    4.97   11.87
 -47  -3   2   -1.17   10.71
 -47   3   2   -1.70   11.66
 -47  -3   2    2.61   10.30
  47  -3  -3   -1.58   13.22
  47  -3  -3   -3.73   10.56
 -47  -3   3  -12.02   10.32
 -47   3   3    8.99   10.24
 -47  -3   3  -14.96   10.56
 -47   3   4    9.90   10.12
 -47  -3   4    6.43    9.60
 -47  -3   4   -6.84   10.02
  47  -3  -4   -3.00   12.79
  47  -3  -4    8.76   10.89
 -47  -3   5    1.65    9.48
 -47  -3   5   -1.98   10.84
 -47   3   5    0.20   11.00
  47  -3  -5   -3.02   12.00
  47  -3  -5    4.33   12.84
 -47  -3   6   13.61   10.70
 -47  -3   6   -3.85   10.68
  47  -3  -6   -4.55   13.84
 -47   3   6   -2.89   10.79
  47  -3  -6   -1.47   13.32
  47  -3  -7    1.44   12.56
 -47  -3   7   -1.61    9.98
  47  -3  -7   -2.06   13.31
  47  -3  -7    1.78   10.25
 -47   3   7   -4.95   10.65
 -47  -3   7   -0.61   10.39
  47  -3  -8   -4.27   14.18
 -47   3   8   -0.51    9.70
  47  -3  -8    0.27    9.57
 -47  -3   8    9.15   10.39
 -47  -3   8    4.87   10.31
  47  -3  -8    1.96   12.28
  47  -3  -9    1.21   13.12
  47  -3  -9   -3.83   14.26
 -47  -3   9   -4.97   11.13
  47  -3  -9   -5.41   10.50
 -47   3   9    1.79    9.74
 -47   3  10   10.28   10.34
  47  -3 -10   -1.30   15.17
 -47  -3  10  -11.98    8.35
  47  -3 -10    5.69   10.13
  47  -3 -10    2.52   16.53
 -47   3  11    8.10    9.05
  47  -3 -11   -1.66   16.07
 -47  -3  11    0.88    9.92
  47  -3 -11   -1.32   18.20
  47  -3 -11    2.05    9.88
  47  -3 -12    5.59   18.65
  47  -3 -12    0.35   19.03
 -47  -3  12   11.69    8.67
  47  -3 -12  -14.91    9.88
 -47   3  12   -2.17   10.09
 -47   3  13    1.78    7.98
  47  -3 -13    5.73    8.48
 -47  -3  13    1.50    9.94
 -47  -3  14   -5.33    9.96
  47  -3 -14   -3.22    9.77
 -47   3  14    0.20    9.59
  47  -3 -15  -10.33    9.79
  47  -5  -1    0.43    4.57
 -47   5   1   -5.43   10.07
 -47  -5   1   -1.11   10.16
 -47  -5   1   -3.19    9.95
  47  -5  -1   -2.48    8.02
  47  -5  -1   -4.45   11.51
 -47  -5   2   -7.96    4.45
  47  -5  -2  -10.96   10.28
  47  -5  -2    1.36   10.89
 -47  -5   2  -11.39    9.77
 -47   5   2    3.12    8.03
 -47  -5   2   11.24    8.18
 -47   5   2   -0.36    4.71
 -47  -5   3   -0.94   10.46
  47  -5  -3   -8.25   11.41
 -47   5   3    5.39   11.38
  47  -5  -3    1.04   10.86
 -47  -5   3   -6.83   10.48
 -47  -5   4   11.14   10.71
  47  -5  -4   -8.74    9.95
  47  -5  -4    1.59    9.46
 -47   5   4    4.24   10.36
  47  -5  -4    2.94   12.37
 -47  -5   4    8.09   10.74
  47  -5  -5    3.69   10.65
 -47  -5   5   13.81   10.58
 -47   5   5   -5.39   10.98
  47  -5  -5   -1.52    9.49
  47  -5  -5    4.12   11.56
 -47  -5   5   -4.98   10.77
 -47  -5   6    7.44   10.19
 -47   5   6    1.16   11.10
  47  -5  -6    8.44   12.89
  47  -5  -6   -9.74   10.48
 -47  -5   6    1.70    9.81
  47  -5  -6    3.42   12.59
 -47  -5   7   -6.57    9.83
  47  -5  -7   -8.06   13.67
  47  -5  -7    0.75   12.08
 -47   5   7   -7.74   10.24
 -47  -5   7    4.16    9.64
  47  -5  -7   10.45   10.12
  47  -5  -8    0.41    8.85
  47  -5  -8    7.31   12.10
 -47  -5   8    4.48    9.41
 -47  -5   8   -0.31    4.48
 -47  -5   8   -7.37    6.54
 -47   5   8   11.26   10.10
  47  -5  -8    5.67   13.51
  47  -5  -9    3.37    8.19
 -47   5   9   -0.51    8.40
  47  -5  -9   -0.82   13.96
 -47  -5   9   -0.91    8.40
 -47  -5   9    6.61    9.55
  47  -5 -10    1.70    8.97
 -47  -5  10   -5.10   10.03
 -47  -5  10   10.98    8.33
 -47  -5  10    3.88    4.80
 -47   5  10    8.43   10.07
  47  -5 -10   -1.69   12.04
 -47  -5  11   -0.89    8.02
  47  -5 -11    0.95   12.89
 -47   5  11   -3.75    9.60
 -47  -5  11    0.58    8.46
  47  -5 -11   -4.24    9.70
 -47  -5  11    1.43    4.70
 -47  -5  12    5.85    9.55
  47  -5 -12   -2.49    6.71
  47  -5 -12    1.32   13.30
  47  -5 -12    2.94    4.88
 -47   5  12   -0.65   12.43
 -47  -5  12   -0.69    6.92
 -47   5  12   -4.49    9.61
 -46   0   1   -8.52   10.46
  46   0  -1    5.76   13.83
 -46   0   1   -5.86    9.76
  46   0  -1   -1.42   12.95
  46   0  -2    0.75   14.02
  46   0  -2    4.53   13.80
 -46   0   2   -1.60   10.89
  46   0  -3   -5.41   14.29
 -46   0   3   -4.40   10.32
  46   0  -3    1.56   14.28
  46   0  -4    3.82   19.73
  46   0  -4   -1.54   22.02
 -46   0   4   -4.45   10.73
 -46   0   5   -7.29   10.01
 -46   0   6   -1.47    9.77
 -46   0   7    4.90    9.42
 -46   0   8    6.09    8.92
 -46   0   9   -4.79   10.18
 -46   0  10    6.52    9.83
 -46   0  11    4.04    9.31
 -46   0  12   -4.11    9.63
 -46   0  13    1.72    9.44
 -46   0  14    6.30    9.70
 -46   0  15   -7.06    8.55
 -46   0  16   -7.65   10.07
 -46   2   1   -1.41   10.95
  46   2  -1   -4.70   15.06
 -46  -2   1   -0.78   10.58
  46  -2  -1   14.34   10.80
  46  -2  -1    2.56   12.27
 -46  -2   1    6.22   11.90
  46   2  -1    2.47   16.80
 -46   2   2  -10.89   10.62
  46  -2  -2  -13.56   12.80
 -46  -2   2    6.42   10.99
  46  -2  -2   -0.27   11.45
 -46  -2   2    7.97   11.11
  46  -2  -3    2.19   10.94
 -46   2   3   -2.09   10.56
 -46  -2   3  -11.07   10.48
 -46  -2   3    4.79   10.11
  46  -2  -3    7.24   12.63
  46  -2  -4   -4.34   13.13
 -46  -2   4    2.59    9.57
 -46  -2   4   -2.90   10.61
 -46   2   4   -3.17   10.38
  46  -2  -4   -0.26   14.67
  46  -2  -5   -0.78   13.60
 -46  -2   5   -4.77    9.96
 -46   2   5   -9.84   10.35
  46  -2  -5    1.42   14.44
 -46   2   6   -8.60   10.11
 -46  -2   6   -1.43   10.37
  46  -2  -6    0.05   14.02
  46  -2  -6   -0.47   15.32
 -46  -2   7    3.51   10.23
  46  -2  -7   -1.39   13.27
 -46   2   7    1.46   10.12
  46  -2  -7    1.47   15.27
  46  -2  -8   -3.18   16.57
  46  -2  -8    0.26   16.16
 -46   2   8   -6.70   10.49
 -46  -2   8    8.81   10.31
 -46  -2   9    8.85   10.92
 -46   2   9   -4.69   10.09
  46  -2  -9   13.30    8.97
 -46  -2  10    5.44    9.01
  46  -2 -10   -5.03    9.06
 -46   2  10    6.83    9.43
  46  -2 -11    9.10   10.28
 -46   2  11   -4.16   10.55
 -46  -2  11   12.08    9.91
 -46  -2  12   -3.54   10.38
 -46   2  12    8.04   10.60
  46  -2 -12   13.51   10.58
  46  -2 -13  -10.11    8.84
 -46  -2  13  -10.33    9.50
 -46   2  13    1.72    8.04
 -46   2  14   -5.93    8.47
 -46  -2  14   -7.44   10.03
  46  -2 -14   -2.40    9.57
 -46  -2  15   -2.42    8.28
  46  -2 -15    0.10    4.77
  46  -2 -15    2.97    6.93
 -46   2  15   10.74   10.12
  46  -2 -16   -7.10    4.95
  46  -2 -16   -2.50    8.30
 -46  -2  16    6.11    9.72
 -46   2  16   -1.45    6.97
 -46   2  16   -5.42    4.81
  46  -4  -1    9.17   11.12
 -46  -4   1   -4.71   10.84
  46  -4  -1    6.75   11.37
 -46  -4   1   -3.43   11.15
 -46   4   1    3.25   10.91
  46  -4  -2    3.79   11.18
 -46  -4   2   -1.28   10.35
 -46   4   2    5.25   11.16
 -46  -4   2   -0.88   10.26
  46  -4  -2    4.43   11.11
 -46   4   3    2.37   10.33
 -46  -4   3   -6.03    9.67
  46  -4  -3   -2.51   11.15
 -46  -4   3   -7.61    9.86
  46  -4  -3    0.89   12.11
  46  -4  -4    0.93   11.21
  46  -4  -4    7.99    9.92
 -46  -4   4   -4.01   11.08
 -46  -4   4   -5.22   10.82
  46  -4  -4    4.42   11.48
 -46   4   4    0.13   11.23
  46  -4  -5  -12.23   10.55
 -46   4   5    5.90   10.81
  46  -4  -5   -8.83   11.62
 -46  -4   5    2.98    9.13
  46  -4  -5   -3.03   10.34
 -46  -4   5   -8.10   10.56
  46  -4  -6    4.71   11.86
  46  -4  -6   -1.78   11.49
 -46   4   6   15.17   11.40
 -46  -4   6    9.69    9.97
 -46  -4   6    7.27   10.33
  46  -4  -6   -1.56   10.59
  46  -4  -7    3.80    8.92
 -46   4   7    0.67   10.76
  46  -4  -7   -2.66   11.17
  46  -4  -7    1.22   13.44
 -46  -4   7   -2.16   10.62
 -46  -4   7    9.43   10.50
 -46  -4   8    3.65   10.53
  46  -4  -8   -3.67   12.21
  46  -4  -8   -6.48    9.11
 -46   4   8   11.58   10.16
 -46  -4   8    0.47   11.00
  46  -4  -8    0.46   13.32
 -46   4   9    1.71   10.54
  46  -4  -9    3.32   13.59
  46  -4  -9    5.50   11.83
  46  -4  -9   -2.16   10.27
 -46  -4   9   -5.08    8.14
 -46  -4   9    4.07    9.21
 -46  -4  10    1.45    9.53
  46  -4 -10    0.72   12.66
  46  -4 -10    1.56    8.94
  46  -4 -10   -2.62   12.97
 -46   4  10   -6.81   10.59
 -46  -4  10    7.42    8.27
  46  -4 -11   -2.45   10.39
  46  -4 -11   -8.08   14.69
 -46  -4  11   -5.43    8.39
 -46   4  11    4.74   10.85
 -46  -4  11   11.43    9.83
 -46   4  12    2.20    8.91
  46  -4 -12    1.86    8.44
 -46  -4  12    1.72    9.91
  46  -4 -12    3.42   12.77
 -46  -4  12    3.13    8.59
  46  -4 -13   -1.64   13.47
 -46   4  13    5.98    8.68
 -46  -4  13    3.09    8.67
 -46   4  13    1.71   13.85
  46  -4 -13  -11.87    8.58
 -46   4  14    9.50    8.30
  46  -4 -14    3.33   14.48
 -46   4  14   -2.95    4.74
  46  -4 -14   -4.21    9.77
 -46  -4  14   -2.89    4.93
 -46  -4  14    7.60    8.42
 -46   4  14    1.91   13.58
  46  -6  -1   -5.08   11.01
 -46  -6   1   -0.07    4.38
  46  -6  -1    0.59    9.25
  46  -6  -1    3.47    5.18
 -46  -6   1   -1.18    7.99
 -46   6   1    5.96   11.49
 -46  -6   1   -0.83    9.53
 -46   6   2    4.20   10.18
 -46  -6   2    1.10   10.08
 -46  -6   2    1.40   10.29
  46  -6  -2    2.80   11.30
  46  -6  -2   -3.29   11.84
  46  -6  -2    6.84   11.02
 -46   6   3    4.14    4.96
  46  -6  -3   -2.71    4.96
 -46  -6   3   -5.55    8.94
 -46   6   3    1.93    8.66
 -46  -6   3   10.89    8.93
  46  -6  -3   -0.47   11.49
  46  -6  -3   -2.98    8.27
  46  -6  -3   -3.41   10.00
  46  -6  -4   -6.05   10.64
 -46  -6   4   -2.01    8.74
  46  -6  -4    7.55   11.70
 -46  -6   4   -6.22    8.71
 -46   6   4    2.39   10.34
  46  -6  -4    3.84   10.02
  46  -6  -5   -1.73   10.03
  46  -6  -5    0.86   11.62
 -46  -6   5   16.66    8.78
  46  -6  -5    0.43    9.54
 -46   6   5   -2.03    9.94
 -46  -6   5    1.52    8.78
 -46  -6   6  -11.83    8.11
 -46  -6   6  -10.63    8.62
 -46   6   6    4.09   10.02
  46  -6  -6    3.10    9.71
  46  -6  -6   26.17   11.61
  46  -6  -6    0.99   11.95
 -46  -6   7    7.31    9.53
  46  -6  -7    3.11   11.87
 -46   6   7   -0.03   10.44
  46  -6  -7    9.64   10.43
 -46  -6   7    3.15    8.21
 -46  -6   8    3.77    9.56
  46  -6  -8    1.95   10.78
 -46   6   8   -1.16   10.08
  46  -6  -8    3.50    9.51
 -46  -6   8    5.68   10.03
  46  -6  -9    6.96    9.97
 -46  -6   9   -4.03   10.30
  46  -6  -9   -0.27   12.28
 -46   6   9    1.05   11.50
 -46  -6   9    7.66    6.81
 -46   6   9   -2.24    8.00
 -46  -6   9   -4.70    4.93
 -46   6   9    1.17    5.51
 -46   6  10    6.54   10.93
  46  -6 -10    6.72    8.77
 -46  -6  10   -0.63    9.81
 -46  -6  10    2.19    9.64
  46  -6 -10   -2.01    5.04
  46  -6 -10   -2.51   12.91
 -46   6  10    1.79   10.46
 -46   6  11    5.77    9.36
 -46   6  11   -4.98   11.30
 -46  -6  11    1.79    9.54
  46  -6 -11    2.59    9.76
  45   1  -1    2.01   14.18
 -45  -1   1   -1.26   10.27
 -45   1   1   -1.46   11.08
  45   1  -1    2.84   15.12
  45  -1  -1   -6.59   12.67
  45  -1  -1   -9.14   12.02
 -45  -1   1    4.27   11.16
  45  -1  -2   -1.17   13.28
 -45   1   2    3.80   10.72
 -45  -1   2    2.00    9.87
  45   1  -2    2.59   15.95
  45   1  -2    0.32   13.93
  45  -1  -2   -2.88   11.60
 -45  -1   2   -5.68   10.42
  45  -1  -3    4.03   12.33
  45   1  -3    1.77   23.92
 -45  -1   3    1.84   10.24
 -45   1   3   20.26   10.68
  45   1  -3    1.63   24.50
  45  -1  -3   -4.84   13.76
 -45  -1   4   -2.87   10.38
  45  -1  -4    1.98   13.24
  45  -1  -4    0.26   15.21
 -45   1   4    6.77   10.34
  45  -1  -5    2.35   14.51
 -45   1   5    8.34   11.23
  45  -1  -5    4.03   13.54
 -45  -1   5    6.63    9.68
 -45   1   6    3.30   10.83
  45  -1  -6   -1.00   20.12
 -45  -1   6  -16.90   10.67
  45  -1  -6    1.02   18.70
 -45  -1   7   -3.38   10.42
 -45   1   7   -5.56    8.91
 -45   1   8   14.42    9.96
 -45  -1   8    3.66   10.61
 -45   1   9   -9.86   10.22
 -45  -1   9   -8.23   10.30
 -45  -1  10    8.53   10.07
 -45   1  10   -9.33   10.01
 -45   1  11   -4.56   10.70
 -45  -1  11   -8.32    9.30
 -45  -1  12   -1.75   10.46
  45  -1 -12  -11.20   10.25
 -45   1  12   -0.20   10.15
 -45  -1  13   -2.35    8.38
  45  -1 -13   -5.10    9.00
 -45   1  13   -4.30    9.70
 -45   1  14    3.92    9.90
  45  -1 -14    4.68    8.77
 -45  -1  14   -6.54    9.68
 -45   1  15    4.22    8.36
  45  -1 -15    2.33    8.44
 -45  -1  15    1.37    9.69
  45  -1 -16    2.58   10.03
 -45   1  16  -12.19   10.06
 -45  -1  16    0.56   10.03
 -45  -1  17  -17.60    9.87
  45  -1 -17    1.39   10.18
  45   3  -1   -2.48   17.95
  45   3  -1   -1.25   19.85
 -45  -3   1    0.59   10.48
  45  -3  -1   -3.39   11.37
  45  -3  -1   -1.06   12.48
 -45   3   1    2.37   11.84
 -45  -3   1   -0.06   11.10
 -45   3   2    0.10   11.31
  45  -3  -2    0.87   10.65
  45  -3  -2    4.68   11.79
 -45  -3   2    1.43   10.75
 -45  -3   2   -0.89   10.33
  45  -3  -3   -4.46   10.55
 -45   3   3    9.60   10.43
 -45  -3   3   -4.45   10.40
 -45  -3   3    7.98    9.05
  45  -3  -3   -4.10   11.97
  45  -3  -4    0.97   12.68
 -45   3   4    8.44   10.54
 -45  -3   4    0.56    9.16
  45  -3  -4   -8.51   10.48
 -45  -3   4   -8.76   10.39
  45  -3  -5    0.53    9.76
  45  -3  -5    2.33   10.49
 -45  -3   5   -4.07   10.29
  45  -3  -5   -4.17   12.15
 -45  -3   5    7.96    9.87
 -45   3   5   -7.40   10.13
  45  -3  -6   -2.90   13.99
 -45  -3   6   16.50   10.76
  45  -3  -6    8.30   11.33
  45  -3  -6    0.61   10.26
 -45  -3   6   12.85   10.35
 -45   3   6   -2.07   10.42
 -45  -3   7    4.25    9.91
 -45  -3   7  -15.21   10.38
  45  -3  -7  -15.84    9.41
  45  -3  -7   -3.54   11.90
  45  -3  -7    2.53   14.53
 -45   3   7    3.94    9.60
  45  -3  -8   12.53    8.70
  45  -3  -8   -1.05   13.88
 -45  -3   8    2.32   10.78
  45  -3  -8    2.92   14.41
 -45   3   8    2.18    8.99
  45  -3  -9   -5.42    8.87
  45  -3  -9  -14.90   13.68
 -45  -3   9    2.01    9.70
 -45   3   9  -20.23   10.21
  45  -3  -9   -2.85   13.88
  45  -3 -10    0.83   14.45
 -45   3  10    9.36    9.34
  45  -3 -10   -0.67   12.87
  45  -3 -10    0.01    9.13
 -45  -3  10   -6.73   10.25
  45  -3 -11   -4.47    9.73
  45  -3 -11   -1.58   14.13
  45  -3 -11   -0.79   14.58
 -45  -3  11   -3.51    8.70
 -45   3  11    0.87   10.01
  45  -3 -12   -0.63   16.08
  45  -3 -12   -4.43    9.44
 -45  -3  12   -0.49    9.23
 -45   3  12  -10.68   10.68
  45  -3 -13    0.72    9.45
  45  -3 -13    0.79   16.76
 -45   3  13   -2.89    9.15
 -45  -3  13   -7.04   10.34
 -45  -3  14    2.05    9.77
 -45   3  14    6.82    9.69
  45  -3 -14   -0.28    9.58
  45  -3 -14   -2.01   17.65
 -45   3  15   -3.12    8.49
  45  -3 -15    5.76    9.68
  45  -3 -15   -2.52   18.55
 -45  -3  15    0.00    9.34
  45  -3 -16   -3.17    9.61
 -45   3  16   -0.42    9.63
 -45  -3  16    1.81    9.39
  45  -3 -16    1.43   19.36
 -45  -5   1  -17.06   10.12
  45  -5  -1   -0.51   10.04
  45  -5  -1    6.60   10.88
 -45  -5   1    5.15   10.08
 -45   5   1   -5.71   10.15
 -45   5   2    6.24   11.09
 -45  -5   2   -5.71    9.81
  45  -5  -2   -0.89    9.70
  45  -5  -2   12.19   11.70
 -45  -5   2    0.61    9.98
  45  -5  -2   -2.73   10.47
  45  -5  -3   -0.59   11.59
 -45  -5   3    9.15   10.71
  45  -5  -3   -4.16   11.55
  45  -5  -3    6.92   10.07
 -45  -5   3   -2.98    9.36
 -45   5   3   -2.05   10.43
  45  -5  -4   -1.06   12.42
 -45  -5   4  -18.39   10.48
  45  -5  -4  -10.62   11.62
  45  -5  -4    1.02    9.72
 -45  -5   4    5.71   10.30
 -45   5   4    1.86   10.10
  45  -5  -5  -11.98   11.25
  45  -5  -5   -7.89    9.99
 -45  -5   5   -2.64   10.38
 -45  -5   5    1.12    8.79
  45  -5  -5    2.94   12.27
 -45   5   5   -5.37   10.96
 -45  -5   6   -0.57   10.31
  45  -5  -6    3.92   12.24
  45  -5  -6    5.23   11.29
  45  -5  -6   -1.55   10.90
 -45   5   6    3.12   11.25
 -45  -5   6    7.06   10.03
 -45  -5   7    9.45   10.62
  45  -5  -7   -9.26   12.09
 -45   5   7   12.25   10.89
  45  -5  -7    2.01   10.51
 -45  -5   7   -7.43    9.29
  45  -5  -7    6.27   12.01
 -45  -5   8    0.18    9.03
 -45   5   8   12.59   10.25
  45  -5  -8    6.16    9.96
 -45  -5   8    3.43    9.04
  45  -5  -8  -10.58   12.39
 -45  -5   9   -4.58    9.10
 -45   5   9   -0.82   11.12
  45  -5  -9    7.52   10.10
 -45   5   9    2.59   10.53
  45  -5  -9    0.06   13.00
 -45  -5   9   -3.85    9.17
 -45  -5  10    7.26    8.45
  45  -5 -10    8.74   11.71
 -45   5  10    1.80   11.50
 -45   5  10   -2.26   10.87
  45  -5 -10    8.73   10.60
 -45  -5  10    2.47    9.62
 -45   5  11    7.31   10.65
  45  -5 -11    4.85    9.14
 -45   5  11   -7.37   12.33
  45  -5 -11   -4.21   12.22
 -45  -5  11   -9.52    9.61
 -45  -5  11    2.68    9.81
 -45  -5  12    2.68    9.50
 -45   5  12    1.78   10.83
 -45  -5  12   -8.95    9.58
 -45   5  12    4.14    9.91
  45  -5 -12  -12.28   13.02
  45  -5 -12   -9.79   10.16
 -45   5  13    7.05    7.64
  45  -5 -13    0.63    9.25
 -45   5  13    5.04    4.98
  45  -5 -13    2.99   12.99
 -45  -5  13    0.23   10.18
 -45  -5  13    1.78    8.37
 -45  -5  13    5.65    4.90
 -45   5  13   -9.64   12.11
 -45  -5  14   -4.15    8.06
 -45   5  14    6.43    9.89
  45  -5 -14    1.79    9.40
  45  -5 -14    2.20   12.99
 -45   5  14    2.42   10.97
 -45   7   2   -6.35   11.45
 -45  -7   2    1.01    9.48
  45  -7  -2    7.62   10.65
  45  -7  -2   -0.27    9.54
  45  -7  -3   -1.65   10.66
 -45   7   3   -5.82    9.62
  45  -7  -3    3.12    5.24
 -45  -7   3   12.62    9.73
 -45  -7   3    6.50    4.97
  45  -7  -3    4.01    4.98
 -45  -7   3   -2.59    6.73
  45  -7  -3   -0.96    9.38
  45  -7  -3   -0.08    9.10
 -45  -7   4    5.52    8.45
  45  -7  -4   -0.88   10.86
  45  -7  -4   -2.65   11.11
 -45  -7   4    5.89    8.89
  45  -7  -4   -0.28   11.19
 -45   7   4   -7.98    8.81
 -45   7   4    0.79    5.00
 -45  -7   4    1.45    5.12
 -45  -7   5   -0.47    6.72
 -45   7   5    0.02   10.61
 -45  -7   5    4.43    7.66
  45  -7  -5   -9.24    9.27
 -45  -7   5   -0.08    4.51
  45  -7  -5   -2.93    5.24
  45  -7  -5    3.50    9.48
 -45  -7   5   -2.12    4.56
 -45  -7   6    3.04    9.38
 -45   7   6   10.37    8.06
 -45   7   6   -2.58    4.53
 -45  -7   6   -2.01    4.52
  45  -7  -6    5.32   11.66
 -45  -7   6   -1.52    6.64
  45  -7  -6   -6.46    9.28
 -45  -7   7    0.81    8.18
 -45  -7   7    2.49    4.77
 -45   7   7    2.63   10.69
 -45  -7   7   -5.60    8.33
 -45   7   7   -7.14    9.87
  45  -7  -7  -10.13   11.33
  45  -7  -7    2.02   10.15
 -45  -7   8    2.43    9.43
  45  -7  -8   -2.08   11.69
  45  -7  -8    1.96    8.68
 -45  -7   8   -1.41    9.80
  45  -7  -8   -0.33    5.04
 -45   7   8    5.20   10.20
 -45   7   8    9.43   10.82
  45  -7  -9    3.85   11.99
  44   0  -1   10.00   13.67
 -44   0   1   -7.88    9.75
  44   0  -1   -7.09   12.59
 -44   0   2   11.06   10.48
  44   0  -2    3.03   13.36
  44   0  -2    1.67   12.56
  44   0  -3   -4.75   15.36
 -44   0   3  -32.61   10.06
  44   0  -3   -2.58   14.23
  44   0  -4    1.57   18.12
  44   0  -4    3.52   17.46
 -44   0   4    9.55   11.10
 -44   0   5   -4.25   10.98
 -44   0   6   -0.21    9.44
 -44   0   7   -3.47   10.29
 -44   0   8    3.67   10.94
 -44   0   9   30.42   10.08
 -44   0  10   25.86   10.75
 -44   0  11   13.73   10.24
 -44   0  12    1.42   10.47
 -44   0  13    5.00    9.00
 -44   0  14    8.00    9.25
 -44   0  15   -7.44    9.64
 -44   0  16    0.75    9.65
 -44   0  17    0.55    9.68
  44   2  -1    3.82   13.83
  44  -2  -1    0.61   11.63
 -44  -2   1    1.11    9.97
  44   2  -1   -0.81   13.90
 -44   2   1    1.77   12.20
 -44  -2   1   -5.79   10.34
  44  -2  -1   -3.46   10.66
 -44  -2   2   -2.19   10.33
  44  -2  -2    4.56   10.62
 -44  -2   2   -8.18    9.80
  44  -2  -2    6.53   11.13
 -44   2   2   -3.95    9.61
  44   2  -2    3.85   22.14
  44   2  -2   -0.09   22.42
 -44  -2   3    4.93   10.64
 -44  -2   3  -12.51    9.35
 -44   2   3   -3.67   10.33
  44  -2  -3   -0.97   11.56
  44  -2  -3   -0.08   10.56
  44  -2  -4    4.84   11.56
 -44  -2   4    4.51    9.85
 -44   2   4   -6.80   10.08
  44  -2  -4    0.57   12.91
 -44  -2   4   11.11    9.39
 -44   2   5    5.54   10.15
 -44  -2   5   -8.35   11.14
  44  -2  -5    0.59   13.44
  44  -2  -5    4.88   12.89
 -44  -2   6   -0.51   11.13
  44  -2  -6   -0.50   12.92
 -44   2   6   12.08   10.49
  44  -2  -6   -6.51   14.02
  44  -2  -7   -5.31   15.18
  44  -2  -7    2.27   13.16
 -44  -2   7    9.79   11.08
  44  -2  -7    2.41    9.96
 -44   2   7   -9.59    9.83
  44  -2  -8   -0.90   14.23
  44  -2  -8    2.50   14.19
  44  -2  -8   -4.17    9.97
 -44   2   8   -3.09   10.25
 -44  -2   8  -16.15   10.25
 -44   2   9   -8.44   10.19
  44  -2  -9    0.59   18.22
 -44  -2   9    7.80   10.33
  44  -2  -9    2.21    9.94
  44  -2  -9   -1.59   17.12
  44  -2 -10    0.79   20.85
  44  -2 -10    0.24   20.95
 -44   2  10   12.29   10.20
 -44  -2  10   -3.92    8.82
  44  -2 -10  -13.40   10.08
  44  -2 -11  -21.81    9.73
 -44  -2  11  -11.62   10.74
 -44   2  11  -19.61   10.70
  44  -2 -12    7.75   10.11
 -44  -2  12  -13.87    8.82
 -44   2  12   17.14   10.87
 -44  -2  13   -0.53    9.03
  44  -2 -13   10.65    9.57
 -44   2  13    0.14    9.74
 -44   2  14   -2.96    8.77
  44  -2 -14  -15.77    9.50
 -44  -2  14  -11.27    8.99
  44  -2 -15    4.34    9.48
 -44  -2  15   -0.51    9.20
 -44   2  15  -10.00    9.79
 -44   2  16    1.26    9.80
  44  -2 -16   20.74   10.17
 -44  -2  16    0.32    9.28
 -44  -2  17    4.34    8.43
  44  -2 -17   -0.80    8.29
 -44  -2  17   -2.09    4.60
 -44   2  17   -7.87    9.77
 -44  -4   1    6.49   10.81
  44  -4  -1    1.95   12.46
  44  -4  -1    5.94   11.37
 -44   4   1    0.28   10.77
 -44  -4   1    5.17   10.39
  44  -4  -2   -0.66   13.48
 -44   4   2   -1.89   12.44
  44  -4  -2   -2.00   10.67
 -44  -4   2    5.80    9.21
 -44  -4   2    5.28   10.03
  44  -4  -3   -7.08   11.92
  44  -4  -3    4.74   12.85
 -44  -4   3   10.21   10.60
  44  -4  -3   -5.06    9.71
 -44  -4   3    4.03    9.05
 -44   4   3   -9.77   11.60
  44  -4  -4    0.76   11.73
  44  -4  -4  -14.25    9.94
 -44  -4   4   -0.58   10.37
 -44  -4   4   -8.86    9.11
  44  -4  -4   -2.17   11.38
 -44   4   4  -16.46   12.10
 -44   4   5    0.99   10.33
  44  -4  -5   -0.98   10.00
  44  -4  -5    3.37   12.56
 -44  -4   5   -5.81   10.10
 -44  -4   5   19.55   10.68
  44  -4  -5    1.31   10.81
  44  -4  -6   -5.75   11.80
  44  -4  -6   -3.35   10.71
 -44   4   6    2.75   10.81
 -44  -4   6   -7.93    9.96
  44  -4  -6   -3.23   10.16
 -44  -4   6  -14.29    9.17
  44  -4  -7   -8.70    9.88
  44  -4  -7   -5.30   12.46
  44  -4  -7    2.40   11.77
 -44  -4   7    0.97   10.24
 -44   4   7    8.71    9.90
 -44  -4   7   -7.62    9.58
 -44   4   8  -10.12    9.62
 -44  -4   8    8.06   10.33
  44  -4  -8   -5.71    8.40
  44  -4  -8    1.70   12.27
 -44  -4   8   -9.11   10.16
  44  -4  -8    0.56   11.35
 -44  -4   9   -6.03   10.55
  44  -4  -9    9.78   12.53
 -44  -4   9   -5.47    9.22
 -44   4   9    6.45   10.44
  44  -4  -9   -8.25   10.01
 -44  -4  10    6.92    9.72
 -44  -4  10    8.89   10.31
 -44   4  10   -6.94   12.01
  44  -4 -10    0.69   11.70
 -44   4  10   -6.98   10.72
  44  -4 -10    2.38   10.38
  44  -4 -11    5.94    8.73
  44  -4 -11    1.38   14.54
 -44  -4  11    1.26    8.52
 -44   4  11   -0.61   12.15
 -44   4  11    9.70    9.22
 -44  -4  11    7.04    8.08
  44  -4 -12    1.41   10.28
 -44   4  12   -0.31   11.82
 -44  -4  12    6.47    8.80
 -44   4  12    2.00   10.33
  44  -4 -12    5.10   12.73
 -44   4  13   -2.54   13.21
 -44   4  13  -13.99    9.34
  44  -4 -13    4.21    9.96
  44  -4 -13   -3.53   14.12
 -44  -4  13    7.07    9.52
  44  -4 -14   -2.55    9.78
 -44   4  14    3.16    9.92
 -44   4  14   -5.65   13.11
 -44  -4  14   -6.50    9.48
  44  -4 -14   -3.82   12.99
 -44   4  15   -2.23    9.95
  44  -4 -15   -4.84   10.00
 -44  -4  15   -4.41    7.78
 -44   4  15   -0.11   12.98
 -44  -4  15   -1.50    4.43
  44  -4 -15    2.15   12.79
  44  -4 -16    4.15   13.29
 -44   4  16   -7.18    8.39
  44  -4 -16    1.85    8.48
  44  -6  -1   -3.34   10.73
 -44   6   1   -2.21   10.96
 -44  -6   1   -4.40    9.40
 -44  -6   1    9.07   10.05
  44  -6  -1   -5.70   11.36
  44  -6  -1    1.62   10.77
 -44  -6   2    4.48    9.25
  44  -6  -2   -5.25    9.45
  44  -6  -2    4.52    9.83
  44  -6  -2   -5.68   11.06
 -44   6   2  -13.42   11.08
 -44  -6   2   -6.92    9.31
 -44   6   3   -0.72   11.39
 -44  -6   3   -0.22    9.60
 -44  -6   3   13.51    9.20
  44  -6  -3   -2.91   10.68
  44  -6  -3    5.43   11.08
  44  -6  -3    6.47   10.12
  44  -6  -4   11.20   10.37
 -44   6   4   -3.49   11.28
  44  -6  -4   -3.09    9.68
  44  -6  -4   -6.13    9.76
 -44  -6   4    9.15   10.22
 -44  -6   4    7.76    8.86
 -44  -6   5   -3.56    9.25
 -44   6   5   10.00   11.10
  44  -6  -5   -3.32   10.72
  44  -6  -5    7.94   10.47
 -44  -6   5   14.57   10.00
  44  -6  -5   -5.49   10.70
  44  -6  -6  -11.01   10.70
 -44  -6   6    9.56    9.98
 -44   6   6    3.07   10.92
 -44  -6   6   -7.03   10.08
  44  -6  -6    2.92   12.09
 -44  -6   7    4.41    8.90
  44  -6  -7    4.17   12.24
 -44   6   7    1.02   10.51
  44  -6  -7    9.87   10.22
 -44   6   7   -6.01   11.30
 -44  -6   7    4.92    8.91
 -44  -6   8   -3.43    8.52
 -44   6   8    5.06    9.24
  44  -6  -8   -3.03   10.00
 -44  -6   8   11.81    9.83
  44  -6  -8   -2.38   10.27
 -44   6   8   13.29    9.82
  44  -6  -9   -3.31    9.18
 -44   6   9    7.30   11.12
 -44  -6   9   -4.44    9.67
 -44  -6   9    7.25    9.48
  44  -6  -9    5.87   11.59
 -44   6   9    7.73    9.14
  44  -6 -10   -3.32   10.71
 -44   6  10    5.81   11.57
 -44  -6  10  -10.26    9.53
 -44  -6  10   -0.10    8.28
 -44   6  10   -3.25   10.56
  44  -6 -10  -11.01   12.72
 -44   6  11   -0.60   10.25
 -44  -6  11    1.84    4.81
 -44  -6  11   -6.26    9.69
  44  -6 -11   -0.50   10.27
 -44  -6  11  -10.21    8.20
  44  -6 -11    2.26   12.70
 -44   6  11    7.03   11.27
 -44  -6  12    3.08    4.72
 -44  -6  12   -0.88   10.25
  44  -6 -12    6.50   12.16
 -44   6  12  -11.34   10.36
 -44   6  12    6.33   12.26
 -44  -6  12   -3.37    8.40
  44  -6 -12   -1.35    5.12
  44  -6 -12    6.08    7.11
 -44  -6  13   -3.08    8.21
  44  -6 -13    0.33   13.14
  44  -6 -13   -2.64    9.43
 -44   6  13   -3.64   11.06
 -44   6  13   10.97    7.94
 -43  -1   1   -6.55   11.01
 -43   1   1   -4.96   11.40
  43  -1  -1    0.00   11.03
  43   1  -1   -1.54   13.18
  43   1  -1    2.27   13.41
 -43  -1   1    9.00   11.28
  43  -1  -1    5.38   11.64
 -43   1   2   -8.85   10.12
  43   1  -2    0.09   14.53
  43  -1  -2    5.96   12.68
 -43  -1   2    2.72   10.38
  43  -1  -2    8.69   12.56
  43   1  -2    0.70   15.06
  43   1  -3    5.81   18.21
 -43  -1   3   -3.55   11.27
 -43   1   3   -6.85   10.63
  43   1  -3    2.47   18.46
  43  -1  -3    4.23   13.59
  43  -1  -3    6.17   12.86
  43  -1  -4   -2.24   12.55
 -43   1   4    4.19   10.59
 -43  -1   4    0.94   11.30
  43  -1  -4  -12.56   13.96
 -43  -1   5   12.69   10.34
  43  -1  -5    6.36   14.14
 -43   1   5   -9.04   10.47
  43  -1  -5    7.79   14.42
  43  -1  -6    0.96   15.92
 -43   1   6    0.95   10.42
 -43  -1   6   -2.04   10.53
  43  -1  -6   -0.02   16.65
  43  -1  -7    0.50   22.21
  43  -1  -7   -3.35   22.68
 -43   1   7   -6.22    9.30
 -43  -1   7    1.66    9.73
 -43   1   8  -11.50   10.83
 -43  -1   8   -1.41   10.19
  43  -1  -9   -5.19    9.15
 -43   1   9   -7.06   10.39
 -43  -1   9    2.56   10.47
 -43  -1  10   -6.84   10.37
  43  -1 -10    8.63   10.76
 -43   1  10   -6.78   10.90
 -43  -1  11   -3.38   10.31
  43  -1 -11    0.44   10.25
 -43   1  11   12.07    9.42
 -43  -1  12    4.98   10.13
 -43   1  12   16.90    8.93
  43  -1 -12    3.03    9.91
 -43   1  13    9.41   10.29
 -43  -1  13   -2.72   10.33
  43  -1 -13   -8.58    9.80
  43  -1 -14   -2.42    9.42
 -43   1  14   -5.01    9.91
 -43  -1  14    0.65    9.83
  43  -1 -15    5.24    9.44
 -43  -1  15   -9.37    8.12
 -43   1  15    2.64    9.62
 -43   1  16    7.32    9.52
 -43  -1  16   13.31    9.57
  43  -1 -16   -9.94    9.74
 -43   1  17   -1.39    8.54
 -43  -1  17   11.46    9.84
  43  -1 -17   -6.22    8.46
 -43   1  18    9.70    7.01
  43  -1 -18    0.96    9.63
  43   3  -1    0.08   16.69
  43   3  -1   -0.30   16.31
 -43  -3   1    8.00   10.02
 -43  -3   1    3.81   10.07
  43  -3  -1   -1.55   12.05
 -43   3   1   -5.14   11.84
  43  -3  -1   -1.06   10.61
  43  -3  -2    4.82   12.36
 -43  -3   2    0.34    9.41
 -43   3   2   -6.76   11.61
 -43  -3   2  -10.25   10.76
  43  -3  -2    3.52   10.40
 -43  -3   3   -3.54   10.39
 -43   3   3   -8.99   10.07
  43  -3  -3    3.29   13.09
 -43  -3   3   32.08   10.20
  43  -3  -3   -8.02    9.40
 -43   3   4    0.81   11.70
  43  -3  -4    3.79   11.86
 -43  -3   4    7.28   10.35
 -43  -3   4   -1.29   10.65
  43  -3  -4    5.15   10.35
  43  -3  -4    4.79   10.46
  43  -3  -5    4.07   10.45
  43  -3  -5   -6.17   10.44
 -43  -3   5  -28.66   11.10
 -43  -3   5   -5.97   10.33
 -43   3   5    2.13   10.14
  43  -3  -5    1.64   11.56
 -43  -3   6   -9.27   10.44
  43  -3  -6    4.87   11.19
  43  -3  -6    5.27   10.36
 -43   3   6    1.03   10.76
 -43  -3   6    2.08   10.43
  43  -3  -6   -0.22   12.60
  43  -3  -7    3.54   12.54
 -43  -3   7    1.20   10.63
  43  -3  -7    2.93   12.92
  43  -3  -7   -3.32    9.80
 -43   3   7  -14.81   10.52
 -43   3   8   -4.80   10.63
  43  -3  -8   -0.12    9.44
  43  -3  -8    3.51   13.16
 -43  -3   8    8.79   10.45
  43  -3  -8   -1.97   11.92
  43  -3  -9    3.48   10.06
  43  -3  -9    6.75   15.48
 -43   3   9   -6.72    9.26
 -43  -3   9   -2.40   10.54
  43  -3  -9    0.07   14.11
  43  -3 -10    0.16   14.38
 -43  -3  10   -0.81   10.35
  43  -3 -10    2.50   10.01
 -43   3  10   11.21   10.20
 -43   3  11    4.79   10.35
 -43  -3  11   -7.02   10.61
  43  -3 -11    8.10   10.01
  43  -3 -11    3.04   15.06
 -43   3  12    8.76   10.72
  43  -3 -12   10.09    9.12
 -43   3  12    1.06   12.07
  43  -3 -12   -4.54   14.56
 -43  -3  12   -0.80   10.03
  43  -3 -13   -8.91    9.85
 -43  -3  13    3.81    9.60
 -43   3  13   -2.62   12.99
 -43   3  13   -5.64    9.82
  43  -3 -13   -4.08   14.44
 -43   3  14    0.43   13.04
  43  -3 -14    9.46    9.16
  43  -3 -14    2.84   13.86
 -43   3  14    4.04    9.40
 -43  -3  14    3.61    9.17
  43  -3 -15   -8.80    9.85
 -43   3  15    6.97    9.72
 -43   3  15   -3.45   13.68
 -43  -3  15    1.99    9.58
  43  -3 -15    6.88   14.25
 -43  -3  16   -4.79    9.47
  43  -3 -16    0.15    8.38
  43  -3 -16   -2.01   16.62
 -43   3  16    9.94    9.72
 -43   3  16   -2.43   16.01
 -43   3  17   -3.05    4.83
 -43  -3  17    0.55   10.10
  43  -3 -17    3.02   15.70
  43  -3 -17   -2.25   10.06
 -43   3  17   -1.36   14.94
 -43   3  17    5.34    8.44
  43  -5  -1    3.93   11.32
 -43  -5   1   -8.56    9.77
 -43   5   1    7.43   12.50
  43  -5  -1  -10.66   12.76
 -43  -5   1   -8.88    8.86
  43  -5  -1    6.37   11.37
 -43   5   2  -10.35   12.72
 -43  -5   2   24.53   10.50
  43  -5  -2  -10.01   10.59
  43  -5  -2   -3.46   11.05
 -43  -5   2  -14.62   10.05
  43  -5  -2   -0.43   10.04
  43  -5  -3    2.84   11.20
 -43  -5   3   -1.38   10.45
  43  -5  -3  -12.82   10.52
 -43   5   3  -15.08   12.05
  43  -5  -3    1.09   11.38
 -43  -5   3   -2.02    9.84
 -43  -5   4    3.23   10.09
 -43  -5   4   12.19    9.26
  43  -5  -4    2.97   11.77
  43  -5  -4   -2.26   11.80
 -43   5   4    6.07   11.62
  43  -5  -4   10.91    9.47
  43  -5  -5    3.81   13.98
 -43  -5   5  -22.55   10.25
  43  -5  -5   21.28   10.16
 -43  -5   5   -5.86   10.07
  43  -5  -5    2.93   12.39
 -43   5   5  -12.05   11.17
  43  -5  -6    1.97   12.77
 -43  -5   6  -15.05   10.47
 -43  -5   6   -0.74   10.82
  43  -5  -6  -15.66    9.91
 -43   5   6   -3.39   10.69
 -43   5   7    3.42   10.41
  43  -5  -7    6.63   12.32
  43  -5  -7   -3.98    9.74
 -43  -5   7    2.28    9.54
 -43  -5   7   13.35   10.72
  43  -5  -8    1.76   12.11
 -43   5   8    1.31    9.49
 -43  -5   8    8.07   10.11
 -43  -5   8    3.63   10.17
  43  -5  -8   -1.55    9.31
 -43   5   8    1.12   10.87
 -43  -5   9   -4.63    9.83
  43  -5  -9  -15.08   12.27
 -43  -5   9    3.39    8.59
 -43   5   9    4.08   10.68
 -43   5   9    2.00   10.40
  43  -5  -9   -4.23   10.17
 -43   5  10   -0.08   10.40
 -43  -5  10    4.44    9.20
 -43   5  10   -5.38   11.10
  43  -5 -10  -11.37    8.90
 -43  -5  10    4.54    9.15
  43  -5 -10    8.52   11.72
 -43   5  11    4.18   10.46
 -43  -5  11    3.63   10.15
 -43  -5  11   -1.42    9.49
  43  -5 -11    6.07   10.19
  43  -5 -11    1.72   10.21
 -43   5  11   -7.70   10.20
  43  -5 -12   -3.79   10.31
  43  -5 -12   -4.00   11.59
 -43   5  12    0.31    9.17
 -43  -5  12   12.57    9.53
 -43   5  12    1.43   10.55
 -43  -5  12   -5.78    9.48
  43  -5 -13    0.58    9.17
 -43  -5  13    4.28    9.27
 -43  -5  13    2.38    9.56
  43  -5 -13   -1.04   12.99
 -43   5  13   -2.56   11.10
 -43   5  13   15.90    9.02
  43  -5 -14    3.92   10.05
 -43   5  14    3.93   12.30
  43  -5 -14  -12.69   13.23
 -43  -5  14    3.16    8.64
 -43   5  14    0.51    9.95
 -43  -5  14    1.79    8.86
  43  -5 -15   -6.48   11.71
 -43  -5  15   -3.61    8.59
 -43  -5  15    7.27    4.69
 -43  -5  15  -12.81    9.63
 -43   5  15    1.38   10.23
 -43   5  15   -3.13   11.95
  43  -5 -15    7.47    9.85
  43  -7  -1    8.00   10.81
 -43  -7   1   -1.44    8.48
 -43  -7   1    4.90    4.76
 -43  -7   1    8.93    8.45
  43  -7  -1   -0.57   10.65
  43  -7  -1   -0.68    8.71
 -43   7   1   10.17   11.29
  43  -7  -1   -1.90    5.29
  43  -7  -2    1.56   10.81
 -43  -7   2    0.49    9.04
  43  -7  -2    5.68   10.23
 -43  -7   2    1.62    8.69
  43  -7  -2    3.28   10.88
 -43   7   2    6.22   11.45
 -43  -7   2   -2.84    4.89
 -43   7   3   -4.26   10.93
 -43  -7   3   -2.62    8.46
  43  -7  -3   -0.82   11.23
  43  -7  -3   28.77   10.04
 -43  -7   3   -4.61   10.13
  43  -7  -3    2.45   10.88
  43  -7  -4   17.90   10.91
 -43  -7   4    5.68    9.28
 -43   7   4    4.88   10.37
 -43  -7   4    5.87    9.78
  43  -7  -4    2.66   10.08
  43  -7  -5   -0.33   10.87
 -43  -7   5    1.36    8.92
 -43  -7   5  -12.43    8.58
  43  -7  -5   -1.72    9.53
 -43   7   5    7.59    9.80
  43  -7  -6    2.30   11.24
 -43  -7   6   12.10    8.68
 -43   7   6    4.16   10.83
 -43   7   6   -1.11   10.03
 -43  -7   6   10.72    9.47
  43  -7  -6    3.12   10.52
 -43   7   7    7.74   10.90
  43  -7  -7    4.74    4.76
 -43  -7   7    0.99    9.45
 -43  -7   7    9.70    9.65
  43  -7  -7   -0.16    8.44
 -43   7   7    0.26   10.19
  43  -7  -7   -6.03   11.75
 -43  -7   8    0.40    9.69
  43  -7  -8   -3.24    9.88
 -43  -7   8   -9.38    9.54
 -43   7   8   -6.73   10.76
  43  -7  -8    5.62   11.86
 -43   7   8   -8.48   10.09
 -43   7   9    2.22    9.80
 -43  -7   9    3.53    9.60
 -43   7   9    4.89    9.29
  43  -7  -9    4.74   10.13
  43  -7  -9   -8.97    9.10
 -43  -7   9   -1.49    9.65
 -43   7  10    3.24   10.90
 -43  -7  10    4.95    9.95
  43  -7 -10   -3.46    7.10
  43  -7 -10   -6.28   11.23
 -43   7  10    7.08    9.82
  43  -7 -10    1.96    5.07
 -43  -7  10    0.65    9.71
 -43  -7  11    0.00    4.85
 -43   7  11   -4.71    9.29
 -43  -7  11    2.65    6.95
  43  -7 -11   -1.24   11.79
 -43  -7  11   -4.25    9.49
  43  -7 -11    7.92    8.32
 -43   7  11    6.02   10.93
 -42   0   1    9.09   11.32
  42   0  -1   11.28   12.53
  42   0  -1    2.58   12.48
 -42   0   2   12.20   11.51
  42   0  -2   11.47   13.51
  42   0  -2    8.78   12.41
 -42   0   3   -0.66   10.63
  42   0  -3    4.56   13.81
  42   0  -3    7.82   14.94
 -42   0   4    5.14   10.70
  42   0  -4   -1.25   15.80
  42   0  -4   -4.36   15.75
 -42   0   5   -2.83   10.70
 -42   0   6   -7.67    9.42
 -42   0   7   -6.72   10.64
 -42   0   8   -0.35   10.69
 -42   0   9   -0.09    9.57
 -42   0  10   -3.18   10.92
 -42   0  11  -11.31   10.54
 -42   0  12   -8.58    9.40
 -42   0  13    2.04   10.48
 -42   0  14  -11.73   10.45
 -42   0  15    8.60    9.01
 -42   0  16    9.86    8.46
 -42   0  17    1.99    8.48
 -42   0  18    6.25    6.83
 -42   0  18   -4.18    5.16
  42  -2  -1   -5.19   11.29
 -42  -2   1   -2.75   10.68
  42   2  -1   -0.90   14.49
 -42  -2   1  -10.96   10.44
  42  -2  -1   -6.48    9.64
 -42   2   1    0.70   10.10
  42   2  -1    0.05   14.68
 -42   2   2   10.09   11.66
 -42  -2   2   -0.38   10.26
  42   2  -2   -2.28   17.74
  42  -2  -2    3.18   10.60
  42   2  -2   -1.63   15.88
 -42  -2   2   -1.45    9.71
  42  -2  -2    1.01   11.52
 -42   2   3    2.26   10.36
 -42  -2   3    3.70   10.77
  42  -2  -3   11.32   11.64
 -42  -2   3   -8.83   10.90
  42  -2  -3    3.15   12.37
  42  -2  -4  -17.75   13.82
 -42  -2   4  -11.36   10.22
 -42   2   4  -10.45   10.46
  42  -2  -4    3.96   11.68
 -42  -2   5   -1.69   10.22
 -42   2   5   -6.79   10.30
  42  -2  -5    6.85   14.29
  42  -2  -5    2.68   11.78
  42  -2  -6    3.71   13.79
 -42  -2   6  -14.19   10.89
  42  -2  -6   -3.65   10.51
  42  -2  -6    3.53   11.63
 -42   2   6   -4.38   11.95
  42  -2  -7    7.12   13.95
 -42   2   7    4.30   10.22
  42  -2  -7    6.44   14.17
 -42  -2   7  -34.11   10.82
  42  -2  -7   -0.85    9.58
  42  -2  -8    1.91   13.93
 -42   2   8   -1.34    9.60
  42  -2  -8   -0.53   14.27
  42  -2  -8    2.23   10.12
 -42  -2   8    6.42    9.76
  42  -2  -9    4.33   15.44
  42  -2  -9   -3.83    9.88
 -42   2   9  -13.82    9.82
  42  -2  -9    1.88   15.12
 -42  -2   9    3.65   10.61
  42  -2 -10    3.35   16.27
  42  -2 -10    8.57   10.07
 -42  -2  10   13.39   10.51
  42  -2 -10    1.33   14.85
 -42   2  10    1.51   10.33
  42  -2 -11    1.19   18.48
  42  -2 -11    7.38    9.14
  42  -2 -11    6.33   17.36
 -42  -2  11    3.64   10.16
 -42   2  11  -13.13    9.63
  42  -2 -12   -2.42   19.91
 -42  -2  12   -0.70   10.43
  42  -2 -12   -1.30    9.71
  42  -2 -12    0.24   21.79
 -42   2  12    5.50   10.52
 -42   2  13    9.35   10.26
 -42  -2  13    9.01   10.73
  42  -2 -13    6.81   10.30
  42  -2 -13    1.73   20.96
 -42   2  14   -3.27    9.92
  42  -2 -14    0.89   15.47
 -42  -2  14   -2.47    8.97
  42  -2 -14    2.84    9.91
  42  -2 -14    0.50   23.36
 -42  -2  15    8.90    9.53
 -42   2  15   -5.73    8.47
  42  -2 -15   -0.93    9.11
  42  -2 -16   -2.96    9.49
 -42  -2  16    1.21   10.08
  42  -2 -16    1.12   22.95
 -42   2  16    6.03    9.78
 -42  -2  17   -7.19    9.99
  42  -2 -17    1.53   19.21
 -42   2  17   -1.87    9.71
  42  -2 -17   -6.95    9.82
 -42  -2  18   -3.15   10.43
 -42   2  18   -5.81    8.02
  42  -2 -18   -2.91    9.53
  42  -4  -1   10.49   10.04
 -42   4   1   -1.14   10.56
 -42  -4   1   -2.96    9.77
  42   4  -1   -0.17   19.53
 -42  -4   1    7.58   10.04
  42   4  -1    1.33   20.70
  42  -4  -1   16.08   10.56
  42  -4  -2   -4.68   10.16
 -42   4   2   -4.39   11.84
  42  -4  -2   -9.79   10.78
  42  -4  -2   -1.02   11.80
 -42  -4   2   -3.15    9.41
 -42  -4   2   -1.35    8.99
  42  -4  -3    1.39    9.20
 -42  -4   3   -2.29    8.97
  42  -4  -3   12.83   12.39
  42  -4  -3    1.77    9.62
 -42   4   3   -7.85    9.82
 -42  -4   3    1.92    9.43
  42  -4  -4   -3.71   11.27
 -42  -4   4   -1.68   10.47
 -42  -4   4    4.97    9.39
  42  -4  -4    3.18   10.26
  42  -4  -4    0.12   11.86
 -42   4   4  -10.76   11.04
  42  -4  -5    0.30   11.55
  42  -4  -5   -2.22    9.98
  42  -4  -5    0.62   11.75
 -42   4   5   -7.22   11.95
 -42  -4   5    9.04    9.46
 -42  -4   5   -2.38    9.05
 -42  -4   6   12.04   10.36
 -42   4   6    9.50   11.25
 -42  -4   6    3.31    9.10
  42  -4  -6    7.11   10.83
  42  -4  -6  -10.36   11.87
  42  -4  -6    8.85   12.20
  42  -4  -7    6.79   12.20
  42  -4  -7    0.71   10.16
 -42  -4   7   -2.60   10.39
 -42  -4   7   -1.03   10.39
 -42   4   7    6.36   11.36
  42  -4  -8    1.02    9.36
 -42  -4   8    5.90    9.61
 -42  -4   8   -2.43    9.97
 -42   4   8    3.65   10.59
  42  -4  -8   -2.03   11.72
 -42   4   8   -2.82    9.73
 -42   4   9    9.20   11.56
  42  -4  -9   -4.54    9.66
 -42  -4   9    8.30   10.42
 -42  -4   9    8.18   10.24
 -42   4   9   -3.64   10.42
  42  -4  -9    1.75   12.33
 -42   4  10    3.58   10.66
  42  -4 -10   -6.94   10.42
 -42   4  10    3.31   11.69
  42  -4 -10   -8.98   12.07
 -42  -4  10    8.38    9.23
  42  -4 -11   -3.72    9.86
 -42   4  11  -14.56   10.34
  42  -4 -11   -8.64   12.48
 -42   4  11   -0.39   12.00
 -42  -4  11   -0.94    8.89
  42  -4 -12    5.02   12.76
 -42   4  12  -16.63   10.74
 -42  -4  12    9.05   10.07
  42  -4 -12  -17.11   10.38
 -42   4  12   -4.36   11.70
  42  -4 -13    5.09    9.97
 -42  -4  13    3.38    9.92
  42  -4 -13    0.94   12.60
 -42   4  13   -1.89   12.84
 -42   4  13    1.70   10.11
  42  -4 -14   -1.36    8.93
  42  -4 -14    3.74   12.53
 -42   4  14    2.81    9.39
 -42   4  14    6.42   11.43
 -42  -4  14    7.94    8.79
  42  -4 -15    2.73   13.72
 -42   4  15   -0.40   11.93
 -42   4  15    2.82    4.79
 -42  -4  15    4.26    8.74
 -42   4  15    5.78    8.08
  42  -4 -15   16.41    9.84
 -42  -4  16    0.48   10.34
  42  -4 -16   -0.33   13.36
  42  -4 -16    7.22    8.17
 -42   4  16    2.85   13.37
 -42   4  16   -5.61    8.26
 -42  -4  17   -2.18    8.38
  42  -4 -17    5.69    9.98
 -42   6   1   -3.67   11.86
 -42  -6   1   -3.70    9.35
  42  -6  -1  -10.01   11.77
 -42  -6   1    1.38   10.65
  42  -6  -1   18.33   11.13
  42  -6  -1   -0.76   10.49
  42  -6  -2    7.51    9.48
  42  -6  -2   -7.16   10.94
 -42  -6   2    2.54   10.50
 -42  -6   2   -2.17   10.07
  42  -6  -2   -9.11   11.74
 -42   6   2   -8.66   10.83
 -42  -6   3    7.19   10.25
 -42  -6   3    8.78   10.48
 -42   6   3    4.59   10.54
  42  -6  -3  -18.40   10.37
  42  -6  -3    1.07   11.33
  42  -6  -3    2.92    9.73
  42  -6  -4   -3.54   11.45
 -42  -6   4   -2.50    9.94
  42  -6  -4   -1.48    9.89
 -42  -6   4    9.27   10.47
 -42   6   4   -3.76   10.30
  42  -6  -5    4.97   11.87
 -42  -6   5    1.58   10.41
  42  -6  -5   11.02   10.56
 -42  -6   5    3.64    9.29
 -42   6   5   -4.58   10.86
 -42  -6   6   -0.39    8.86
 -42  -6   6   18.69   10.13
 -42   6   6   -7.16   12.08
  42  -6  -6    4.77   12.72
  42  -6  -6    1.74   10.46
 -42   6   6    6.15   11.45
 -42   6   7    1.42   12.31
  42  -6  -7    9.45    9.97
 -42  -6   7   -0.56    9.61
  42  -6  -7  -18.53   13.46
 -42   6   7    3.63   10.73
 -42  -6   7    6.46    9.77
 -42   6   8   11.84    9.45
  42  -6  -8    7.97   12.74
 -42  -6   8    3.79    9.33
 -42  -6   8    0.20    8.62
  42  -6  -8  -15.11    9.49
 -42   6   8    0.67   10.61
 -42   6   9  -17.19   10.36
  42  -6  -9   -3.37   11.16
 -42  -6   9   12.34    8.29
  42  -6  -9   -9.65   10.37
 -42  -6   9    3.01    9.32
 -42   6   9    9.13   11.24
 -42   6  10    3.42   11.37
 -42   6  10    9.25   10.66
  42  -6 -10   -3.92    8.78
 -42  -6  10  -14.60    9.17
  42  -6 -10   -8.61   11.95
 -42  -6  10   -1.54   10.10
 -42   6  11    5.48   10.90
  42  -6 -11   -5.81   10.39
 -42  -6  11    6.18    9.64
 -42  -6  11    8.06    9.28
  42  -6 -11   -3.39   12.09
 -42   6  11    2.16   10.45
 -42  -6  12    0.41    9.38
  42  -6 -12    7.53    9.83
 -42   6  12   -0.53    9.71
  42  -6 -12    3.66   12.34
 -42  -6  12    7.79    9.18
 -42   6  12    2.58   10.22
 -42  -6  13    0.82    8.29
  42  -6 -13    9.49   13.23
  42  -6 -13   -2.88    8.48
 -42  -6  13    1.77    8.85
 -42   6  13   -5.99    8.48
 -42   6  13    2.11   11.21
  42  -6 -14   -5.29   11.63
 -42   6  14    3.75   10.84
 -42  -6  14    1.31    9.95
 -42   6  14    1.96    9.73
 -42  -6  14    0.57    9.61
  42  -6 -14   -7.89    8.10
 -42  -8   1   14.42    9.97
  42  -8  -1   -6.84   11.45
  42  -8  -1    0.29   10.43
 -42  -8   2    1.49    9.48
  42  -8  -2    2.59    5.43
 -42   8   2    3.76    9.85
 -42  -8   2   -7.82   10.21
  42  -8  -2    7.43   11.17
  42  -8  -2   -5.58    4.55
  42  -8  -2   -5.28    8.13
  42  -8  -2    0.69    8.27
  42  -8  -3    8.03    9.27
  42  -8  -3   -4.24    4.99
 -42  -8   3   -2.68    4.80
 -42  -8   3    2.34    6.44
 -42   8   3    5.39   10.03
 -42  -8   3   -7.31    6.64
 -42  -8   3   -4.33    4.45
  42  -8  -3   -6.20    9.87
 -42   8   4    0.51    8.47
 -42  -8   4   -4.98    4.70
  42  -8  -4    1.22    5.53
 -42   8   4   -0.71    5.15
 -42  -8   4    6.34    6.90
  42  -8  -4   15.92    9.01
  42  -8  -4    3.10    9.48
 -42   8   4    0.84   10.23
 -42  -8   4   -2.36    4.61
 -42  -8   4    1.73    8.24
 -42   8   5   -0.68    4.94
 -42   8   5   -0.95    8.87
 -42  -8   5    1.35    9.34
  42  -8  -5    2.92    9.97
 -42  -8   5    6.36    8.39
 -42   8   5   -0.38   10.77
  42  -8  -5   11.67   10.31
 -42   8   6   -2.22   10.61
 -42  -8   6    1.58    9.53
 -42  -8   6    6.50    8.30
 -42  -8   6   -3.22    4.93
 -42   8   6    3.93    9.07
  42  -8  -6   -7.47    9.39
  42  -8  -6  -11.56   11.06
  42  -8  -7   -0.39   10.54
 -42   8   7   -6.81    5.27
 -42  -8   7   -4.08    9.46
 -42  -8   7   -0.83    6.95
 -42   8   7   -2.65   10.33
 -42   8   7   -5.35    9.11
 -42  -8   7    2.40    4.76
  42  -8  -7   -3.80   10.56
  42  -8  -8   10.50    9.96
 -42   8   8    6.89   10.13
  42  -8  -8   -5.24    9.51
 -42  -8   8   -4.28    9.64
 -42  -8   8    0.69    9.65
 -42   8   8   -2.75   11.28
  42  -8  -8   -0.79    5.36
 -42  -8   9    7.60    6.78
  42  -8  -9    4.23   10.74
 -42   8   9    4.08    8.89
  42  -8  -9    5.89    8.80
 -42  -8   9    1.81    9.47
  41  -1  -1    6.15   12.29
 -41   1   1    8.87    9.65
  41  -1  -1    0.23   12.07
 -41  -1   1   -2.65    9.39
 -41  -1   1   13.16   10.14
  41   1  -1   -3.12   13.39
  41   1  -1    3.42   12.08
  41   1  -2    3.76   14.29
  41  -1  -2   -5.82   12.63
  41   1  -2   -5.25   13.30
  41  -1  -2   -4.12   12.06
 -41   1   2    9.38   11.83
 -41  -1   2    1.65   10.72
  41   1  -3    1.37   16.44
 -41   1   3   -0.93   10.21
  41   1  -3    0.58   18.00
  41  -1  -3    0.90   11.89
 -41  -1   3   -1.93   10.88
  41  -1  -3  -10.25   13.35
  41  -1  -4    3.05   14.00
 -41  -1   4   22.43   11.20
 -41   1   4    0.90   11.05
  41  -1  -4    1.05   11.38
  41  -1  -5   10.25   15.02
 -41  -1   5    9.47    9.72
 -41   1   5   -4.14   10.84
  41  -1  -5    4.36   13.37
 -41  -1   6   14.10   10.37
 -41   1   6    2.95   10.72
  41  -1  -6   -2.85   15.34
  41  -1  -6    5.47   15.16
  41  -1  -7    4.14   18.18
 -41  -1   7    0.18   10.05
 -41   1   7    2.73   10.55
  41  -1  -7    5.27   17.17
 -41   1   8  -16.06    9.38
 -41  -1   8    1.20    9.67
  41  -1  -8   -5.89    8.81
 -41   1   9    1.47    9.63
 -41  -1   9  -10.18   10.66
  41  -1  -9    4.57    9.38
  41  -1 -10    3.70    9.01
 -41   1  10    9.70    9.55
 -41  -1  10   -3.16    9.80
 -41   1  11   14.77   10.62
 -41  -1  11  -16.55   10.58
  41  -1 -11  -16.89   10.44
 -41   1  12    0.66   10.42
  41  -1 -12    5.03    8.89
 -41  -1  12   -2.55    9.50
 -41   1  13   19.21    9.99
 -41  -1  13   -6.01    9.23
  41  -1 -13   -6.15    9.93
 -41  -1  14    9.32   10.21
 -41   1  14   -2.28   10.15
  41  -1 -14    2.03   10.01
 -41  -1  15    3.88   10.28
 -41   1  15    2.94   10.20
  41  -1 -15   21.22   10.02
 -41   1  16   -9.96    9.31
 -41  -1  16  -11.57   10.78
  41  -1 -16    8.54    9.78
 -41   1  17    9.47    9.81
 -41  -1  17  -17.65   10.04
  41  -1 -17    8.03   10.05
  41  -1 -18    0.16    7.93
 -41  -1  18    6.84    9.85
 -41   1  18    3.42    6.66
 -41   1  18    0.85    4.76
  41  -1 -19   -1.54   10.01
 -41   1  19    1.33    9.54
  41   3  -1    0.91   14.80
 -41   3   1  -13.86   12.09
  41  -3  -1    0.17   11.26
  41  -3  -1  -15.45   12.59
 -41  -3   1    3.85   10.50
 -41  -3   1    8.16   10.72
  41   3  -1   -0.38   16.24
  41  -3  -2   -6.39   11.72
 -41  -3   2    2.87   10.61
  41  -3  -2   -5.21   10.66
 -41   3   2    5.63   11.67
 -41  -3   2   -1.75   11.07
 -41  -3   3   12.01   11.08
  41  -3  -3   -2.63    9.75
 -41   3   3   10.26   10.70
  41  -3  -3   -1.65   10.53
 -41  -3   3  -10.01    9.78
  41  -3  -3   -4.66    9.91
 -41   3   4  -15.71   10.50
 -41  -3   4  -16.00   10.64
 -41  -3   4  -10.04   10.48
  41  -3  -4  -11.78   12.33
  41  -3  -4    4.69   10.78
  41  -3  -4    7.94    9.96
  41  -3  -5    0.16   11.25
 -41   3   5    2.67   11.11
  41  -3  -5   -0.01   10.11
  41  -3  -5   -9.72   13.66
 -41  -3   5   10.35   10.42
 -41  -3   5   -1.14    9.68
 -41  -3   6    1.93   10.31
  41  -3  -6   -2.02   11.40
  41  -3  -6   -5.18   12.20
 -41   3   6   -6.15   11.07
  41  -3  -6  -14.28   10.26
  41  -3  -7    3.94   13.56
  41  -3  -7   -1.30   10.12
 -41   3   7   -7.74   10.28
 -41  -3   7   -4.21   10.64
  41  -3  -7    7.96   11.86
  41  -3  -8  -13.28   11.25
 -41  -3   8   19.07    9.47
  41  -3  -8    0.47   13.84
 -41   3   8   -8.04   10.27
  41  -3  -9   -0.55   12.85
  41  -3  -9   -4.77    9.61
 -41  -3   9    1.20   10.64
 -41   3   9    7.99   10.71
  41  -3 -10    3.89    9.75
 -41   3  10   14.08   10.56
  41  -3 -10    3.61   12.30
 -41   3  10    7.85   11.43
 -41  -3  10  -14.22   10.08
  41  -3 -11   12.68   10.73
 -41   3  11  -10.53    9.26
 -41  -3  11   -6.80    9.27
  41  -3 -11   -5.22   12.87
 -41   3  11   -0.60   12.36
  41  -3 -12  -16.00    9.85
 -41  -3  12   -8.31   10.73
 -41   3  12    2.10   13.20
 -41   3  12   13.21    9.35
  41  -3 -12    3.62   14.34
  41  -3 -13   -2.97   10.08
 -41   3  13   -4.07   13.13
 -41   3  13   -3.58   10.47
 -41  -3  13    7.02   10.08
  41  -3 -13    2.82   15.59
  41  -3 -14   -3.26   10.13
 -41  -3  14    2.15    9.22
 -41   3  14    7.03   12.71
  41  -3 -14   -0.83   14.57
 -41   3  14    4.08    9.96
 -41   3  15    1.90   11.39
  41  -3 -15    4.07   12.17
 -41   3  15    9.57    8.56
 -41  -3  15  -12.25   10.69
  41  -3 -15    5.55    8.18
 -41   3  16    2.75   10.10
 -41  -3  16    3.48   10.10
  41  -3 -16  -13.11   10.20
 -41   3  16    3.67   11.35
  41  -3 -16    0.16   11.33
  41  -3 -17    3.11    9.54
 -41   3  17   -1.75    4.89
 -41   3  17   -4.71   13.93
  41  -3 -17    1.24   13.52
 -41   3  17   -2.26    8.06
 -41  -3  17   -1.06   10.02
 -41   3  18   -0.89   12.33
  41  -3 -18    0.42   13.02
  41  -3 -18    1.56    8.37
 -41   3  18    3.64    9.67
 -41  -3  18   -6.49    9.47
  41  -3 -18    2.55    4.76
  41  -5  -1    5.47   12.12
 -41  -5   1   11.95    9.71
  41  -5  -1   -0.14   10.48
  41   5  -1    0.76   21.43
 -41   5   1   13.04   11.43
 -41  -5   1    3.90    9.19
  41   5  -1   -0.17   21.08
  41  -5  -1   -1.69   10.80
 -41  -5   2   -1.37   10.39
 -41   5   2    3.17   10.81
  41  -5  -2   -1.09   11.32
  41  -5  -2   -8.97   11.31
 -41  -5   2   12.07    9.76
  41  -5  -2   -2.15   10.87
  41  -5  -3    7.60   11.10
  41  -5  -3    9.02    9.52
 -41   5   3    3.14   10.16
  41  -5  -3    1.29   11.74
 -41  -5   3   -0.97   10.07
 -41  -5   3  -10.67   10.02
 -41  -5   4  -11.01    9.96
  41  -5  -4   -1.61   10.67
  41  -5  -4   13.29   11.70
 -41   5   4    0.62   10.67
  41  -5  -4   14.87   10.05
 -41  -5   4    4.14   10.42
 -41   5   5  -10.02   10.72
 -41  -5   5    2.55   10.06
  41  -5  -5    5.45    9.86
  41  -5  -5   -0.35   13.02
 -41  -5   5  -20.02   10.40
 -41   5   6    3.45   10.55
 -41  -5   6   13.13    9.18
  41  -5  -6    7.87   10.40
 -41  -5   6  -10.01    9.92
 -41   5   6   -5.84   11.39
  41  -5  -6    1.72   12.21
  41  -5  -7    1.56   12.21
 -41   5   7   -2.42   11.37
 -41  -5   7   -1.27   10.05
 -41  -5   7   -9.68    9.68
  41  -5  -7   -3.49    9.68
 -41   5   7    5.98   10.36
 -41   5   8   -6.55    9.78
 -41   5   8   -9.20   12.05
 -41  -5   8    4.64    9.41
 -41  -5   8    6.77    9.30
  41  -5  -8    3.90    9.38
  41  -5  -8   -2.15   12.18
  41  -5  -9   -2.27   10.17
 -41  -5   9   -4.96    9.88
 -41   5   9    2.44   11.05
  41  -5  -9  -11.82   12.02
 -41   5   9    4.93   10.20
 -41  -5   9   -0.90   10.22
 -41   5  10    3.39   10.72
 -41   5  10  -17.06   10.15
  41  -5 -10    4.97   11.79
  41  -5 -10    3.90    9.88
 -41  -5  10    5.41    9.95
 -41  -5  10    2.06    9.94
 -41   5  11    6.03   10.51
  41  -5 -11   -7.33   10.50
  41  -5 -11    7.14   11.41
 -41  -5  11   -7.80   10.33
 -41   5  11   13.15   10.52
 -41  -5  11   -5.90    9.24
 -41   5  12   10.61    9.76
 -41  -5  12   11.88    9.71
  41  -5 -12   -0.11   11.29
 -41   5  12    2.92   10.24
 -41  -5  12    9.35    9.76
  41  -5 -12  -13.78    9.39
  41  -5 -13    3.11    9.04
 -41  -5  13   -5.95    9.37
 -41  -5  13   10.32   10.13
 -41   5  13    3.74   10.82
  41  -5 -13    3.46   11.78
 -41   5  13  -10.03   10.43
 -41   5  14    0.42    9.66
 -41   5  14   -4.56   10.85
 -41  -5  14   -4.20   10.19
 -41  -5  14    5.38    9.73
  41  -5 -14    5.08   11.95
  41  -5 -14   -2.28    9.41
 -41   5  15    4.08    4.78
 -41  -5  15   14.94   10.06
 -41   5  15    0.63    8.24
 -41   5  15   -2.00   12.47
  41  -5 -15    1.74    9.89
 -41  -5  15   -3.38   10.20
  41  -5 -15    0.74   12.00
  41  -5 -16   -7.16    6.70
 -41   5  16    4.13   11.91
  41  -5 -16    3.69   11.51
  41  -5 -16    2.82    4.83
 -41  -5  16   -5.75    9.65
 -41  -5  16   -6.73    8.07
 -41   5  16   -9.06    8.07
 -41   5  16    0.56    4.75
 -41  -5  16    2.17    4.99
  41  -7  -1    7.64   10.76
 -41  -7   1    2.65   10.10
  41  -7  -1   10.40   11.32
 -41  -7   1    7.44   10.60
 -41   7   1    5.30    9.88
  41  -7  -1   -5.91   10.81
  41  -7  -2    3.37    9.54
 -41   7   2    0.62    9.93
  41  -7  -2   -6.03   10.45
 -41  -7   2    7.07   10.78
 -41  -7   2   -5.73    9.91
  41  -7  -2   -6.64   10.43
 -41  -7   3   -7.38   10.01
  41  -7  -3   -7.36   11.25
  41  -7  -3    3.52   11.10
 -41  -7   3   15.24   10.45
 -41   7   3    1.60   10.05
 -41   7   4    3.33   11.18
  41  -7  -4    5.31   11.04
 -41  -7   4   -3.27   10.65
  41  -7  -4   -5.58    9.91
 -41  -7   4   -6.78   10.37
 -41   7   4   10.54    9.74
 -41   7   5    6.65   11.55
 -41  -7   5   -1.30    8.62
 -41  -7   5    8.98   10.15
  41  -7  -5    0.69   12.16
 -41   7   5   -1.51   10.68
  41  -7  -5    2.69   10.02
 -41   7   6   15.20   11.33
 -41  -7   6   -7.27    8.95
  41  -7  -6    3.88   11.21
 -41  -7   6    0.65    8.74
 -41   7   6   10.66   10.04
  41  -7  -6  -12.77   10.87
 -41  -7   7    6.98    8.60
  41  -7  -7    3.74   10.31
 -41  -7   7   -1.11   10.10
  41  -7  -7   -0.09   10.62
 -41   7   7   -4.42    9.88
 -41   7   7   -2.73   11.04
 -41  -7   8    9.42    9.42
  41  -7  -8    7.53   10.38
  41  -7  -8  -10.87   10.24
 -41   7   8  -13.88   10.11
 -41  -7   8    4.98    8.20
 -41   7   8   -9.48   11.08
 -41   7   9   -3.56    9.63
 -41  -7   9   -1.34    8.82
 -41   7   9   -2.92    9.10
  41  -7  -9    5.35   10.01
 -41  -7   9    2.54    9.90
  41  -7  -9    7.86   11.67
 -41   7  10    1.94    9.08
 -41  -7  10    2.38    9.48
 -41  -7  10  -10.54    9.61
  41  -7 -10    0.45   11.33
  41  -7 -10    9.68   10.92
 -41   7  10  -10.63   10.57
 -41   7  11    0.15   10.60
  41  -7 -11  -12.30   10.14
 -41   7  11    6.27   10.01
  41  -7 -11   -0.11   10.18
 -41  -7  11   -5.49    9.98
 -41  -7  11    4.79    9.04
 -41   7  12   -5.67   10.39
  41  -7 -12   -1.57    9.03
 -41  -7  12    2.29    8.48
  41  -7 -12   -4.28    5.37
 -41  -7  12    0.08    9.42
  41  -7 -12   -0.84    9.94
 -41   7  12   -1.36    5.26
 -41   7  12   12.27    9.18
  41  -7 -13   -2.20    9.27
 -41  -7  13    2.60    5.06
 -41  -7  13   -1.66    8.29
  41  -7 -13    3.14   11.98
 -41   7  13   -6.16   10.89
 -41  -7  13    6.01    8.13
  40   0  -1   -8.65   13.66
 -40   0   1    0.20   10.21
  40   0  -1   13.29   13.70
 -40   0   2   28.11   10.57
  40   0  -2    7.72   13.90
  40   0  -2    9.87   14.11
  40   0  -3    5.23   13.59
  40   0  -3   -0.44   14.53
 -40   0   3    7.34   10.33
 -40   0   4    3.86   10.93
  40   0  -4   -1.08   14.52
  40   0  -4   -7.14   15.67
  40   0  -5   -4.80   20.71
  40   0  -5    0.15   18.89
 -40   0   5   12.45    9.73
 -40   0   6    7.73    9.96
 -40   0   7   -8.27    9.88
 -40   0   8   15.30    9.43
 -40   0   9   -1.82    9.38
 -40   0  10   -7.06   10.73
 -40   0  11    3.24    9.86
  40   0 -12   13.00   10.19
 -40   0  12   -5.99   10.45
 -40   0  13   12.07   10.52
  40   0 -13   15.97   10.36
 -40   0  14  -16.54   10.98
  40   0 -14   -6.27   10.22
  40   0 -15   12.27    9.85
 -40   0  15  -14.66    9.92
 -40   0  16   -4.39   10.54
  40   0 -16   -9.54   10.53
 -40   0  17    1.89   10.42
 -40   0  18   15.75    9.87
 -40   0  19   -4.90    8.28
 -40  -2   1  -11.64    9.91
  40   2  -1    5.14   14.65
 -40  -2   1  -10.84   10.53
  40  -2  -1  -15.16   12.12
 -40   2   1    0.79    9.99
  40  -2  -1    6.50   10.83
  40   2  -1   -1.50   13.05
  40  -2  -2    6.70   12.78
 -40  -2   2    7.74   11.14
 -40  -2   2   -5.19   10.97
  40   2  -2   -0.82   16.10
  40   2  -2    1.54   16.30
 -40   2   2    5.23   11.19
  40  -2  -2   -3.35   11.68
 -40  -2   3    8.56   10.98
 -40   2   3    6.30    9.93
  40  -2  -3    8.61   13.78
  40  -2  -3   -0.19   12.52
 -40  -2   3  -15.85    9.61
  40  -2  -4    1.99   14.05
  40  -2  -4  -17.53    9.80
 -40   2   4    1.57   10.85
  40  -2  -4   -4.14   13.82
 -40  -2   4    5.69   10.12
  40  -2  -5    6.65   13.07
 -40   2   5   -0.09   10.10
  40  -2  -5    0.51   10.26
  40  -2  -5   -4.84   13.50
 -40  -2   5  -13.31    9.81
 -40  -2   6    6.93    9.66
  40  -2  -6  -12.62   12.89
 -40   2   6   -8.65   11.00
  40  -2  -6   -5.63   14.23
  40  -2  -6  -12.74   10.33
 -40   2   7   -5.96    9.64
 -40  -2   7   -3.13   10.53
  40  -2  -7   -5.78   12.88
  40  -2  -7   16.58    9.41
  40  -2  -7   -1.09   14.03
 -40  -2   8   -8.72   10.54
 -40   2   8   -8.94   10.28
  40  -2  -8    3.23   13.16
  40  -2  -8   10.25   10.04
  40  -2  -8   -7.27   14.16
  40  -2  -9   -4.91   14.25
  40  -2  -9  -11.44   14.52
 -40   2   9   16.70    9.91
  40  -2  -9   11.53    9.57
 -40  -2   9  -16.20   10.45
  40  -2 -10   -1.03   15.35
  40  -2 -10  -10.88   10.46
 -40  -2  10    4.32   10.78
 -40   2  10   -7.58   10.51
  40  -2 -11    0.30   15.27
 -40  -2  11   -1.24   10.41
  40  -2 -11   -2.10    9.05
 -40   2  11    6.76   10.24
  40  -2 -12    0.56   15.57
 -40   2  12    2.74   14.53
 -40  -2  12   -8.49    9.96
 -40   2  12    0.24   10.70
  40  -2 -12   -0.67   10.37
  40  -2 -13  -10.27   10.00
  40  -2 -13   -1.53   15.33
 -40  -2  13    2.02   10.25
 -40   2  13    7.49    9.31
 -40   2  13   -0.21   14.56
 -40   2  14   -3.38   10.48
 -40  -2  14   20.04   10.20
  40  -2 -14   -3.22   10.15
 -40   2  14    0.14   14.92
  40  -2 -14    2.68   16.26
 -40  -2  15    5.27   10.20
  40  -2 -15    2.57   15.52
  40  -2 -15    2.05    9.89
 -40   2  15   -1.31   15.51
 -40   2  15   -4.17    9.37
 -40   2  16   13.98    9.50
  40  -2 -16   14.44    8.45
 -40  -2  16   -7.77   10.24
 -40   2  16    6.29   15.30
  40  -2 -16   -2.82   15.35
  40  -2 -17    4.81   16.31
 -40   2  17   -4.64   15.28
  40  -2 -17  -12.68    9.17
 -40  -2  17   17.05   10.91
 -40   2  17   11.78    9.08
 -40  -2  18   -3.52   10.13
 -40   2  18   -2.74    8.41
  40  -2 -18   -0.40    7.54
  40  -2 -18    3.73    4.87
 -40   2  18    1.61   15.89
  40  -2 -18   -1.20   15.56
 -40  -2  19    3.36    8.44
 -40   2  19    4.48    9.83
  40  -2 -19    8.09    9.78
 -40   2  19    1.37   15.22
  40  -2 -19    5.68   16.24
  40  -4  -1    7.04   12.45
 -40   4   1    5.50   12.29
  40   4  -1   -1.42   17.38
 -40  -4   1   -7.13   10.03
  40  -4  -1   -2.27    9.51
  40  -4  -1   -2.83    9.91
 -40  -4   1   11.11    9.69
  40   4  -1    2.25   16.24
 -40   4   2   -6.91    9.80
  40  -4  -2   13.25   12.46
  40  -4  -2   -2.75    9.24
  40  -4  -2   -6.10   10.06
 -40  -4   2   -5.19    9.94
 -40  -4   2  -11.85   10.17
 -40   4   3    8.42   10.78
  40  -4  -3  -13.95    9.99
  40  -4  -3    3.34   12.87
 -40  -4   3    3.34   10.84
  40  -4  -3    2.48   11.70
 -40  -4   3  -19.10   10.81
 -40  -4   4   -7.37   10.63
 -40  -4   4    6.84   10.98
  40  -4  -4   -1.45   10.21
  40  -4  -4    3.70   11.13
 -40   4   4  -20.85   12.21
  40  -4  -4    7.95   10.84
 -40   4   5   -0.75   10.36
  40  -4  -5   13.03   10.75
  40  -4  -5   -6.80   11.98
  40  -4  -5    0.19    9.76
 -40  -4   5   11.80    9.48
 -40  -4   5   -6.13   11.29
 -40  -4   6   -0.80    9.78
  40  -4  -6   -7.39   11.93
 -40   4   6   -6.04   10.29
  40  -4  -6   -6.89    9.89
 -40  -4   6   22.43   10.32
 -40   4   7    6.79   10.71
  40  -4  -7    3.46   12.08
 -40   4   7   -0.23   10.37
 -40  -4   7   13.02   10.19
 -40  -4   7   11.73    9.93
  40  -4  -7    1.00    9.93
 -40  -4   8  -17.48   10.89
  40  -4  -8   -0.46   12.12
  40  -4  -8    3.96    9.83
 -40  -4   8   -1.32   10.28
 -40   4   8    6.30    9.79
 -40   4   8   12.15    9.13
 -40   4   9   -6.46   10.33
  40  -4  -9   -1.63   11.89
 -40  -4   9   14.92    8.85
  40  -4  -9    1.78    9.32
 -40   4   9   11.70   11.04
 -40  -4   9   -0.60    8.86
  40  -4 -10   11.59   12.10
 -40  -4  10    0.40    9.06
  40  -4 -10    7.74    9.84
 -40   4  10    5.41    9.54
 -40   4  10    2.11   10.83
  40  -4 -11    2.32   11.95
 -40   4  11    0.60   10.81
 -40  -4  11   -0.59   10.09
 -40   4  11   24.52   10.24
  40  -4 -11   -9.13   10.36
 -40  -4  12   18.88    9.76
  40  -4 -12    2.02   11.68
  40  -4 -12   -2.59    9.15
 -40   4  12    0.24   10.30
 -40   4  12   -6.07   10.23
 -40  -4  13    6.21    9.28
 -40   4  13   -0.35   10.74
  40  -4 -13    1.37   11.58
  40  -4 -13    1.36    8.94
 -40   4  13    5.88   10.51
 -40   4  14    6.51   11.53
 -40  -4  14   13.31    9.25
  40  -4 -14   -2.12    9.40
  40  -4 -14    0.25   12.88
 -40   4  14    1.47    9.40
 -40  -4  15    1.07   10.16
  40  -4 -15    1.11   12.90
 -40   4  15    4.16    9.48
  40  -4 -15  -12.68    9.63
 -40   4  15   -5.19   10.98
 -40  -4  16    3.65   10.64
 -40   4  16   -8.57    8.84
 -40   4  16    0.46   11.26
  40  -4 -16   -9.45   10.10
  40  -4 -16    1.63   12.57
  40  -4 -17    9.46   12.27
 -40  -4  17    6.77    9.38
  40  -4 -17  -12.72    9.73
 -40   4  17   -0.27   10.11
 -40   4  17    3.98   11.68
 -40  -6   1  -12.96   10.05
  40   6  -1    2.64   18.76
  40  -6  -1  -12.25   11.48
  40   6  -1   -3.21   19.06
  40  -6  -1    0.00   11.03
 -40   6   1   -5.24   12.89
  40  -6  -1    0.02   10.61
 -40  -6   1   -6.10   10.54
  40  -6  -2   -2.37   10.21
  40  -6  -2    2.28   11.10
 -40  -6   2   -2.05    9.07
 -40  -6   2  -11.27    9.89
 -40   6   2   23.73   11.10
  40  -6  -2   -6.37   10.60
 -40  -6   3   21.89   10.05
 -40  -6   3   12.33    9.97
  40  -6  -3    9.06    9.65
  40  -6  -3   -7.45   12.02
 -40   6   3  -10.03   10.30
  40  -6  -4    0.40    9.59
  40  -6  -4    2.29   12.16
 -40  -6   4   15.54   10.41
 -40  -6   4   -3.26   10.11
 -40   6   4  -10.16   10.52
 -40   6   5    6.09   11.07
 -40  -6   5   18.56    9.07
  40  -6  -5   11.07   10.00
 -40   6   5    8.77   10.56
 -40  -6   5   -9.16    9.03
  40  -6  -5   -3.58   12.27
 -40  -6   6   -5.47    9.74
 -40   6   6   14.73   11.60
 -40   6   6   -5.43   10.76
  40  -6  -6   16.84   12.57
  40  -6  -6  -13.20   10.03
 -40  -6   6   -4.18    9.76
 -40   6   7   -8.72   10.11
 -40  -6   7   -1.67    9.45
 -40   6   7   -8.31   10.20
  40  -6  -7    0.62    9.67
  40  -6  -7    3.42   11.08
 -40  -6   7    0.13   10.35
 -40  -6   8    8.82    9.93
 -40   6   8   -0.01    9.48
 -40  -6   8    2.57    9.84
  40  -6  -8    0.27   12.56
 -40   6   8    1.70   10.43
  40  -6  -8    6.60    8.98
 -40  -6   9   -9.54    8.69
 -40   6   9   -4.92   10.33
 -40  -6   9   -0.67    9.89
 -40   6   9   -8.95   11.62
  40  -6  -9   -5.90   12.99
  40  -6  -9   -3.43   10.25
 -40   6  10    1.32   10.69
 -40   6  10   -3.32   11.56
  40  -6 -10    3.16   10.54
 -40  -6  10   11.76   10.20
 -40  -6  10   -1.90    9.64
  40  -6 -10    7.09   11.67
  40  -6 -11   12.23   10.11
 -40   6  11   -3.17    8.95
  40  -6 -11   -5.84   12.68
 -40  -6  11   -2.59    8.59
 -40  -6  11   -5.05    9.83
 -40   6  11    2.02   10.20
 -40  -6  12    8.20    8.85
 -40  -6  12    0.36   10.03
  40  -6 -12    2.65   12.07
 -40   6  12   -1.10   11.15
  40  -6 -12   -1.99   10.38
 -40   6  12   -7.75   10.44
  40  -6 -13    5.68    9.72
 -40  -6  13   -3.39    9.57
 -40  -6  13    8.26   10.01
 -40   6  13   -3.70   10.52
 -40   6  13   -7.26    9.62
  40  -6 -13    9.71   11.48
 -40   6  14    2.84    9.32
  40  -6 -14   11.41   11.51
 -40   6  14    5.56    8.20
 -40  -6  14   -4.10   10.18
 -40   6  14    2.70    4.79
 -40  -6  14   -3.67   10.56
  40  -6 -14  -11.55    9.86
  40  -6 -15    0.48    7.06
  40  -6 -15   -4.09   11.86
 -40  -6  15    7.25    6.75
 -40   6  15    2.05   10.89
 -40   6  15    0.14    4.96
 -40  -6  15   -4.55    4.83
  40  -6 -15   -7.24    5.03
 -40  -6  15    3.34    9.36
 -40   6  15    1.89    8.63
  40  -8  -1    2.97    4.80
  40  -8  -1  -16.94   11.08
  40   8  -1    2.35   22.10
 -40   8   1    2.74   10.13
  40  -8  -1    1.72   11.09
 -40  -8   1    1.39    8.65
  40  -8  -1    3.59    9.11
 -40  -8   1  -17.25   10.19
  40   8  -1    1.39   21.93
  40  -8  -2    8.93   10.37
  40  -8  -2    8.40   11.07
 -40  -8   2    2.71   10.07
 -40   8   2    8.14   10.88
 -40  -8   2    6.87    9.87
 -40  -8   3   -5.94    9.29
 -40   8   3   -7.80   11.72
 -40   8   3   -1.59   10.86
  40  -8  -3    1.93   10.21
  40  -8  -3    4.81   11.48
 -40  -8   3   -7.93    9.28
  40  -8  -4    2.34   10.15
 -40   8   4    8.33   10.16
 -40   8   4   -2.02   10.33
 -40  -8   4   -2.03    9.16
 -40  -8   4   -3.02    8.15
  40  -8  -4   -3.38   11.21
 -40   8   5    5.97   10.25
  40  -8  -5   -5.31   10.94
 -40  -8   5   -9.11    9.51
  40  -8  -5    4.87   10.07
 -40  -8   5  -11.08    9.59
 -40   8   5   -8.59    9.80
  40  -8  -6   -7.32   11.36
 -40  -8   6    4.96    8.81
 -40  -8   6    9.89    9.70
 -40   8   6   14.13   11.08
 -40   8   6    0.09    9.44
  40  -8  -6   -2.85   10.43
 -40   8   7   -6.33    9.93
 -40   8   7  -13.72   10.20
  40  -8  -7   10.85   10.18
 -40  -8   7    2.23    7.92
 -40  -8   7   -0.07    8.13
  40  -8  -7  -11.19   10.69
  40  -8  -8  -13.77   10.09
  40  -8  -8   -3.35   12.09
 -40   8   8    0.19   10.29
 -40  -8   8   -4.85   10.03
 -40  -8   8    9.07    9.58
 -40   8   8  -10.32   11.51
 -40  -8   9   -3.67    9.45
  40  -8  -9   -3.14    9.31
 -40   8   9    8.59    8.21
 -40   8   9  -10.20   10.29
  40  -8  -9   -2.44   11.81
 -40  -8   9  -10.21    9.09
 -40   8   9    5.34    4.85
  40  -8 -10    0.76    9.86
 -40   8  10   -0.49    4.93
 -40   8  10   -3.62    4.66
 -40   8  10    8.73    8.50
 -40  -8  10    1.42    8.13
 -40  -8  10    3.43    8.12
  40  -8 -10    3.08   11.71
 -40   8  10    2.35    8.43
  40  -8 -11    1.81    4.77
 -40   8  11    8.20    8.31
 -40  -8  11   -4.69    8.97
 -40   8  11   -6.23   11.33
  40  -8 -11    6.85    9.55
  40  -8 -11   -0.99    8.50
  40  -8 -11   -2.34    5.52
  39   1  -1   -1.87   14.57
  39  -1  -1    6.71   11.93
 -39  -1   1   -1.59   10.97
  39   1  -1    3.32   13.91
  39  -1  -1  -11.99   13.29
 -39   1   1   -0.57   12.11
 -39   1   2  -18.18   10.83
  39  -1  -2   10.52   12.16
  39   1  -2    6.74   14.32
 -39  -1   2    5.21   11.56
  39   1  -2    8.59   14.21
  39  -1  -2    1.70   13.13
 -39  -1   3   -7.95   11.29
  39   1  -3    2.82   17.32
 -39   1   3    1.48   11.70
  39  -1  -3   13.32   13.75
  39   1  -3    1.24   17.59
  39  -1  -3   -1.04   12.39
 -39  -1   4    7.62   10.25
  39  -1  -4   -5.43   13.42
 -39   1   4  -22.59   10.83
  39  -1  -4    4.50   14.47
 -39   1   5    5.45   10.79
  39  -1  -5    1.06   14.74
  39  -1  -5    4.81   13.66
 -39  -1   5    7.62   10.47
 -39  -1   6  -12.07   10.20
 -39   1   6    8.19   10.31
  39  -1  -6   -0.61   10.01
  39  -1  -6    5.23   13.99
  39  -1  -6    0.65   15.49
  39  -1  -7    2.54   16.46
  39  -1  -7    4.16    9.18
 -39  -1   7  -10.91   10.49
  39  -1  -7    2.74   16.76
 -39   1   7    1.28    9.59
  39  -1  -8   -2.12   17.87
 -39   1   8   -0.08   10.00
 -39  -1   8    7.84   11.86
  39  -1  -8   -0.89    9.69
  39  -1  -8   -0.18   20.41
 -39  -1   9   -4.72   11.07
 -39   1   9    1.93   10.74
  39  -1  -9    6.37   10.44
 -39  -1  10   -3.47   10.53
 -39   1  10    1.49   10.76
  39  -1 -10   -4.65   10.31
 -39  -1  11    8.13    9.98
 -39   1  11   17.76   10.01
  39  -1 -11    3.79   11.02
  39  -1 -12   -2.94    9.44
 -39   1  12   -7.38   10.28
 -39  -1  12   -7.63   10.17
 -39  -1  13   -4.35   10.36
  39  -1 -13    6.72    9.09
 -39   1  13    8.42    9.51
 -39   1  14    6.93   10.26
 -39  -1  14  -18.12   10.57
  39  -1 -14   15.61    8.73
  39  -1 -15   -1.99    9.03
 -39  -1  15   -1.17    9.98
 -39   1  15   -5.35    9.95
 -39  -1  16   -5.81   10.86
  39  -1 -16    0.33   10.56
 -39   1  16   12.82   10.10
  39  -1 -17   -6.72    9.56
 -39   1  17  -10.38    9.27
 -39  -1  17   -4.49    9.93
  39  -1 -18    8.43    9.93
 -39  -1  18    2.56   10.54
 -39   1  18    4.22    8.67
 -39  -1  19   -3.64    9.99
  39  -1 -19  -13.06   10.19
 -39   1  19   -3.49    9.77
 -39  -3   1    7.86   10.85
  39  -3  -1    2.53   10.06
 -39   3   1   -4.40   10.25
  39  -3  -1    0.38   10.08
  39   3  -1    1.71   14.81
  39   3  -1   -3.10   14.38
 -39  -3   1    0.57   11.10
 -39  -3   2    3.89   11.78
  39   3  -2   -3.06   20.33
  39  -3  -2   16.22   11.95
 -39   3   2    3.16   10.37
  39   3  -2    2.11   19.62
  39  -3  -2    9.00    9.83
 -39  -3   2   10.03   10.18
  39  -3  -2   -0.81   10.86
  39  -3  -3   17.65   11.75
 -39  -3   3    0.21    9.50
 -39   3   3    7.98   12.13
 -39  -3   3   -3.68    9.07
  39  -3  -3    8.20    9.90
  39  -3  -3   -0.84   11.11
  39  -3  -4    6.23   12.95
 -39  -3   4    4.13    9.70
 -39  -3   4    7.89   10.53
 -39   3   4    1.17   10.54
  39  -3  -4   12.95    9.98
  39  -3  -4    0.61   11.26
  39  -3  -5  -11.10   10.28
 -39   3   5   -3.49   10.45
  39  -3  -5  -14.78   13.94
 -39  -3   5    1.68    9.84
  39  -3  -5    6.84   11.75
 -39  -3   5   -8.53   10.16
  39  -3  -6   -1.91   10.84
  39  -3  -6   -7.58   12.60
 -39  -3   6    4.67   10.99
 -39   3   6   -4.65   10.89
  39  -3  -6    1.07   13.30
 -39  -3   7   -8.83    9.93
  39  -3  -7  -10.06   14.81
 -39   3   7  -13.30   10.35
  39  -3  -7   -6.33    9.73
  39  -3  -8    2.09    9.88
 -39   3   8    0.61   10.31
  39  -3  -8   -3.79   12.60
 -39   3   8    7.43   11.59
 -39  -3   8   -5.90   10.56
 -39   3   9    0.32    9.99
 -39   3   9   10.73   11.82
  39  -3  -9  -11.21   13.04
  39  -3  -9   17.42    9.79
 -39  -3   9  -11.53   10.92
 -39  -3  10   -7.75    9.63
 -39   3  10    3.26   12.35
  39  -3 -10   -5.82    9.30
 -39   3  10   -9.04   10.03
  39  -3 -10   -2.03   13.00
 -39   3  11   13.85    9.63
  39  -3 -11    1.13   13.80
  39  -3 -11   -8.24   10.17
 -39  -3  11    4.21    9.34
 -39   3  11   -0.41   12.94
  39  -3 -12   -4.09   10.52
 -39   3  12   -4.22    9.58
 -39  -3  12   -4.56    9.09
  39  -3 -12   -2.79   12.57
 -39   3  12    3.58   11.34
 -39   3  13    1.36   13.08
  39  -3 -13   -1.22   13.17
 -39  -3  13   15.83   10.57
  39  -3 -13    3.71    9.88
 -39   3  13    3.48   10.31
 -39   3  14    3.13   12.16
 -39  -3  14   -2.86   10.36
  39  -3 -14   -0.82   14.34
  39  -3 -14    0.22    9.90
 -39   3  14    7.54   10.27
  39  -3 -15   -0.42   12.26
 -39   3  15    3.22   12.63
 -39   3  15    3.87   10.78
  39  -3 -15   -2.63   10.80
 -39  -3  15   -3.93   10.95
 -39   3  16   -0.35    8.51
  39  -3 -16   -5.07   12.72
 -39  -3  16    5.49    9.08
  39  -3 -16    1.05    8.85
 -39   3  16   -1.95   11.86
  39  -3 -17    3.07    8.47
 -39  -3  17   -3.25   10.76
 -39   3  17   -3.12   12.08
 -39   3  17   -6.38    8.24
  39  -3 -17    1.73   12.64
 -39   3  18    1.81   13.33
 -39  -3  18    1.33    4.75
  39  -3 -18   -5.72   13.99
 -39   3  18   -4.62    7.48
 -39   3  18   -1.52    4.40
 -39  -3  18    2.61    8.70
  39  -3 -18   -7.84    8.85
  39  -3 -19    2.09    9.59
 -39   3  19   -1.07   12.20
  39   5  -1    0.03   16.29
 -39   5   1  -16.73   12.33
  39   5  -1    7.12   17.67
  39  -5  -1   14.86    9.72
  39  -5  -1   -6.78   10.36
 -39  -5   1    2.93    9.65
  39  -5  -1   -7.46   10.30
 -39  -5   1    3.34   10.14
 -39  -5   2    5.28   10.98
  39  -5  -2    2.87    9.65
 -39  -5   2   -2.89   11.44
  39  -5  -2   14.80   10.51
  39  -5  -2    5.77    9.13
 -39   5   2   -3.19    9.94
  39  -5  -3    1.30    9.29
  39  -5  -3    7.24   10.19
 -39  -5   3    6.40   10.28
 -39  -5   3   16.92   10.57
 -39   5   3   -3.75   11.82
  39  -5  -3    0.12   10.91
 -39  -5   4    3.62    9.91
  39  -5  -4    6.81   10.96
 -39  -5   4    9.22   10.44
  39  -5  -4    1.57   11.58
 -39   5   4    2.90   10.78
 -39   5   5  -15.11   10.34
 -39  -5   5   -0.43   10.15
  39  -5  -5  -10.02    9.90
  39  -5  -5    5.98   11.16
 -39   5   5    1.10   11.63
 -39  -5   5   -0.84   10.55
 -39  -5   6    0.00    9.41
 -39   5   6   10.91   11.54
  39  -5  -6    3.59   10.49
  39  -5  -6   13.65   13.23
 -39   5   6  -11.12   10.21
 -39  -5   6    1.95    9.32
 -39  -5   7  -22.11    9.92
  39  -5  -7    0.60    9.91
  39  -5  -7   -4.20   12.82
 -39  -5   7   -7.43   10.55
 -39   5   7   -3.75   11.46
 -39   5   7  -11.31   11.53
  39  -5  -8    1.05   10.52
 -39   5   8   -3.21   10.30
  39  -5  -8    7.19   12.66
 -39   5   8    0.97   10.00
 -39  -5   8  -10.28    9.86
 -39  -5   8    7.38    9.95
 -39   5   9   -9.92    9.44
  39  -5  -9    7.60    9.88
 -39  -5   9  -13.19    9.06
  39  -5  -9  -10.78   10.81
 -39   5   9    8.56   10.44
 -39  -5   9    1.86    9.30
  39  -5 -10  -20.29   10.58
 -39  -5  10   -0.30   10.70
 -39   5  10    0.84    9.36
 -39  -5  10   -5.80    9.14
 -39   5  10   11.45   10.42
  39  -5 -10    0.81   12.09
 -39  -5  11  -12.63    9.53
  39  -5 -11   32.90   10.04
 -39  -5  11   -8.87    8.94
  39  -5 -11    7.09   12.66
 -39   5  11   -6.64    9.38
 -39   5  11   -5.65   10.35
  39  -5 -12   10.17    9.93
  39  -5 -12   16.92   12.50
 -39   5  12   -5.98   10.90
 -39  -5  12   -5.04    9.34
 -39  -5  12   -9.24   10.04
 -39   5  12   -4.71   10.44
 -39  -5  13   -9.75   10.33
  39  -5 -13    4.33    8.90
 -39   5  13    2.43   10.59
 -39   5  13    7.09    8.97
 -39  -5  13  -11.91   10.52
  39  -5 -13   -6.97   12.34
 -39   5  14   -1.51    9.07
 -39   5  14    1.02   11.30
  39  -5 -14   -6.99   12.79
 -39  -5  14  -13.51    9.95
  39  -5 -14    8.00    8.11
 -39  -5  14   -4.71   10.04
  39  -5 -15   -3.37    9.64
  39  -5 -15   -0.46   12.16
 -39  -5  15   -1.96   10.43
 -39  -5  15    8.99    9.42
 -39   5  15  -13.45    8.52
 -39   5  15    4.10   10.15
 -39   5  16   -7.67   10.18
  39  -5 -16   -2.97    8.47
 -39  -5  16    1.07    8.97
  39  -5 -16   -7.29   12.39
 -39   5  16   -4.93    8.33
 -39  -5  16    7.30   10.58
 -39  -5  17    7.91    6.85
  39  -5 -17    2.28   12.15
 -39  -5  17   -0.60   10.08
 -39   5  17    0.96    9.62
 -39   5  17    3.76   11.26
 -39  -5  17    1.54    4.86
  39  -5 -17    1.83    8.66
  39  -7  -1    2.05   10.38
 -39   7   1    6.43   10.87
 -39  -7   1    1.20   10.16
  39   7  -1    4.01   16.57
  39   7  -1   -1.53   17.00
  39  -7  -1   -2.18   11.24
  39  -7  -1   -7.31   11.62
 -39  -7   1   -0.39   10.22
  39  -7  -2   -5.69   11.82
 -39  -7   2   -2.76    9.85
 -39   7   2    8.19   12.61
  39  -7  -2   -0.60   11.20
 -39  -7   2    4.63    9.89
 -39   7   3   -3.32   11.03
 -39   7   3    1.32    9.92
  39  -7  -3   -0.43   10.14
 -39  -7   3    6.08   10.27
  39  -7  -3    6.82   11.55
 -39  -7   3   -1.94   10.74
 -39  -7   4   -6.08   10.17
 -39   7   4   -3.97    9.67
  39  -7  -4  -12.34   10.61
 -39  -7   4   -1.37   10.25
 -39   7   4    3.91   11.72
  39  -7  -4   -0.95    9.95
 -39   7   5  -10.41    9.88
 -39  -7   5   -3.58   10.10
 -39   7   5   17.04   11.01
  39  -7  -5    8.51   10.59
 -39  -7   5   -9.94    9.82
  39  -7  -5    3.66   10.75
 -39  -7   6   -9.01    9.07
 -39   7   6   -1.35   11.04
 -39   7   6   -5.23   10.61
 -39  -7   6    8.85    8.62
  39  -7  -6   16.34   10.26
  39  -7  -6    6.52   11.81
 -39   7   7    2.02   11.17
  39  -7  -7   -1.34   10.06
 -39  -7   7    4.64    9.57
 -39   7   7    0.63   10.38
 -39  -7   7   10.84    9.21
  39  -7  -7   -2.98   11.93
 -39   7   8    3.06    9.56
  39  -7  -8   -1.88    9.01
 -39  -7   8    7.61    9.73
  39  -7  -8    7.19   12.24
 -39  -7   8    0.61    9.16
 -39   7   8    4.85   10.46
 -39  -7   9   -3.51    8.81
  39  -7  -9   -4.74   11.18
 -39  -7   9    8.03    8.15
 -39   7   9   10.61   11.44
 -39   7   9   -3.63   10.70
  39  -7  -9   -0.94    9.12
 -39  -7  10   -1.11    9.44
  39  -7 -10    4.24   10.61
 -39   7  10    7.76    9.61
  39  -7 -10    5.48   10.01
 -39   7  10   -6.77   10.40
 -39  -7  10   12.44    8.21
 -39   7  11    8.13   10.66
 -39   7  11    1.79   10.86
 -39  -7  11   -2.23    8.83
  39  -7 -11   -8.25   10.15
 -39  -7  11   -0.10    8.74
  39  -7 -11    4.64   11.69
 -39  -7  12    2.53    9.52
 -39   7  12   -0.43    8.62
  39  -7 -12    2.53    9.97
 -39   7  12    4.03   10.51
 -39  -7  12   -3.61    9.48
  39  -7 -12   -5.97   10.58
 -39  -7  13   -1.84    9.46
 -39   7  13    5.04    8.81
  39  -7 -13  -10.81   11.40
 -39  -7  13   -4.68   10.54
 -39   7  13    0.85   10.56
  39  -7 -13    2.93    9.31
  39  -7 -14   -5.76    9.49
 -39  -7  14  -13.51    9.25
 -39   7  14   -3.29   10.51
 -39  -7  14   -2.73    6.71
 -39   7  14   -6.60    9.40
 -39  -7  14   -2.37    5.04
  39  -7 -14    6.84   10.33
  39  -9  -1   -4.52   12.36
 -39  -9   1    9.26    9.57
  39  -9  -1   -8.77    9.64
 -39   9   2    0.35   10.31
  39  -9  -2   -1.25   10.12
 -39   9   2   -1.94    8.46
 -39  -9   2    2.02    9.22
 -39  -9   2   -0.95    9.19
  39  -9  -2    7.60   11.41
 -39   9   2   -1.58    5.14
 -39  -9   3    3.78    9.68
 -39   9   3   -2.59    5.10
  39  -9  -3    2.11   11.51
 -39  -9   3    4.08    9.33
  39  -9  -3    1.79   10.53
 -39   9   3   -2.53    8.81
 -39   9   3   -7.09   11.24
 -39  -9   4   -1.49    4.71
 -39  -9   4   -4.00    9.64
 -39  -9   4   -2.29    8.31
 -39   9   4   -1.83   10.66
  39  -9  -4   -0.19   10.77
  39  -9  -4   -0.68   11.38
 -39   9   4   10.14   11.24
  39  -9  -5   11.36   10.54
 -39   9   5    4.40    8.79
 -39  -9   5   -1.11    8.38
 -39  -9   5    3.51    8.41
 -39   9   5   -0.74   10.50
  39  -9  -5    5.37   10.59
 -39   9   5    3.63    4.96
  39  -9  -6   -3.79   10.39
 -39   9   6    8.24    9.58
 -39   9   6    0.57   10.06
  39  -9  -6   -0.57    9.51
 -39  -9   6   -6.54    9.21
 -39  -9   6   -8.12    9.38
  39  -9  -7   -4.91    8.27
 -39  -9   7   -9.16    8.00
 -39  -9   7   -5.74    9.86
  39  -9  -7    4.79   10.14
 -39   9   7    2.53    9.39
 -39   9   7   -7.55   11.03
  39  -9  -7   -2.08    4.71
 -39  -9   7   -0.01    4.59
  39  -9  -8    1.58    8.95
 -39   9   8    5.43    7.17
 -39   9   8   -0.54    7.78
 -39  -9   8    2.85    9.74
  39  -9  -8    8.25   10.05
  38   0  -1   13.18   12.51
 -38   0   1  -11.09   11.44
  38   0  -1   -3.42   13.20
  38   0  -2    6.30   13.86
 -38   0   2    1.82   11.06
  38   0  -2   -7.86   13.62
  38   0  -3    5.15   12.70
 -38   0   3   -8.42   10.62
  38   0  -3   -2.67   15.32
  38   0  -4   -4.13   16.01
  38   0  -4   -0.21   14.14
 -38   0   4  -18.05   10.03
  38   0  -5    5.59   18.50
  38   0  -5    3.41   20.04
 -38   0   5    6.35   10.63
 -38   0   6   11.41   10.99
 -38   0   7   -1.89   10.47
 -38   0   8  -19.58   10.47
 -38   0   9   15.88   11.37
 -38   0  10    6.78   10.06
  38   0 -10   -2.96   10.83
 -38   0  11   -9.05   10.35
  38   0 -11   32.40   10.31
  38   0 -12   11.34    9.49
 -38   0  12    5.56    9.84
  38   0 -13   -4.26    9.64
 -38   0  13   -1.47    9.77
 -38   0  14    2.11   10.78
  38   0 -14    4.63   10.37
 -38   0  15   -3.51   10.25
  38   0 -15    3.63    8.73
  38   0 -16    8.65   10.75
 -38   0  16   -3.20   10.85
 -38   0  17   -6.84    8.79
  38   0 -17    3.61   10.03
 -38   0  18    3.63    9.02
  38   0 -18   -1.86   10.23
 -38   0  19    0.43   10.12
 -38   0  20    5.09    8.61
  38  -2  -1    0.24   12.60
  38  -2  -1   -9.95   11.95
  38   2  -1    8.52   15.43
 -38  -2   1   10.55   10.55
  38   2  -1   -0.96   14.20
 -38   2   1    2.42   10.51
 -38  -2   1    8.84   10.07
  38  -2  -2   -6.34   11.23
 -38  -2   2  -16.84   11.11
  38   2  -2   -0.88   16.69
 -38  -2   2    4.54   10.63
 -38   2   2   -6.01   12.79
  38   2  -2    2.90   15.52
  38  -2  -2   -8.60   10.44
 -38   2   3  -10.98   10.73
 -38  -2   3    5.17   11.29
  38  -2  -3    2.59   10.97
  38  -2  -3   -0.05   13.17
  38  -2  -3    3.43   13.07
 -38  -2   4   25.11   11.41
 -38   2   4   15.32   11.59
  38  -2  -4    9.99   13.31
  38  -2  -4    4.63   13.71
  38  -2  -4   12.29   10.05
  38  -2  -5    0.99    9.47
  38  -2  -5   -1.76   13.69
 -38  -2   5    9.71    9.80
  38  -2  -5    9.32   12.63
 -38   2   5   -1.52   10.72
  38  -2  -6   -4.29   15.13
  38  -2  -6   14.36   10.68
 -38  -2   6   11.38   10.85
 -38   2   6  -15.51   10.75
  38  -2  -6    2.94   12.78
  38  -2  -7   12.28   10.61
 -38  -2   7    9.77   11.39
  38  -2  -7    0.11   14.30
 -38   2   7    0.06    9.32
  38  -2  -7   14.33   15.20
 -38   2   8    2.53    9.82
  38  -2  -8    1.28   14.47
  38  -2  -8    5.88    9.51
 -38  -2   8    5.43   10.91
  38  -2  -9   -2.64    9.73
 -38  -2   9    0.47   10.29
 -38   2   9   10.08   10.16
  38  -2  -9   -7.91   14.00
 -38  -2  10   11.90   10.26
  38  -2 -10   -4.37   10.55
  38  -2 -10    2.97   13.44
 -38   2  10  -13.77   10.55
 -38   2  10    0.47   12.71
 -38   2  11    2.01   10.56
  38  -2 -11    5.64   13.71
 -38  -2  11    7.16   10.36
 -38   2  11    0.85   12.92
  38  -2 -11   15.60    9.40
  38  -2 -12   -1.79   15.06
 -38   2  12  -13.41   10.85
 -38   2  12   -5.18   14.00
 -38  -2  12  -11.44   10.75
  38  -2 -12   20.80   10.18
 -38   2  13   -1.71   13.33
  38  -2 -13  -15.43   10.35
 -38   2  13   25.19    9.49
  38  -2 -13   -0.23   12.90
 -38  -2  13  -10.32   10.68
  38  -2 -14   -1.11    9.78
 -38   2  14    8.52   10.19
 -38   2  14    9.63   12.85
 -38  -2  14   12.67    9.52
  38  -2 -14   -4.43   14.37
  38  -2 -15   -0.43    8.93
 -38  -2  15    2.81    9.32
  38  -2 -15    7.96   14.17
 -38   2  15    7.18   10.12
 -38   2  15   -0.93   12.70
 -38   2  16   -5.37    9.01
 -38  -2  16   -7.11    9.99
  38  -2 -16  -37.81   10.38
 -38   2  16    4.18   13.10
  38  -2 -16    3.21   12.67
  38  -2 -17    2.99   12.57
 -38  -2  17    7.13   10.04
  38  -2 -17    2.17    9.44
 -38   2  17   -0.18   11.84
 -38   2  17    1.90   10.61
 -38   2  18   10.36   10.10
 -38  -2  18   -1.74   10.83
  38  -2 -18    4.96   10.02
  38  -2 -18   -5.96   13.48
 -38   2  18   -0.86   12.67
 -38  -2  19    3.25    4.75
 -38   2  19    5.24   13.03
  38  -2 -19    6.94   13.77
 -38   2  19   11.09   10.26
 -38  -2  19   -1.00    6.69
  38  -2 -19    2.19   10.24
 -38   4   1   12.14   10.94
 -38  -4   1   26.47   10.95
  38   4  -1    5.65   14.89
  38  -4  -1   -5.41    9.99
  38   4  -1    1.79   15.60
  38  -4  -1   -5.35    9.58
 -38  -4   1    0.77   10.91
  38  -4  -1  -11.21   11.90
 -38  -4   2  -11.80   10.08
  38  -4  -2   -1.58    9.71
 -38   4   2  -10.82   11.92
  38  -4  -2    7.64   11.70
 -38  -4   2   -6.57    9.54
  38  -4  -2    1.46    9.60
  38  -4  -3  -17.02   12.25
  38  -4  -3  -12.06   11.24
 -38  -4   3   11.12   10.18
  38  -4  -3   -0.68    9.86
 -38  -4   3   10.76   10.02
 -38   4   3    3.56   10.65
  38  -4  -4    0.68    9.67
 -38  -4   4  -10.64    9.90
  38  -4  -4   -6.69   12.16
 -38   4   4   -9.95   10.03
 -38  -4   4    6.53   10.26
 -38   4   5    6.97   10.70
  38  -4  -5    6.91   12.53
  38  -4  -5   12.33   10.15
 -38  -4   5    6.16   10.43
 -38  -4   5    7.59   10.30
 -38   4   6   22.09   10.95
 -38   4   6   -4.65    9.09
  38  -4  -6    6.58   10.10
 -38  -4   6   -5.84   10.58
 -38  -4   6   -4.74   10.33
  38  -4  -6   -2.81   10.42
  38  -4  -7    8.92   10.57
  38  -4  -7   -6.94   10.28
 -38  -4   7   -1.25   11.11
 -38   4   7    0.17   11.43
 -38   4   7    1.09   10.91
 -38  -4   7  -14.74   10.87
  38  -4  -8   -7.51    9.82
 -38   4   8    9.93   10.90
  38  -4  -8   -4.29   10.16
 -38  -4   8  -23.48    9.91
 -38  -4   8   16.18   10.46
 -38   4   8    3.19   10.02
 -38  -4   9   10.43    9.65
 -38   4   9    4.69   10.90
 -38   4   9   -0.20   10.69
  38  -4  -9   -3.74    9.89
  38  -4  -9    4.23   10.28
 -38   4  10    2.94   10.40
 -38  -4  10  -17.11   10.32
  38  -4 -10    4.28    9.92
  38  -4 -10   24.15    9.29
 -38   4  10    4.27    9.40
  38  -4 -11   -1.48   11.59
 -38  -4  11  -16.52   10.70
 -38   4  11  -11.02   10.30
  38  -4 -11   12.99   10.55
 -38   4  11  -10.94   10.82
 -38  -4  12    0.44   10.49
 -38   4  12    3.98   10.82
  38  -4 -12    1.07   12.11
  38  -4 -12   -7.52   10.00
 -38   4  12   10.29   10.56
 -38  -4  13    8.20   10.07
 -38   4  13  -11.24   10.41
 -38   4  13   -5.43   11.26
  38  -4 -13    0.13    9.21
  38  -4 -13    3.75   11.70
 -38   4  14    8.07   11.19
  38  -4 -14    4.44    9.05
 -38   4  14  -16.36    9.98
  38  -4 -14   -4.37   11.32
 -38  -4  14   -1.93   10.03
  38  -4 -15    2.11   12.96
 -38   4  15    3.95    8.26
  38  -4 -15    0.39    9.10
 -38   4  15    1.61   10.61
 -38  -4  15   10.51   10.33
 -38   4  16  -11.83    9.04
 -38   4  16   -4.14   10.85
  38  -4 -16    3.98    8.30
 -38  -4  16    5.78   10.55
  38  -4 -16    2.73   11.56
 -38  -4  17   -3.27    9.56
 -38   4  17    1.03   11.78
  38  -4 -17   -3.11   11.97
 -38   4  17   -2.41    8.37
  38  -4 -17   -0.91    9.51
  38  -4 -18    1.95   12.29
  38  -4 -18   -5.14    9.40
 -38   4  18   -6.95    9.82
 -38  -4  18  -17.35    9.46
 -38   4  18   -4.83   10.67
  38  -6  -1   -7.24   11.73
 -38   6   1   16.53   12.33
  38  -6  -1  -12.43   11.49
 -38  -6   1    7.29    9.68
  38   6  -1    2.49   16.17
  38   6  -1    2.15   15.11
 -38  -6   1   -7.34   10.05
  38  -6  -1    5.32   10.57
  38  -6  -2  -17.14   11.37
 -38  -6   2  -23.48    9.95
  38  -6  -2   -3.46   10.68
 -38  -6   2    1.04   10.05
 -38   6   2    9.24   12.13
 -38   6   3    1.94    9.48
 -38  -6   3   -8.90   10.04
  38  -6  -3   -0.62   10.46
 -38   6   3   15.21   10.01
 -38  -6   3   -4.41    9.88
  38  -6  -3   18.48   10.50
 -38   6   4    6.50   10.50
  38  -6  -4   -8.47   10.36
 -38   6   4  -11.91    9.39
 -38  -6   4  -16.02   10.62
  38  -6  -4  -23.00   10.41
 -38  -6   4    2.65   10.17
 -38  -6   5   -6.47   10.12
 -38   6   5    5.60    9.33
 -38   6   5    2.80   10.48
  38  -6  -5  -15.74   10.70
  38  -6  -5   -4.29   10.05
 -38  -6   5  -11.48    9.05
 -38   6   6    8.55   10.74
 -38   6   6   -2.05    9.61
 -38  -6   6   -5.27    9.19
 -38  -6   6   17.86   10.11
  38  -6  -6    1.04   10.09
  38  -6  -6    7.81   10.56
 -38   6   7    1.36    9.82
 -38  -6   7   17.27    9.66
 -38   6   7  -13.86   10.78
  38  -6  -7   -5.68   10.12
  38  -6  -7  -14.94   12.43
 -38  -6   7   -3.25   10.65
 -38   6   8   10.69    9.98
 -38  -6   8   11.89    9.65
  38  -6  -8   10.73   11.15
 -38   6   8    8.38   10.10
 -38  -6   8    3.30    9.74
  38  -6  -8  -11.85    9.42
  38  -6  -9    0.34   11.00
 -38  -6   9   -6.58    9.08
 -38   6   9   -4.88   10.00
 -38  -6   9    1.02   10.46
  38  -6  -9   21.53    9.01
 -38   6   9   -4.74    9.93
 -38   6  10    2.96   10.27
 -38   6  10    2.62   11.27
  38  -6 -10   -0.54   12.37
  38  -6 -10   -7.23    9.98
 -38  -6  10   -3.82    9.63
 -38  -6  10   -6.63    9.84
 -38  -6  11   11.28   10.04
 -38   6  11   -1.77   11.61
 -38   6  11  -15.18    9.78
  38  -6 -11   -6.80   12.80
  38  -6 -11    2.62   10.29
 -38  -6  11  -22.15   10.07
 -38  -6  12   13.36    9.24
  38  -6 -12   -0.07   10.28
 -38   6  12   12.16   11.70
  38  -6 -12    3.31   11.33
 -38   6  12   -5.05   10.63
 -38  -6  12   -0.53    9.10
 -38   6  13   -2.33    9.77
  38  -6 -13    0.64   12.89
 -38   6  13  -13.16    9.69
 -38  -6  13    6.96   10.05
 -38  -6  13   -3.65    9.50
  38  -6 -13    7.49   10.17
  38  -6 -14   -5.60   10.75
  38  -6 -14    4.58    9.55
 -38  -6  14  -10.69   10.45
 -38  -6  14   -5.53   10.10
 -38   6  14   -0.06    8.62
 -38   6  14   -8.65   10.90
 -38   6  15   -4.87    7.82
 -38   6  15   10.72   10.14
  38  -6 -15   -8.43    8.50
 -38   6  15   -2.57    4.91
  38  -6 -15    1.10   11.42
 -38  -6  15    0.53    8.75
 -38  -6  15   -0.46    9.11
 -38  -6  16   -6.99    9.10
  38  -6 -16    4.82   11.56
 -38   6  16   -3.96    8.07
 -38  -6  16   -2.19    5.09
 -38   6  16   -7.62    9.80
 -38  -6  16    1.33    4.92
 -38  -6  16   -2.35    8.75
  38  -6 -16   -2.07    9.52
  38  -8  -1    3.65   11.67
 -38  -8   1   -4.55    9.88
  38  -8  -1    9.45   10.76
 -38   8   1    6.50   10.62
 -38  -8   1    2.69   10.32
  38   8  -1    4.76   15.70
  38  -8  -2    8.62   11.38
 -38   8   2   -1.28   10.86
  38  -8  -2    0.97    9.90
 -38   8   2    0.44   10.94
 -38  -8   2    7.67    9.95
 -38  -8   2   -5.27   10.19
  38  -8  -3   -8.47   10.16
  38  -8  -3   -5.64   11.26
 -38   8   3    8.03   10.56
 -38  -8   3    2.69   10.14
 -38  -8   3  -14.14    9.89
 -38   8   3    0.83   11.25
 -38  -8   4   -2.89    8.05
  38  -8  -4    2.26   10.65
 -38   8   4   -1.49    9.74
 -38  -8   4    5.80    9.09
  38  -8  -4   -7.07   12.12
 -38   8   4   -2.51   11.26
  38  -8  -5    9.92   12.14
 -38  -8   5   -5.37    7.82
 -38  -8   5   -0.88    9.48
  38  -8  -5    3.20   10.56
 -38   8   5    7.89   12.25
 -38   8   5   -4.18   11.18
 -38  -8   6   -1.57    8.12
  38  -8  -6    1.41   11.15
 -38   8   6   14.30   10.84
 -38  -8   6  -14.20    9.48
 -38   8   6   -9.07   10.46
  38  -8  -6    1.78   10.87
  38  -8  -7   -2.98   10.48
 -38   8   7   -6.36   10.12
 -38  -8   7    8.66    9.52
  38  -8  -7   -1.16   11.10
 -38   8   7   19.22   11.02
 -38  -8   7   -7.56    8.29
 -38  -8   8   11.98    9.39
 -38  -8   8   -0.13    9.27
 -38   8   8    2.86    9.62
 -38   8   8    5.92    9.29
  38  -8  -8   -3.53   10.33
  38  -8  -8   -5.44    9.24
 -38   8   9   12.46   11.06
 -38  -8   9   -2.31    9.18
  38  -8  -9    1.96   10.24
 -38  -8   9    5.01    9.22
  38  -8  -9    4.60    9.99
 -38   8   9    0.94   10.53
 -38   8  10    0.09   10.64
 -38  -8  10    2.67    8.86
  38  -8 -10    7.81   10.55
  38  -8 -10   -1.72   10.79
 -38   8  10   -2.33   10.95
 -38  -8  10   -0.11    8.80
 -38   8  11   -9.65   10.19
 -38  -8  11   -2.10    8.63
  38  -8 -11   -1.64   10.81
 -38  -8  11   -8.86    9.36
 -38   8  11    3.82    9.63
  38  -8 -11    0.17   10.02
 -38   8  12    1.71    9.99
 -38   8  12    2.82    9.84
  38  -8 -12    4.48   10.42
 -38  -8  12    9.21   10.03
 -38  -8  12   -2.15    5.17
  38  -8 -12    3.58    9.85
 -38  -8  12   -3.96    7.40
  38  -8 -13    8.80   11.88
 -37  -1   1   -9.93   11.45
  37  -1  -1   -9.39   12.56
  37   1  -1   -5.38   13.24
  37  -1  -1  -10.76   12.03
  37   1  -1   -3.07   13.12
 -37   1   1   -7.29   12.05
  37   1  -2    1.35   14.98
  37  -1  -2   -1.66   13.20
 -37  -1   2   -8.61   11.04
  37   1  -2    0.18   14.43
  37  -1  -2   -1.88   12.35
 -37   1   2   -6.03   11.59
  37   1  -3    4.61   16.29
 -37  -1   3   -2.17   10.02
 -37   1   3    7.41   11.34
  37   1  -3   -3.13   16.52
  37  -1  -3    5.11   12.31
  37  -1  -3   -0.36   13.44
 -37  -1   4    2.85   10.20
  37  -1  -4    3.25   12.80
  37  -1  -4    2.23   13.92
 -37   1   4    5.99   10.79
  37   1  -4   10.46   26.37
  37   1  -4    3.01   26.03
 -37  -1   5   -7.60    9.87
  37  -1  -5    6.80   15.33
  37  -1  -5    1.82   13.91
  37  -1  -5   17.88    9.97
 -37   1   5    8.20   10.30
 -37  -1   6  -17.23    9.80
  37  -1  -6    1.75   10.33
  37  -1  -6   15.67   15.37
 -37   1   6   24.86   10.62
  37  -1  -6   20.61   15.05
  37  -1  -7    7.91   15.41
  37  -1  -7    0.02    9.04
 -37   1   7  -16.74    9.44
  37  -1  -7    5.76   16.18
 -37  -1   7   -2.63   11.60
 -37   1   8   -1.23   10.87
  37  -1  -8   12.60   10.38
 -37  -1   8    9.44   12.10
  37  -1  -8   -2.96   18.27
  37  -1  -8    0.27   18.29
  37  -1  -9    0.86   20.15
 -37   1   9   -9.94   10.56
  37  -1  -9   -7.94   10.80
 -37  -1   9    8.22   11.08
  37  -1  -9    4.56   19.71
  37  -1 -10   14.36   10.34
 -37  -1  10   11.83   10.87
  37  -1 -10    5.61   21.50
 -37   1  10   30.14   11.25
  37  -1 -10    5.12   21.21
  37  -1 -11  -12.07   10.48
 -37   1  11  -18.50   10.66
 -37  -1  11    4.16    9.42
  37  -1 -11    1.36   22.15
  37  -1 -12   -3.40   22.01
 -37  -1  12    3.65    9.89
  37  -1 -12    6.60    9.95
 -37   1  12    4.39    9.95
 -37  -1  13   -6.47    9.48
 -37   1  13   -8.93    9.06
  37  -1 -13  -19.40    9.88
  37  -1 -13    0.54   18.83
 -37   1  13   -1.14   18.54
 -37   1  14   -1.62   18.76
 -37  -1  14   13.72   10.97
 -37   1  14    3.33   10.74
  37  -1 -14    4.52   10.67
  37  -1 -14    1.42   18.87
 -37  -1  15    6.56   10.46
 -37   1  15   -0.51   17.03
  37  -1 -15    0.02   18.19
 -37   1  15    0.18   10.24
  37  -1 -15   -3.67   10.04
 -37   1  16   -0.86   10.21
 -37  -1  16   17.10    9.96
 -37   1  16   -2.87   15.50
  37  -1 -16   -3.22    9.06
  37  -1 -16   -0.22   16.37
  37  -1 -17   -0.32   15.02
 -37   1  17   11.01   10.47
 -37  -1  17   -3.64   10.12
 -37   1  17    0.90   14.64
  37  -1 -17  -10.54   10.70
 -37   1  18  -11.41   10.06
 -37  -1  18    7.03   10.39
  37  -1 -18   -3.15    8.78
 -37   1  18    0.42   15.56
  37  -1 -18   -3.57   13.15
  37  -1 -19    0.24   12.00
 -37   1  19   -7.03   10.67
 -37   1  19    1.72   14.68
 -37  -1  19   -4.78   10.25
  37  -1 -19    5.94   10.63
 -37  -1  20    6.40    9.07
 -37   1  20    1.17   15.09
 -37   1  20    0.41    4.74
 -37   1  20    3.75    6.76
  37  -1 -20    3.33    9.94
 -37  -3   1    0.59   11.60
  37   3  -1   -1.06   15.06
  37   3  -1    3.26   14.74
  37  -3  -1   -8.00   10.88
 -37   3   1   17.27   10.00
 -37  -3   1    1.62   10.86
  37  -3  -1    3.43   12.60
  37  -3  -1   -1.49    9.29
  37  -3  -2   -3.99   12.97
  37  -3  -2    2.85   10.24
  37  -3  -2    0.48   11.92
 -37  -3   2    9.44    9.92
 -37  -3   2    7.48   10.82
 -37   3   2   -0.53   11.05
  37   3  -2   -3.50   18.70
  37   3  -2    4.34   18.17
 -37   3   3   14.82   11.21
  37  -3  -3    3.42   11.71
  37  -3  -3   13.63   12.49
 -37  -3   3    3.18    9.97
  37  -3  -3    8.73   11.86
 -37  -3   3   18.88   10.08
 -37  -3   4   -5.88    9.05
  37  -3  -4   -5.13   10.00
 -37  -3   4   15.31   10.16
 -37   3   4    4.15   10.34
  37  -3  -4    9.88   11.83
  37  -3  -4  -16.41   13.72
 -37  -3   5    2.60   10.97
  37  -3  -5   14.36   13.45
 -37   3   5   17.59   10.80
  37  -3  -5   -5.06   10.35
 -37  -3   6   11.59   10.43
  37  -3  -6   -2.74   14.02
 -37   3   6   14.60   10.52
  37  -3  -6    0.10   10.05
 -37   3   7    4.32   13.11
 -37   3   7  -12.45   10.23
  37  -3  -7    4.95   14.21
  37  -3  -7   -9.10   10.52
 -37  -3   7    1.37   10.43
 -37   3   8   -1.32   12.96
 -37   3   8   -9.62   10.02
  37  -3  -8    5.69    8.71
  37  -3  -8    7.04   14.22
 -37  -3   8    3.67   10.53
 -37   3   9   -4.98   10.29
  37  -3  -9   -4.81   13.58
 -37  -3   9   -2.93    9.55
 -37   3   9    0.09   13.09
  37  -3  -9    5.37   10.03
 -37   3  10   -6.14   11.10
  37  -3 -10    1.17   13.44
  37  -3 -10  -18.39   10.29
 -37   3  10   -0.97   12.20
 -37  -3  10    2.16    9.30
  37  -3 -11    1.89   10.69
 -37   3  11   -2.49   11.61
 -37  -3  11   -0.84    9.89
  37  -3 -11    0.35   12.94
 -37   3  11    1.04    9.57
  37  -3 -12   12.48   12.95
  37  -3 -12   -0.79   10.58
 -37   3  12  -10.55   10.55
 -37   3  12   -3.01   11.95
 -37  -3  12   -6.90    9.58
 -37   3  13   12.10   10.45
 -37  -3  13    5.15   10.50
  37  -3 -13    1.29   12.91
 -37   3  13    8.03   12.23
  37  -3 -13   10.19   10.15
 -37  -3  14    9.98    9.79
 -37   3  14   18.82   10.38
  37  -3 -14   -7.12   10.10
  37  -3 -14    8.35   13.67
 -37   3  14   -3.51   11.67
  37  -3 -15   -2.38    9.18
 -37   3  15    4.75   10.39
  37  -3 -15    1.30   12.76
 -37  -3  15   -3.64    8.68
 -37   3  15    1.42   11.62
  37  -3 -16    0.74   12.33
  37  -3 -16   -5.03    9.95
 -37   3  16   -8.32   12.20
 -37  -3  16   14.68   10.13
 -37   3  16  -16.38   10.09
  37  -3 -17   -2.96   12.61
 -37   3  17   -0.02   10.16
  37  -3 -17  -19.94   10.79
 -37   3  17   -4.73   10.82
 -37  -3  17   -0.37    9.05
 -37   3  18   -5.06    9.58
  37  -3 -18    6.94   12.29
  37  -3 -18   -3.47    8.26
 -37   3  18   -6.62   11.72
 -37  -3  18   12.17    9.82
 -37   3  19   -4.61   12.15
 -37   3  19   -1.38    8.91
  37  -3 -19    6.40   12.96
  37  -3 -19   -0.03    7.54
  37  -3 -19    2.20    5.20
 -37  -3  19   -5.49   10.34
 -37  -5   1    5.87   10.95
 -37   5   1   15.95   10.74
  37   5  -1    3.12   14.83
 -37  -5   1    1.13    9.45
  37   5  -1    4.92   14.83
  37  -5  -1   -2.10    9.94
  37  -5  -1  -11.01   11.76
  37  -5  -1   -5.15   10.98
 -37  -5   2   -2.82   10.26
 -37  -5   2   12.54   10.19
 -37   5   2    2.39   11.83
  37  -5  -2  -11.51    9.74
  37  -5  -2   -6.93    9.86
  37  -5  -2   -2.94   10.36
 -37  -5   3    5.70    9.66
 -37  -5   3   -7.88   10.81
 -37   5   3  -20.15   12.07
  37  -5  -3    3.97   11.42
  37  -5  -3   18.53   10.62
 -37  -5   4   -8.46    9.35
  37  -5  -4  -16.15   12.20
  37  -5  -4   16.31   11.29
 -37   5   4    9.71    9.58
 -37  -5   4    7.13   10.14
 -37   5   4   21.75   11.99
 -37  -5   5    3.42    9.53
 -37   5   5    8.98   10.98
  37  -5  -5    3.30   10.24
 -37   5   5    8.71   11.22
 -37  -5   5   -2.15   10.50
  37  -5  -5    3.27   10.60
 -37   5   6   10.31   11.29
 -37   5   6    9.23   10.69
 -37  -5   6    5.87   10.30
  37  -5  -6   -4.75   11.13
  37  -5  -6    5.47   11.27
 -37  -5   6   -5.41   10.50
 -37  -5   7   -1.09    9.82
  37  -5  -7  -16.72   11.10
 -37   5   7  -11.21    9.82
 -37  -5   7    9.83    9.25
  37  -5  -7   -4.67   10.73
 -37   5   7    4.74   10.78
 -37  -5   8    0.21    9.80
  37  -5  -8   17.31   12.98
  37  -5  -8   16.32    9.63
 -37  -5   8   19.78   10.06
 -37   5   8    8.66   11.58
 -37   5   8   20.39   10.48
 -37  -5   9  -10.81   10.28
  37  -5  -9    5.39   10.41
  37  -5  -9  -15.09   12.80
 -37   5   9    0.19   10.72
 -37   5   9    7.01   12.23
 -37  -5   9   -4.39   10.40
  37  -5 -10   -0.95   10.54
  37  -5 -10   -1.50   10.41
 -37  -5  10    3.55   10.43
 -37   5  10    1.29   11.18
 -37  -5  10   24.62    9.99
 -37   5  10    5.53    9.94
 -37  -5  11   -3.29   10.19
 -37  -5  11   -0.67    8.99
  37  -5 -11    7.92   10.64
  37  -5 -11   -6.24   11.06
 -37   5  11   -1.18   11.42
 -37   5  11   -1.83   10.62
 -37   5  12   13.53   11.82
 -37  -5  12   19.80    9.13
 -37  -5  12   12.15    8.95
 -37   5  12   -1.48   10.18
  37  -5 -12    6.78   10.84
  37  -5 -12   11.33    9.92
  37  -5 -13  -11.28   10.14
 -37   5  13    3.24   11.33
 -37  -5  13    4.17    9.61
 -37   5  13    6.82   10.13
  37  -5 -13   -3.60   10.91
 -37  -5  13   -2.57    9.95
  37  -5 -14   -0.37    9.33
 -37  -5  14    8.88    9.99
 -37   5  14   -8.22   10.16
  37  -5 -14    2.05   12.18
 -37   5  14    1.62   10.78
 -37  -5  14    2.24    9.35
  37  -5 -15    7.19   12.57
  37  -5 -15   27.61    9.46
 -37   5  15    8.15    9.34
 -37  -5  15   -3.15   10.15
 -37   5  15   -6.06   10.93
 -37  -5  15   -9.48    9.84
 -37  -5  16   -0.14   10.42
  37  -5 -16  -14.03    9.10
 -37   5  16   -2.54   11.00
  37  -5 -16   -4.59   10.79
 -37   5  16    4.43   10.15
 -37  -5  16   -5.74   10.30
 -37   5  17   -4.14    4.71
  37  -5 -17   -6.52    8.57
 -37  -5  17   -0.03    9.28
  37  -5 -17   -1.26   12.67
 -37   5  17    3.25   11.25
 -37   5  17    8.41    6.74
 -37  -5  17   -1.91    8.96
  37  -5 -18    3.15   11.42
 -37  -5  18    4.59    8.99
 -37  -5  18    9.36    8.88
  37  -5 -18    1.68    8.29
 -37   5  18    4.90   10.68
 -37  -7   1    2.32    9.86
  37   7  -1   -0.39   13.81
 -37   7   1    3.20   11.49
 -37  -7   1    3.49    9.14
  37  -7  -1   -1.66   11.02
  37  -7  -1   15.71   12.50
  37   7  -2    5.08   19.86
  37  -7  -2   11.53   10.50
 -37   7   2    7.11   12.24
  37  -7  -2    3.72   11.65
 -37  -7   2    0.91    8.98
 -37   7   2  -14.12   10.38
 -37  -7   2    2.97    9.82
  37   7  -2   -0.13   19.24
 -37  -7   3  -11.33   10.43
 -37  -7   3   13.50    8.86
 -37   7   3   -1.39   10.41
  37  -7  -3   19.58   10.77
  37  -7  -3   14.80   11.22
 -37   7   3    2.11   10.27
 -37  -7   4    9.09    9.88
 -37   7   4   -0.94   10.47
  37  -7  -4    1.97   12.51
  37  -7  -4    1.18   10.09
 -37   7   4   16.48   10.27
 -37  -7   4   12.36    8.96
  37  -7  -5   -3.53   11.35
  37  -7  -5    2.28   10.65
 -37   7   5   -3.15   10.55
 -37  -7   5    2.29    9.59
 -37   7   5    7.50   10.43
 -37  -7   5    6.47   10.00
 -37   7   6   -7.11   10.50
  37  -7  -6   -6.43   10.90
 -37  -7   6   -3.77    9.95
 -37   7   6    2.99    9.98
  37  -7  -6   11.33   10.32
 -37  -7   6   -7.93    8.83
  37  -7  -7  -12.04    9.70
 -37  -7   7    7.77    9.19
 -37  -7   7    0.81    9.80
  37  -7  -7   -0.38   10.79
 -37   7   7   -2.70    9.37
 -37   7   7   -3.15    9.94
  37  -7  -8   -5.19    9.33
  37  -7  -8   -2.85   11.96
 -37  -7   8   -0.17   10.01
 -37  -7   8  -12.03   10.11
 -37   7   8  -13.15    9.91
 -37   7   8  -10.49   10.70
 -37  -7   9    7.45    9.99
 -37   7   9   -2.59    9.71
 -37   7   9   -5.32   10.23
 -37  -7   9   -6.47   10.14
  37  -7  -9    5.07   11.11
  37  -7  -9    3.97   10.06
 -37   7  10    1.55   10.04
 -37  -7  10  -26.13   10.26
 -37  -7  10    5.96   10.35
  37  -7 -10  -10.05   10.88
  37  -7 -10    2.56    9.21
 -37   7  10   -4.37   10.62
 -37   7  11   -6.30   10.36
 -37  -7  11   -5.02   10.16
  37  -7 -11    4.09    9.07
 -37   7  11    2.80    9.95
 -37  -7  11   13.78   10.38
  37  -7 -11   17.80   10.76
 -37   7  12  -14.08    9.76
 -37  -7  12  -11.27    9.16
 -37   7  12   11.63   11.04
  37  -7 -12   -6.64   10.74
  37  -7 -12   -0.46   10.03
 -37  -7  12    3.49    8.72
  37  -7 -13   -1.99   11.76
 -37   7  13   -5.21    9.34
 -37   7  13    3.51   10.64
 -37  -7  13  -15.99   10.76
  37  -7 -13    8.44    9.08
 -37  -7  13   -4.10   10.12
  37  -7 -14    8.96    6.76
 -37  -7  14   -1.40    7.25
 -37   7  14   10.13    9.75
 -37  -7  14    3.33   10.22
 -37   7  14   -0.13    9.71
  37  -7 -14   -2.60    4.68
  37  -7 -14    0.72   11.88
 -37  -7  14    3.81    4.96
 -37  -7  15   -1.33   10.47
  37  -7 -15    0.17   10.01
 -37   7  15   -1.06    4.62
 -37   7  15   -3.79    9.81
 -37   7  15    2.71    8.22
 -37  -7  15   -0.14   10.22
  37  -7 -15    0.77   11.38
  37  -9  -1    5.05   10.93
 -37   9   1    5.96    9.90
 -37  -9   1   13.39    9.24
 -37  -9   1   -1.77   15.61
 -37   9   1    0.95   11.11
  37   9  -1    3.45   14.37
  37  -9  -1   -3.40   10.15
 -37  -9   1   18.66    9.52
 -37  -9   2    4.17   19.27
 -37  -9   2    3.75    8.76
 -37   9   2   -5.74    9.93
  37   9  -2   -0.57   18.05
  37  -9  -2    0.15   10.67
 -37  -9   2   -0.88    8.72
  37  -9  -2   -7.26   10.65
 -37   9   2    3.40    8.72
 -37   9   2   -4.88    4.99
 -37   9   3   -3.32   10.04
  37  -9  -3   -4.22   10.84
 -37  -9   3    1.90    8.35
  37  -9  -3   -0.25   10.41
 -37   9   3   -4.16   10.53
 -37  -9   3    2.76    9.40
  37  -9  -4   -1.21    5.35
 -37  -9   4   -0.65    9.53
  37  -9  -4    5.49   10.12
 -37   9   4    9.77   10.51
 -37  -9   4  -15.14    9.31
  37  -9  -4    5.11    9.08
 -37   9   4    1.42   10.39
  37  -9  -5    4.37    9.74
 -37   9   5   -3.06   10.17
  37  -9  -5   -2.76    5.32
 -37  -9   5    7.48    6.57
  37  -9  -5    0.97    8.93
 -37  -9   5   -1.69    8.19
 -37   9   5    5.33   10.72
 -37  -9   5    0.93    4.59
  37  -9  -6    2.85   10.47
 -37  -9   6  -11.85    9.36
 -37   9   6    3.29   10.71
  37  -9  -6   10.69   11.24
 -37  -9   6  -11.47    9.38
 -37   9   6    1.82   10.43
 -37   9   7   11.89    8.73
 -37   9   7   -0.24   10.25
  37  -9  -7    5.49   10.42
 -37  -9   7  -11.48    9.19
 -37  -9   7   -9.83    8.05
  37  -9  -7    2.36   10.90
 -37   9   7   -4.99    5.30
 -37   9   8   -1.10    8.49
  37  -9  -8    0.41    9.99
  37  -9  -8   -3.86    5.10
 -37  -9   8    4.29    7.81
  37  -9  -8   -3.95    9.54
 -37  -9   8   -5.07    4.86
 -37  -9   8    1.81    9.79
 -37   9   8   -1.78    4.61
 -37   9   8    0.92    8.97
 -37  -9   9    1.50    4.94
 -37   9   9   -2.72    8.09
 -37   9   9    1.72    4.70
  37  -9  -9   -2.23    9.68
 -37  -9   9    4.24    9.19
  37  -9  -9    7.46    9.81
 -37  -9   9  -10.45    8.08
 -37   9   9  -11.14   10.36
 -37  -9  10    3.38    8.17
  37  -9 -10    6.91    9.54
  37  -9 -10    3.10    9.95
 -37   9  10    8.71    9.90
 -37   9  10    4.90    8.62
 -37   9  10    1.82    4.87
 -37  -9  10   -2.54    4.47
 -37  -9  10   -3.56    7.81
 -36   0   1   16.66   13.17
  36   0  -1   -3.35   12.52
  36   0  -1    3.27   12.54
 -36   0   2    1.06   11.66
  36   0  -2    3.18   14.57
  36   0  -2    6.86   13.46
  36   0  -3    0.97   13.36
 -36   0   3  -12.72   11.22
  36   0  -3   -7.79   14.14
  36   0  -4   -2.70   16.80
  36   0  -4    7.31   15.79
 -36   0   4   11.43   10.66
  36   0  -5   -6.64   21.63
 -36   0   5    6.64   10.55
  36   0  -5    1.57   18.45
 -36   0   6   -0.94   10.55
 -36   0   7    0.09   10.01
  36   0  -8    3.36   10.74
 -36   0   8  -10.27   11.02
  36   0  -9   -9.86   10.91
 -36   0   9    7.97   10.73
 -36   0  10    6.27   10.16
  36   0 -10   17.85   10.63
  36   0 -11    8.44   10.42
 -36   0  11    8.50    9.99
  36   0 -12    2.30   10.25
 -36   0  12    5.15   10.47
 -36   0  13    5.65   11.44
  36   0 -13   -4.16   11.18
 -36   0  14  -14.50   10.46
  36   0 -14    7.21    9.91
  36   0 -15  -20.83   10.02
 -36   0  15   14.94   10.55
 -36   0  16   -6.14    9.15
  36   0 -16    2.16    9.11
 -36   0  17   -7.88    8.88
  36   0 -17   -6.42    9.75
  36   0 -18    1.94    9.01
 -36   0  18   -4.25    9.98
  36   0 -19    5.66   10.75
 -36   0  19    0.83   18.68
 -36   0  19    4.07   10.25
 -36   0  19    1.24   19.54
 -36   0  20   -0.06   17.71
 -36   0  20    8.09    9.26
 -36   0  20    0.82   17.71
  36  -2  -1    0.45   11.99
 -36   2   1    1.75   11.18
  36  -2  -1   -1.15   13.01
  36   2  -1   -2.41   14.52
  36   2  -1    7.44   14.58
 -36  -2   1   21.54   11.02
 -36  -2   1    9.28   10.59
 -36  -2   2    3.93   10.46
  36   2  -2    0.89   15.94
  36   2  -2    1.66   16.35
 -36   2   2    1.03   11.48
  36  -2  -2    0.33   12.46
  36  -2  -2    5.46   13.18
  36  -2  -2  -12.19   11.12
 -36  -2   2   11.42   12.03
  36   2  -3   -3.16   24.20
  36  -2  -3   -1.22   10.75
  36  -2  -3   22.22   12.71
  36  -2  -3   -3.62   12.24
  36   2  -3    1.34   23.69
 -36   2   3    8.04   13.48
 -36  -2   3   19.17    9.87
 -36  -2   4    8.09   10.70
  36  -2  -4    7.56   11.04
  36  -2  -4    2.95   13.03
  36  -2  -4  -11.12   11.92
 -36   2   4  -19.05   11.38
 -36   2   5   -3.47   10.84
  36  -2  -5    7.37   12.49
 -36  -2   5   -4.82    9.59
  36  -2  -5    2.39   10.36
  36  -2  -5    3.75   13.26
  36  -2  -6   -2.42   14.35
  36  -2  -6    3.72   13.97
  36  -2  -6    0.50    9.53
 -36  -2   6   -0.98    9.87
 -36   2   6   -7.10   10.19
 -36   2   7    8.71    9.38
 -36  -2   7   -5.09   10.83
  36  -2  -7   -3.06   15.55
  36  -2  -7   -4.72    9.99
  36  -2  -8   -6.59   10.00
 -36  -2   8   16.17   10.51
  36  -2  -8    0.27   15.42
 -36   2   8   -0.71   13.96
 -36   2   8   -6.79   10.21
 -36   2   9   -4.02   13.98
 -36  -2   9  -18.32   10.07
  36  -2  -9    0.00   15.08
  36  -2  -9    9.70   11.46
 -36   2   9   -1.99   10.90
 -36   2  10   17.88   11.96
  36  -2 -10   -5.79   14.51
  36  -2 -10   10.91    9.78
 -36  -2  10    6.82    9.84
 -36   2  10    1.01   13.72
 -36   2  11   -2.01   12.94
 -36  -2  11   12.52    9.76
 -36   2  11    2.74   10.87
  36  -2 -11   -7.81   14.17
  36  -2 -11   -9.27   10.62
 -36  -2  12   15.07   10.15
 -36   2  12   -1.38   10.32
  36  -2 -12    8.31   10.19
  36  -2 -12   13.79   14.00
 -36   2  12   -1.39   12.61
 -36   2  13   23.90   10.11
  36  -2 -13   -4.34    9.66
  36  -2 -13    8.72   13.60
 -36  -2  13    7.68   10.31
 -36   2  13    3.28   12.50
 -36   2  14    9.14   12.75
  36  -2 -14   -3.29    9.93
 -36  -2  14   -3.18   10.58
 -36   2  14    9.80   10.54
  36  -2 -14    6.10   13.57
  36  -2 -15    3.38   10.47
 -36  -2  15    4.19    9.87
 -36   2  15    1.66   12.76
 -36   2  15    0.37   10.26
  36  -2 -15    4.01   12.09
  36  -2 -16   -7.55    9.84
 -36  -2  16    1.08    9.87
 -36   2  16   -4.57   12.47
 -36   2  16   -6.77   10.16
  36  -2 -16    3.76   13.81
 -36  -2  17   -0.21    9.94
 -36   2  17   -7.21    9.53
 -36   2  17    3.57   11.91
  36  -2 -17   -4.09   10.57
  36  -2 -17    5.83   13.29
 -36   2  18    1.78   11.86
  36  -2 -18   -3.35    8.81
 -36   2  18    0.24   10.33
 -36  -2  18    5.34   10.03
  36  -2 -18   -4.63   12.77
  36  -2 -19    1.02   13.16
 -36   2  19   -9.28   12.66
 -36  -2  19    1.24    9.45
 -36   2  19   -8.51    9.02
  36  -2 -19  -12.93    9.16
 -36   2  20   -8.20    9.44
 -36   2  20   -2.39   12.45
  36  -2 -20    4.66    4.79
  36  -2 -20    5.83   13.59
  36  -2 -20   -1.74    8.39
 -36  -2  20    6.64   10.21
 -36   4   1    7.45   11.60
  36  -4  -1   -0.20   12.01
  36   4  -1   -3.55   14.47
 -36  -4   1    2.66    9.88
 -36  -4   1   -5.54   10.26
  36  -4  -1   -6.83   10.56
  36   4  -1   -2.21   14.85
  36  -4  -1    4.46   11.50
  36  -4  -2    0.97   12.37
  36  -4  -2   -6.42   11.52
  36  -4  -2   -0.72   11.07
  36   4  -2   -0.52   19.42
 -36   4   2    2.90   12.43
  36   4  -2   -0.83   19.05
 -36  -4   2   -7.37    9.11
 -36  -4   2    0.22    8.70
 -36  -4   3   -6.16   10.04
 -36  -4   3    2.43    9.58
  36  -4  -3   -1.73   10.50
  36  -4  -3   -5.72   12.28
 -36   4   3   -0.57   13.06
 -36  -4   4   -7.92   10.87
  36  -4  -4  -13.22   10.14
  36  -4  -4   -2.21   12.91
 -36  -4   4  -22.21   10.57
 -36   4   4   10.04   10.81
 -36   4   4    2.13   10.17
 -36   4   5   -5.03   10.66
  36  -4  -5   -4.88   11.51
 -36   4   5   13.96   11.96
  36  -4  -5    4.57   10.23
 -36  -4   5    8.10   10.71
 -36  -4   5  -16.18   11.05
 -36   4   6    6.67   11.71
  36  -4  -6   -2.74   12.88
 -36  -4   6  -16.09   10.88
  36  -4  -6   -4.40   10.42
 -36  -4   6    3.45   10.92
 -36   4   6   15.22   10.89
  36  -4  -7    0.75   13.07
 -36   4   7   -9.57   10.19
 -36   4   7   -7.02    9.80
  36  -4  -7    9.54    9.68
 -36  -4   7    7.39   10.42
 -36  -4   7    5.66    9.62
 -36   4   8    0.43    9.90
 -36  -4   8   11.62   10.52
  36  -4  -8   -7.85   12.49
  36  -4  -8   14.82    9.56
 -36   4   8   -5.22   11.07
  36  -4  -9    5.28   12.55
 -36   4   9    6.75   11.84
 -36  -4   9   -6.92   10.12
 -36   4   9    5.60   10.17
  36  -4  -9   19.05    9.36
  36  -4 -10    1.03   12.46
  36  -4 -10   -2.27   10.25
 -36   4  10    5.12   11.05
 -36  -4  10   10.01   11.32
 -36   4  10  -13.42    9.61
  36  -4 -11   12.43   10.24
 -36   4  11   -0.91    9.98
 -36   4  11    8.80   10.56
  36  -4 -11   11.96   11.55
 -36  -4  11   -1.67   10.12
 -36   4  12    2.04    8.91
 -36   4  12   -2.93    9.74
 -36  -4  12   10.58    9.77
  36  -4 -12    1.35   11.51
  36  -4 -12    4.94   10.39
 -36   4  13   -4.97   10.75
  36  -4 -13    1.44   11.54
 -36  -4  13  -12.43   10.21
  36  -4 -13   15.71    9.98
 -36   4  13    5.02    9.46
 -36   4  14   18.05   10.67
 -36  -4  14   -5.60   10.15
  36  -4 -14    5.23   11.89
 -36   4  14   -8.78   10.31
  36  -4 -14   -2.37    9.07
  36  -4 -15    5.67    9.86
 -36   4  15   -0.39   11.27
 -36  -4  15    5.50    9.93
 -36   4  15    8.49   10.38
  36  -4 -15   13.64   11.70
 -36  -4  16    6.51    9.02
 -36   4  16   11.24    9.08
  36  -4 -16    7.45   10.86
  36  -4 -16    0.50    9.69
 -36   4  16   -2.47   10.18
  36  -4 -17    4.66   10.14
  36  -4 -17   33.24   11.68
 -36   4  17    6.07   10.72
 -36   4  17   -3.78    9.27
 -36  -4  17   -3.00    9.92
 -36  -4  18    4.21    9.53
  36  -4 -18   -0.50   12.04
 -36   4  18   -0.21   12.03
  36  -4 -18   12.10    8.34
 -36   4  18    6.13    7.80
 -36   4  19   -1.72    5.04
  36  -4 -19    2.87   11.64
 -36  -4  19    0.69   10.27
 -36   4  19   -1.93   11.21
 -36   4  19   -3.17    8.53
  36  -4 -19    4.89    9.67
  36   6  -1    2.77   14.33
 -36  -6   1  -14.48    9.78
 -36   6   1   -0.04   12.24
  36  -6  -1   -1.97   11.20
 -36  -6   1    0.43   10.38
  36  -6  -1   -7.09   11.69
  36  -6  -2   17.80    9.44
  36   6  -2    7.09   18.72
  36   6  -2    0.72   17.92
 -36   6   2    6.81   11.55
 -36   6   2   10.27   10.22
  36  -6  -2   15.07   11.51
 -36  -6   2   12.86    9.86
 -36  -6   2   20.33    9.30
 -36   6   3   24.91   10.21
 -36   6   3   -6.76   10.33
  36  -6  -3  -13.91   10.00
 -36  -6   3   17.08    9.12
  36  -6  -3    3.96   10.84
 -36  -6   3    0.21    9.14
  36  -6  -4   -6.15   11.04
 -36   6   4    2.78   11.48
 -36  -6   4    2.15   10.13
 -36  -6   4   -1.17    9.41
 -36   6   4   -5.10   10.66
  36  -6  -4   -3.69   10.18
  36  -6  -5    1.02    9.93
 -36   6   5   11.09   11.09
 -36  -6   5   -5.45    9.31
 -36  -6   5   -0.66   10.23
 -36   6   5   -4.31   10.39
  36  -6  -5   -5.07   11.41
  36  -6  -6   -1.81   10.78
 -36   6   6   15.49   11.23
 -36  -6   6    4.94   10.29
  36  -6  -6   -3.34   10.04
 -36  -6   6   -7.58   10.28
 -36   6   6    0.84   11.12
  36  -6  -7   -9.68   12.00
 -36  -6   7    0.47    9.03
 -36   6   7   10.33   10.45
  36  -6  -7   -0.26    9.94
 -36  -6   7    3.18   10.05
 -36   6   7    0.31    9.45
  36  -6  -8   -0.49    9.98
 -36  -6   8    7.94    8.95
 -36   6   8   10.85   10.72
  36  -6  -8   -4.23   10.37
 -36  -6   8    0.36   10.21
 -36   6   8    8.62    9.14
 -36  -6   9   15.15   10.19
 -36   6   9    3.25   10.20
 -36  -6   9   13.04    9.03
 -36   6   9    5.65   10.89
  36  -6  -9    1.77   10.51
  36  -6  -9  -26.09   12.34
 -36  -6  10   -2.74   10.09
  36  -6 -10    1.45   12.79
  36  -6 -10   -3.18    9.91
 -36  -6  10  -12.66    8.94
 -36   6  10   -0.44   11.35
 -36   6  10   -1.11   10.46
  36  -6 -11   -6.06   11.05
 -36   6  11   15.12   10.85
 -36  -6  11  -14.45    9.20
 -36  -6  11    5.78    9.96
 -36   6  11    3.12   11.06
  36  -6 -11    5.66   10.53
 -36   6  12  -15.15   10.92
 -36   6  12    8.63    9.98
  36  -6 -12    3.53   10.16
 -36  -6  12    5.89   10.16
 -36  -6  12   -0.76    9.70
  36  -6 -12    7.75   12.39
  36  -6 -13    7.19   11.14
  36  -6 -13    4.99   10.11
 -36   6  13   16.83   10.21
 -36  -6  13   11.01   10.39
 -36   6  13    1.23    9.88
 -36  -6  13    3.53    8.93
 -36   6  14    3.59   11.51
  36  -6 -14  -12.85    8.59
  36  -6 -14   -3.66   12.46
 -36  -6  14    9.24   10.28
 -36  -6  14    2.49    8.87
 -36   6  14   -7.30    9.37
 -36   6  15    1.03    9.60
 -36  -6  15   -0.03    9.01
  36  -6 -15   10.93    9.42
 -36   6  15    2.62   10.66
  36  -6 -15   -8.36   10.67
 -36  -6  15   -6.25   10.43
  36  -6 -16   -3.54   10.38
 -36   6  16   -0.50    9.58
 -36  -6  16   10.96    9.63
  36  -6 -16  -14.26   10.23
 -36   6  16    5.27    4.77
 -36  -6  16    5.13    9.20
 -36   6  16   -0.06    8.09
  36  -6 -17   -1.61    4.75
 -36  -6  17   -4.27    5.07
 -36   6  17   -0.40    4.85
  36  -6 -17    5.57    8.77
  36  -6 -17    3.04    5.13
 -36   6  17    1.44   10.85
  36  -6 -17   -4.26    8.51
 -36  -6  17   -5.18    8.81
 -36   6  17   -0.84    6.54
 -36  -6  17    1.88    9.97
 -36  -8   1    2.93    8.76
 -36   8   1  -13.61   10.16
  36  -8  -1    1.02   10.27
  36  -8  -1   -7.01   11.92
 -36   8   1   -1.20   11.06
  36   8  -1   -6.89   13.21
 -36  -8   1    3.44   10.25
 -36  -8   1    2.12   12.59
  36  -8  -2   -0.34   10.73
 -36   8   2   -6.84   12.33
 -36  -8   2  -14.15   10.17
  36  -8  -2    8.40   11.08
 -36  -8   2    1.02   16.88
  36   8  -2   -1.14   15.07
 -36  -8   2    5.85    9.16
 -36   8   2   -6.73   10.34
 -36  -8   3    3.76    9.92
 -36   8   3  -11.31   10.60
  36  -8  -3  -10.35   11.56
  36  -8  -3   -1.18   11.23
 -36  -8   3   -7.87    9.75
 -36   8   3    3.00   10.44
 -36  -8   4   14.24    9.55
 -36   8   4    7.11   11.49
  36  -8  -4   -7.07   11.38
 -36   8   4    2.50   10.66
  36  -8  -4    4.58    9.68
 -36  -8   4    9.39   10.07
  36  -8  -5   16.83   11.44
  36  -8  -5   -7.44   10.62
 -36  -8   5   -3.25    9.37
 -36   8   5    8.14   11.05
 -36  -8   5   -2.58    8.71
 -36   8   5    6.36   10.85
  36  -8  -6    4.13   11.40
 -36  -8   6    1.12    9.29
 -36   8   6   -0.71   10.44
 -36  -8   6  -11.09    9.84
  36  -8  -6   -7.30   10.17
 -36   8   6  -14.22   10.76
 -36  -8   7   -7.30    9.37
 -36  -8   7   11.16    9.21
  36  -8  -7   -8.01   11.25
 -36   8   7   13.36   10.46
 -36   8   7   -9.11    9.55
  36  -8  -7   -9.03   10.18
 -36  -8   8    1.88    9.47
 -36   8   8    6.81   10.49
 -36   8   8    1.02    9.79
  36  -8  -8   -1.55    9.73
  36  -8  -8    0.23   11.83
 -36  -8   8   13.73    8.22
 -36   8   9    6.90    9.83
  36  -8  -9   -5.26   10.99
 -36  -8   9   13.08    9.07
 -36   8   9   17.42   10.70
  36  -8  -9    2.11   10.76
 -36  -8   9  -10.71   10.06
 -36  -8  10  -14.07   10.09
  36  -8 -10   -0.81   10.28
 -36   8  10    0.07   10.66
 -36  -8  10   -7.67    9.74
  36  -8 -10   -1.97   10.49
 -36   8  10   -6.41    9.57
 -36  -8  11   -9.70    9.93
 -36   8  11   -9.52   10.60
  36  -8 -11    6.34   10.00
 -36  -8  11   -5.60    9.50
  36  -8 -11   -8.15    8.80
 -36   8  11   -6.97    9.30
 -36   8  12   -6.33    9.90
 -36  -8  12  -13.79   10.06
  36  -8 -12   -2.16    9.59
  36  -8 -12   -1.63   11.89
 -36   8  12   -2.31    9.44
 -36  -8  12    8.79   10.09
 -36  -8  13    1.88    4.43
 -36   8  13    6.94    8.48
 -36   8  13   -0.75    4.86
  36  -8 -13   -3.34    8.90
 -36   8  13    1.55    8.34
 -36  -8  13    3.42    7.74
  36  -8 -13    2.91   10.27
 -36  -8  13    9.53    8.20
 -36  -8  14    4.70    6.81
 -36   8  14    2.58    8.23
 -36  -8  14    6.62    8.58
  36  -8 -14   -9.42    8.15
 -36   8  14   -0.14   10.09
  36  -8 -14   14.42   11.78
  36  -8 -14    0.30    4.70
 -36 -10   3    1.94   20.99
 -36  10   3    4.26    8.96
 -36 -10   4   -5.89    6.62
  36 -10  -4    1.10   10.29
  36 -10  -4   -0.16   10.08
 -36 -10   4    3.44    8.47
 -36  10   4   -3.55    9.92
 -36 -10   5   -4.13    9.65
 -36  10   5    4.40   10.44
  36 -10  -5   -3.07    9.89
  36 -10  -5    5.09    7.41
  36 -10  -6   10.24    9.75
 -35  -1   1    7.57   11.56
 -35   1   1   15.03   10.87
  35   1  -1    0.15   13.38
  35  -1  -1    7.62   10.48
  35   1  -1    3.18   13.48
  35  -1  -1    3.72   13.07
 -35  -1   2   -2.02   11.60
  35  -1  -2    0.29   12.60
  35  -1  -2    6.10   12.00
 -35   1   2    9.72   11.29
  35   1  -2    5.06   14.62
  35   1  -2   -4.95   14.33
 -35   1   3    9.21   12.01
  35  -1  -3   15.12   13.52
 -35  -1   3   21.45   11.26
  35   1  -3    3.59   17.31
  35  -1  -3   10.72   12.66
  35   1  -3    3.30   17.57
  35   1  -4    4.96   26.20
 -35  -1   4   -9.86   10.81
  35  -1  -4    8.80   14.33
  35  -1  -4  -26.57   12.70
 -35   1   4    1.36   11.68
  35   1  -4    9.92   25.24
  35  -1  -4   -0.25   14.33
 -35   1   5   -2.51   10.13
 -35  -1   5   -2.29   10.83
  35  -1  -5   -1.60   14.38
  35  -1  -5    6.89   11.98
  35  -1  -5    5.42   15.22
 -35  -1   6   33.64   10.84
  35  -1  -6   38.34   10.52
  35  -1  -6   30.39   16.10
 -35   1   6   25.61   10.22
  35  -1  -6   32.36   14.99
  35  -1  -7    1.06   16.16
 -35  -1   7   20.37   10.20
  35  -1  -7   -2.74   10.45
  35  -1  -7    2.38   16.67
 -35   1   7  -29.83   11.99
 -35   1   8  -20.40   10.40
  35  -1  -8   -2.50   17.65
  35  -1  -8   -4.61   18.36
 -35  -1   8   -8.48    9.94
  35  -1  -8    3.01    9.97
 -35  -1   9   -0.77   10.70
  35  -1  -9    3.54   10.75
  35  -1  -9    8.31   18.16
 -35   1   9   14.20   10.97
 -35  -1  10    4.81   10.69
  35  -1 -10   -2.68   17.98
  35  -1 -10   -3.92    9.96
 -35   1  10    1.21   16.70
 -35   1  10    0.22    9.96
 -35   1  11    1.00   17.96
  35  -1 -11   -5.54   17.15
 -35   1  11   -5.44   10.39
 -35  -1  11   -0.75   10.40
  35  -1 -11   -4.47   10.18
 -35   1  12    8.05    9.69
 -35  -1  12    6.59   11.11
 -35   1  12    1.71   15.89
  35  -1 -12    2.84   10.28
  35  -1 -12   -2.86   16.46
 -35   1  13   -1.77   15.03
 -35  -1  13   19.76   10.93
  35  -1 -13   16.86   10.53
 -35   1  13    0.54   10.19
  35  -1 -13   -2.99   15.75
 -35   1  14   -3.82   14.99
 -35   1  14  -14.12   10.17
  35  -1 -14   12.11   10.33
 -35  -1  14  -15.21   10.25
  35  -1 -14    2.34   14.87
 -35  -1  15    7.45    9.55
 -35   1  15    1.34   13.48
  35  -1 -15    0.22   14.86
  35  -1 -15    5.08   10.16
 -35   1  15   -0.16   10.56
  35  -1 -16    1.38   14.05
  35  -1 -16    4.83    9.99
 -35  -1  16   -6.50   10.19
 -35   1  16    7.64    9.69
 -35   1  16    0.41   12.50
  35  -1 -17   -7.05   10.32
 -35   1  17    0.54   12.42
 -35   1  17   -4.31   10.08
  35  -1 -17   -5.20   14.35
 -35  -1  17   -5.05    8.92
  35  -1 -18   -2.83   10.40
 -35  -1  18  -17.11   10.44
  35  -1 -18   -0.65   12.87
 -35   1  18    0.22    9.03
 -35   1  18   -3.05   12.18
 -35   1  19    2.12   12.90
  35  -1 -19  -10.46   10.66
  35  -1 -19    1.11   12.86
 -35  -1  19    3.87    9.78
 -35   1  19   -5.84   10.35
 -35  -1  20    3.98   10.12
  35  -1 -20    0.58   10.10
 -35   1  20   -3.48   10.33
 -35   1  20   -0.89   12.81
  35  -1 -20    0.01   10.56
  35  -1 -20   -1.95    5.19
  35   3  -1    0.46   14.62
  35   3  -1   -0.12   15.23
  35  -3  -1   -0.42   11.16
  35  -3  -1  -11.58   12.56
 -35  -3   1   -0.05   10.42
 -35   3   1    8.44   12.96
  35  -3  -1   10.54   10.26
 -35  -3   1    3.47   10.13
 -35   3   2    0.82   11.85
  35  -3  -2   -3.96   10.46
 -35  -3   2    5.70    9.87
  35   3  -2   -3.20   19.38
 -35  -3   2    9.90   10.14
  35  -3  -2   -9.95    9.66
  35  -3  -2    4.64   11.02
  35   3  -2    4.89   19.00
  35  -3  -3   -3.99   13.64
  35  -3  -3   -6.57   12.55
 -35   3   3  -10.74   13.45
 -35  -3   3   13.32   10.33
 -35  -3   3    5.75   10.25
  35  -3  -3    0.94   12.13
 -35  -3   4   14.84    9.41
  35  -3  -4    0.66   11.33
 -35   3   4    7.77   11.57
  35  -3  -4    1.71   13.49
 -35  -3   4   16.40    9.79
 -35   3   5    4.53   10.64
  35  -3  -5   -2.31   13.22
 -35   3   5    1.78   12.07
  35  -3  -5   -7.41   11.50
 -35  -3   5    4.50   10.42
  35  -3  -6    0.55   12.90
 -35   3   6   13.34   10.14
 -35  -3   6    1.12   10.63
 -35   3   6   -4.19   12.16
  35  -3  -6   20.86   10.22
  35  -3  -7   -4.91   13.02
 -35   3   7    4.16   10.44
 -35  -3   7   -7.07    9.55
  35  -3  -7   11.53   10.17
 -35   3   7   -7.28   11.80
  35  -3  -8    3.13    9.95
 -35  -3   8   13.97   10.04
 -35   3   8    0.03   11.98
 -35   3   8  -12.50   10.14
  35  -3  -8   -1.77   13.34
  35  -3  -9   -2.96   10.95
 -35   3   9   -2.24   13.12
  35  -3  -9    3.67   14.10
 -35   3   9  -10.08   10.81
 -35  -3   9  -12.25   10.20
 -35  -3  10   -2.32    9.81
  35  -3 -10  -17.30   10.98
 -35   3  10   -1.26   12.25
 -35   3  10   -1.77   10.19
  35  -3 -10    4.36   13.47
 -35   3  11   -4.76   11.15
 -35  -3  11   -2.28    9.98
  35  -3 -11    6.38   14.24
 -35   3  11   -1.73   12.19
  35  -3 -11  -11.68   10.90
 -35  -3  12    8.66   10.52
  35  -3 -12    7.59   12.72
 -35   3  12    2.53   10.39
 -35   3  12    2.17   11.46
  35  -3 -12   16.49   10.51
  35  -3 -13   -4.52    9.96
  35  -3 -13    2.25   12.83
 -35  -3  13    9.42   10.20
 -35   3  13   -0.62   11.42
 -35   3  13   -9.19   10.22
 -35  -3  14    5.58   10.35
  35  -3 -14  -15.97   10.17
 -35   3  14   -0.52   11.10
  35  -3 -14    2.43   11.82
 -35   3  14   11.89    9.40
 -35   3  15   -1.11   11.37
 -35  -3  15    8.26    9.90
  35  -3 -15    5.76   10.09
 -35   3  15  -22.48   10.26
  35  -3 -15    2.51   11.72
 -35   3  16    2.98   11.13
  35  -3 -16   -5.50   11.03
 -35   3  16    0.43   10.14
 -35  -3  16    8.98   10.19
  35  -3 -16    5.43    9.82
 -35  -3  17    2.78   10.35
  35  -3 -17   -0.59   10.62
 -35   3  17    2.93   12.03
 -35   3  17   -7.08   10.72
  35  -3 -17   -0.96   11.95
 -35   3  18    1.57   10.25
  35  -3 -18    4.42   12.73
  35  -3 -18    6.71   10.39
 -35  -3  18   -0.07    9.06
 -35   3  18   -4.60   10.83
  35  -3 -19   -4.76   10.20
 -35   3  19    4.27    5.14
  35  -3 -19   -2.08   12.21
 -35   3  19    6.51    8.59
 -35  -3  19   -2.56    8.42
 -35   3  19   -1.50   12.35
 -35  -3  19   -1.32    4.83
  35  -3 -20   -3.56    9.54
 -35  -3  20    3.86    8.91
 -35   3  20   -3.63    8.23
 -35   3  20   -4.78   10.79
  35  -3 -20    4.78   11.41
  35  -5  -1   14.95    9.74
 -35  -5   1    3.33    9.71
 -35   5   1   11.63    9.90
  35   5  -1    8.14   14.55
  35  -5  -1   -6.69    9.98
  35  -5  -1  -12.26   11.08
  35   5  -1  -13.44   14.07
 -35  -5   1   -5.01    9.40
  35  -5  -2    5.88   11.49
  35   5  -2    4.90   18.44
 -35  -5   2   -1.54    9.79
  35   5  -2    6.95   18.52
 -35  -5   2    1.86   10.53
 -35   5   2    2.04   11.65
  35  -5  -2   -3.53    9.38
 -35  -5   3   -5.73   10.40
 -35   5   3    0.76   11.57
 -35  -5   3   11.40    9.89
  35  -5  -3  -12.07   10.74
 -35   5   3   -2.12   11.73
  35  -5  -3   -4.16   12.74
 -35  -5   4  -17.79   10.90
 -35  -5   4    8.92   10.47
 -35   5   4    0.35    9.66
  35  -5  -4    0.43   10.26
 -35   5   4   -0.38   10.69
  35  -5  -4   10.44   10.50
 -35  -5   5   -1.99   10.96
  35  -5  -5   14.78   10.44
 -35   5   5    0.82    9.42
 -35   5   5   11.10   10.78
  35  -5  -5    1.80   10.07
 -35  -5   5   13.58   10.74
 -35  -5   6   14.15    9.67
  35  -5  -6    7.74   10.41
 -35   5   6  -17.67   10.82
  35  -5  -6   -3.26   11.31
 -35  -5   6   -2.90   10.99
 -35   5   6    3.81   11.01
 -35  -5   7   -0.73   10.09
 -35  -5   7   24.87    9.95
 -35   5   7   -1.02   10.42
 -35   5   7    1.64    9.58
  35  -5  -7    3.75   10.66
  35  -5  -7   18.99    9.68
 -35  -5   8   17.24    9.59
  35  -5  -8  -11.45   12.48
 -35   5   8    5.50   11.23
  35  -5  -8   -4.18    9.73
 -35  -5   8  -17.69   10.16
 -35   5   8   -9.39    9.93
 -35  -5   9   -2.52   10.70
 -35  -5   9   16.40    9.48
 -35   5   9    1.52   10.30
  35  -5  -9   -0.39   10.62
  35  -5  -9    6.59   13.03
 -35   5   9   -9.63   10.38
 -35  -5  10   -6.22    9.95
 -35   5  10   -4.46    9.96
 -35   5  10    7.78   10.82
 -35  -5  10    8.40    9.44
  35  -5 -10    9.06   10.36
  35  -5 -10    7.60   12.94
  35  -5 -11   -8.39   10.97
 -35  -5  11    2.02   10.09
 -35   5  11    3.56   11.23
 -35  -5  11   -4.87   10.42
 -35   5  11   11.36    9.91
  35  -5 -11   -3.42   10.33
  35  -5 -12   11.39   10.77
 -35  -5  12   -5.06    9.15
 -35  -5  12    0.84    9.86
 -35   5  12   10.68   10.73
 -35   5  12  -17.16    9.81
  35  -5 -12    4.56    9.56
 -35   5  13    4.09   11.18
 -35   5  13    4.41   10.76
 -35  -5  13    7.94    9.89
  35  -5 -13   -0.93   12.22
 -35  -5  13   -5.54   10.12
  35  -5 -13   -3.51   10.12
 -35  -5  14   -2.36    9.84
 -35  -5  14   -8.77    8.72
  35  -5 -14   15.14   14.07
 -35   5  14   -1.57   11.89
 -35   5  14    5.89   10.34
  35  -5 -14    2.18    9.95
 -35   5  15   -1.60    8.81
 -35  -5  15   -1.56   10.37
 -35   5  15   -2.02   11.71
  35  -5 -15   -2.47   11.71
 -35  -5  15   -4.87    8.86
  35  -5 -15    4.04   10.01
  35  -5 -16    9.42   12.03
 -35   5  16   -1.11    7.93
 -35  -5  16    8.89    9.27
 -35   5  16   -7.14   11.06
 -35  -5  16  -10.38    9.46
  35  -5 -16   -1.06    8.53
  35  -5 -17    5.96   11.29
 -35   5  17   -7.66   10.67
 -35   5  17    3.46    9.67
  35  -5 -17   -4.99    9.70
 -35  -5  17    0.34    9.56
 -35  -5  17    3.90    9.61
 -35  -5  18  -18.32   10.72
 -35  -5  18   -0.74   10.34
 -35   5  18    2.19   10.59
  35  -5 -18    5.39    9.34
  35  -5 -18    0.21   11.53
 -35   5  18   -3.07    9.15
 -35   7   1    8.89   10.62
  35  -7  -1   -6.49   10.88
  35  -7  -1   -2.41   11.66
  35   7  -1    2.41   13.96
 -35  -7   1    3.03    8.67
 -35   7   1    4.61   10.80
 -35  -7   1    8.70    9.83
 -35  -7   1    7.10   14.24
 -35  -7   2   11.20   10.66
 -35   7   2    3.37   10.64
 -35  -7   2   -2.30   16.20
 -35   7   2   -0.98    9.92
 -35  -7   2  -14.70   10.25
  35  -7  -2    2.30   10.82
  35   7  -2    2.48   14.66
  35  -7  -2   -4.71    9.15
 -35   7   3  -16.28   10.33
 -35  -7   3   -2.95   10.42
 -35  -7   3   -6.48    9.91
 -35   7   3    3.96   10.12
  35  -7  -3   -7.17    9.54
  35  -7  -3   13.80   10.64
  35  -7  -4   10.36   10.35
  35  -7  -4   -1.32   10.47
 -35   7   4    4.01   10.64
 -35  -7   4   -2.64    9.23
 -35  -7   4    8.83    9.30
 -35   7   4   -0.98   10.74
 -35  -7   5  -16.24   10.30
  35  -7  -5   -5.43   10.78
 -35   7   5    4.46   10.64
 -35  -7   5   -4.32    9.88
  35  -7  -5    9.10   10.05
 -35   7   5   -9.77   10.56
 -35   7   6  -18.41   11.23
  35  -7  -6    4.53   10.58
  35  -7  -6    7.32   11.17
 -35   7   6  -13.60   11.38
 -35  -7   6   -0.65   10.56
 -35  -7   6   14.22   10.29
 -35  -7   7   -3.33    9.02
 -35   7   7    0.26    9.65
  35  -7  -7   -2.20   10.34
  35  -7  -7    7.79   10.96
 -35   7   7    5.66   10.24
 -35  -7   7   -1.01    9.84
  35  -7  -8   12.65   10.67
 -35  -7   8   -7.33    8.71
 -35   7   8   -9.08   10.72
 -35  -7   8  -11.13    8.72
 -35   7   8   -5.73    9.67
  35  -7  -8    2.17    9.56
 -35  -7   9    5.77    8.77
 -35  -7   9    3.83    8.91
 -35   7   9    1.94    9.20
  35  -7  -9   -5.69   12.35
  35  -7  -9   -8.09    9.91
 -35   7   9    6.60    9.52
  35  -7 -10    6.76    9.95
 -35   7  10   -1.58   11.23
  35  -7 -10   -9.51   10.78
 -35  -7  10    1.38   10.05
 -35  -7  10   -0.07   10.02
 -35   7  10   -9.57   10.73
 -35  -7  11    3.58   10.87
 -35   7  11    0.85    9.30
 -35   7  11   13.01   10.75
  35  -7 -11   -6.06   10.13
  35  -7 -11   -3.54   10.50
 -35  -7  11    3.62    9.85
  35  -7 -12    0.50   10.68
  35  -7 -12   -5.67    9.47
 -35  -7  12    2.40    8.97
 -35  -7  12    1.69    8.76
 -35   7  12   -3.46   10.79
 -35   7  12    2.93    9.70
 -35  -7  13   14.27   10.31
  35  -7 -13   -7.75   12.24
 -35   7  13   -3.48    9.53
 -35   7  13  -11.26    8.97
 -35  -7  13   -7.52    9.86
  35  -7 -13    2.03    9.24
  35  -7 -14    8.76   11.46
 -35   7  14   -0.27    9.88
 -35   7  14    1.89    9.81
 -35  -7  14    7.36   10.18
 -35  -7  14   -0.52    9.30
  35  -7 -14  -11.24    8.52
  35  -7 -15   -3.15   10.86
 -35   7  15   -4.03   10.37
 -35  -7  15    9.24    9.00
 -35  -7  15  -14.27    9.57
 -35   7  15    0.87    8.15
  35  -7 -15    8.85    9.84
 -35   7  15    5.19    4.69
 -35  -7  16   16.90    9.90
 -35   7  16    4.60    4.83
 -35  -7  16    2.56    8.57
 -35   7  16    0.45    9.94
 -35  -7  16   -1.24    4.92
  35  -7 -16    4.32    8.65
 -35   7  16    3.56    8.56
  35  -7 -16   -3.04    4.91
  35  -7 -16   -1.58   10.51
  35   9  -1    2.59   12.17
  35  -9  -1   -5.31   11.08
 -35   9   1    3.10    9.57
  35  -9  -1  -12.86   10.05
 -35  -9   1   -3.02    8.58
 -35  -9   1   -2.71   12.83
 -35  -9   1   -1.93    9.96
 -35   9   1   -4.28   11.47
 -35   9   2    3.98    9.89
 -35  -9   2    1.72   14.55
 -35   9   2    8.75    9.27
  35  -9  -2    4.20    9.83
  35  -9  -2    5.97    9.98
  35   9  -2    0.72   13.39
 -35  -9   2    4.81    9.20
 -35  -9   2   14.18    8.70
 -35  -9   3   -3.51   17.83
  35   9  -3   -0.66   17.14
  35  -9  -3    0.47   10.17
 -35  -9   3   -6.69    9.16
 -35  -9   3    8.66    8.08
 -35   9   3   -4.14   10.41
  35  -9  -3   -2.07    9.79
 -35   9   3   15.63   11.38
 -35   9   4    0.90    9.83
 -35   9   4    2.15   10.19
  35  -9  -4   10.34   10.90
  35  -9  -4    2.08   10.11
 -35  -9   4   -0.47    9.98
 -35  -9   4   -2.79    9.44
  35  -9  -5    9.65   10.94
  35  -9  -5    5.93   11.32
 -35  -9   5   12.11    9.29
 -35   9   5    5.67   11.21
 -35   9   5    4.90   10.61
 -35  -9   5    4.58    8.32
 -35  -9   6   -4.02   10.02
 -35   9   6    2.98    9.30
 -35  -9   6   -6.80    9.59
  35  -9  -6    3.65   11.36
 -35   9   6   -9.75   10.40
  35  -9  -6   -0.80   10.31
 -35  -9   7    0.68    8.88
  35  -9  -7   -0.64   10.40
  35  -9  -7   -7.04   11.05
 -35  -9   7    6.52    9.32
 -35   9   7    1.64   10.16
 -35   9   7    0.00    9.18
 -35  -9   8   -0.87    9.05
 -35  -9   8    1.23    8.19
 -35   9   8   -1.08   10.12
  35  -9  -8   -8.85    8.95
 -35   9   8   12.92    9.30
  35  -9  -8   -7.21   11.02
 -35   9   9   -9.13   10.07
  35  -9  -9   -6.59   10.79
 -35   9   9   -1.40    9.89
 -35  -9   9    0.13    9.42
 -35  -9   9   -8.25    7.86
  35  -9  -9   -3.11   10.30
 -35   9  10   -1.48   10.22
 -35  -9  10    7.16    9.40
 -35  -9  10   -8.56   10.10
  35  -9 -10  -13.44    9.19
  35  -9 -10   -5.03   10.17
 -35   9  10    0.49   10.35
  35  -9 -10    0.95    5.25
 -35  -9  11   -6.70    9.69
 -35   9  11   10.85    9.49
 -35  -9  11   -6.39    8.27
 -35   9  11   -1.16    9.74
  35  -9 -11   -1.98   10.28
 -35  -9  11    1.27    4.64
  35  -9 -11    1.76   10.35
  35  -9 -12    8.16    8.81
 -35  -9  12    0.44    8.20
  34   0  -1   10.06   12.94
 -34   0   1    0.84   11.38
  34   0  -1   -6.69   13.25
  34   0  -2   60.33   14.65
  34   0  -2   53.69   14.35
 -34   0   2   66.16   11.87
 -34   0   3  -12.47   12.22
  34   0  -3   -2.57   15.43
  34   0  -3   -4.70   14.70
 -34   0   4   33.53   10.86
  34   0  -4   10.51   18.50
  34   0  -4   17.44   15.70
  34   0  -5    1.03   19.18
  34   0  -5   -5.61   19.17
 -34   0   5    3.07   11.21
  34   0  -6   -0.76   24.15
  34   0  -6    0.80   24.01
 -34   0   6   17.75   10.71
  34   0  -7   13.41   11.08
 -34   0   7   -1.81   11.39
 -34   0   8   46.74   10.70
  34   0  -8   46.72   10.47
 -34   0   9    1.44   10.59
  34   0  -9    1.37   10.15
 -34   0  10   19.96   10.34
  34   0 -10   20.27   11.03
 -34   0  11   -0.28   10.71
  34   0 -11    4.15   10.48
  34   0 -12    3.71    9.92
 -34   0  12   17.72   10.82
 -34   0  13    0.28   11.34
  34   0 -13   -2.17   10.91
  34   0 -14   -6.08    9.89
 -34   0  14   -6.85   10.10
  34   0 -15    0.05    9.48
 -34   0  15    0.37    9.69
 -34   0  15   -0.10   18.25
 -34   0  16    1.96   16.74
 -34   0  16   19.53    9.19
  34   0 -16    0.54   10.07
 -34   0  17   17.89    9.82
  34   0 -17   -5.29    9.77
 -34   0  17   -0.86   14.86
 -34   0  18   -0.07   13.83
 -34   0  18   -6.75    9.06
 -34   0  18   -4.06   14.74
  34   0 -18   12.84    9.13
 -34   0  19   10.03    9.97
  34   0 -19  -14.33   10.09
 -34   0  19    3.71   13.01
 -34   0  19    1.54   13.08
 -34   0  20   -5.37   13.86
 -34   0  20    2.68    9.60
 -34   0  20   -0.69   14.24
  34   0 -20    8.83   10.00
 -34   0  21   -1.75   12.86
 -34   0  21   -9.01   10.91
 -34   0  21   -3.56   13.39
  34   0 -21   -0.84    5.15
 -34  -2   1    8.53   12.89
  34  -2  -1    7.34   10.79
 -34  -2   1   10.73   11.07
  34   2  -1   15.64   14.91
  34  -2  -1    1.51   11.32
 -34   2   1   12.02   11.37
  34   2  -1    1.04   14.62
 -34  -2   2   10.61   12.37
  34   2  -2   13.08   17.21
  34  -2  -2    5.24   12.22
  34   2  -2   -1.66   17.12
 -34   2   2   11.26   10.82
  34  -2  -2    6.47   13.97
  34  -2  -2   14.44   12.15
 -34  -2   3   -2.26   10.84
  34  -2  -3    2.64   11.30
  34  -2  -3   -3.38   13.07
 -34   2   3   -7.23   11.73
  34   2  -3    5.28   24.42
  34  -2  -3   21.57   11.21
  34   2  -3    2.15   23.65
  34  -2  -4    8.38   12.80
 -34   2   4    8.29   11.11
 -34  -2   4    4.87   11.01
  34  -2  -4    4.54   12.84
  34  -2  -4    1.61   13.78
 -34  -2   5   29.58   10.70
  34  -2  -5  -10.93   12.46
  34  -2  -5   11.82   12.87
  34  -2  -5   -6.51   14.09
 -34   2   5    6.06   11.20
 -34   2   6   15.84   10.77
  34  -2  -6   -1.51   10.54
  34  -2  -6    6.86   15.36
 -34  -2   6  -14.48   10.20
 -34   2   7    8.46   10.87
  34  -2  -7   -4.29   15.20
 -34   2   7    8.50   14.06
  34  -2  -7    2.75   10.24
 -34  -2   7    9.39   10.09
 -34   2   8    7.76   14.06
 -34   2   8   -2.20   10.15
  34  -2  -8   19.46   15.66
  34  -2  -8   26.38    9.97
 -34  -2   8   10.85    9.86
 -34  -2   9    2.35    9.90
  34  -2  -9    8.08   13.98
 -34   2   9  -12.02   10.92
 -34   2   9    4.51   14.09
  34  -2  -9   21.49   10.42
 -34   2  10    6.19   12.47
  34  -2 -10   -3.09    9.43
  34  -2 -10    3.64   15.19
 -34  -2  10   -4.80    9.57
 -34   2  10  -22.04   11.73
  34  -2 -11    1.07   13.72
 -34   2  11   -0.87   13.94
 -34   2  11    2.60   10.78
 -34  -2  11   -5.08   11.02
  34  -2 -11   -1.05   10.50
 -34   2  12   -2.46   10.41
 -34  -2  12   12.18   10.30
  34  -2 -12    0.43   14.36
  34  -2 -12   -7.93   10.06
 -34   2  12    5.43   13.43
  34  -2 -13    2.28   13.72
 -34   2  13   -1.07   11.42
 -34  -2  13   -4.96   10.53
 -34   2  13   21.16   10.63
  34  -2 -13   -9.57   10.17
 -34   2  14   -0.86    9.67
  34  -2 -14    7.80    9.48
  34  -2 -14    1.74   13.41
 -34   2  14   -2.95   11.58
 -34  -2  14   10.71   10.36
 -34   2  15   -4.81   11.67
 -34   2  15   12.87   10.37
  34  -2 -15   13.48   10.15
  34  -2 -15    3.47   12.20
 -34  -2  15   -2.66   10.37
 -34   2  16   -1.45   11.79
 -34   2  16    5.42   10.58
  34  -2 -16    0.26   13.92
  34  -2 -16    7.02   10.93
 -34  -2  16  -12.48   10.21
 -34  -2  17    9.23    8.92
 -34   2  17  -11.55   10.00
  34  -2 -17   -1.91   12.25
 -34   2  17    5.26   13.05
  34  -2 -17    7.83    9.87
  34  -2 -18   -2.71   11.32
 -34   2  18    4.36   10.13
 -34   2  18   -1.92   11.46
 -34  -2  18    2.62    9.41
  34  -2 -18   -4.45   10.32
 -34   2  19  -19.96   10.43
 -34  -2  19    1.63    9.74
 -34   2  19   -4.11   11.80
  34  -2 -19    9.32   10.34
  34  -2 -19   -3.20   11.87
 -34   2  20  -16.16   10.09
 -34   2  20    0.97   11.43
  34  -2 -20    0.54   12.32
 -34  -2  20    3.51   10.88
  34  -2 -20   -5.75    8.82
  34  -4  -1   12.16   12.50
 -34  -4   1    9.06   10.53
  34   4  -1    0.84   14.44
 -34  -4   1    4.39   10.53
 -34   4   1    2.77   12.59
  34  -4  -1    3.28   13.18
  34  -4  -1    0.53    9.92
  34   4  -1    7.28   14.46
  34   4  -2    0.89   18.13
 -34   4   2  -14.49   14.13
  34  -4  -2    1.31   11.34
 -34  -4   2   -3.20   10.18
  34   4  -2    7.00   17.65
 -34  -4   2   16.54   10.98
  34  -4  -2    6.66   11.16
 -34   4   3    7.71   12.84
 -34   4   3    1.63   11.79
 -34  -4   3   13.39    9.51
 -34  -4   3   -2.72    9.40
  34  -4  -3   -0.01   11.00
  34  -4  -3   -0.79   10.86
  34  -4  -4   -0.80   10.87
 -34   4   4   11.70    9.63
 -34   4   4   12.23   11.82
 -34  -4   4    3.93   10.72
 -34  -4   4    7.72   10.72
  34  -4  -4    8.20   10.77
  34  -4  -5   14.72   12.66
 -34   4   5    4.47   10.03
 -34  -4   5   -0.84   10.37
 -34   4   5    1.73   10.83
 -34  -4   5    5.31   10.86
  34  -4  -5   -0.62   10.33
  34  -4  -6   16.92   10.12
 -34  -4   6    1.58    9.45
  34  -4  -6   11.91   13.32
 -34   4   6    1.41   10.17
 -34   4   6    3.83   10.44
 -34  -4   6   -5.54    9.66
  34  -4  -7   -9.73   10.02
 -34   4   7   19.53   12.18
  34  -4  -7   11.01   13.37
 -34  -4   7   -7.74   10.72
 -34   4   7    3.11   10.19
 -34  -4   7    4.40    9.98
 -34  -4   8    3.43    9.94
  34  -4  -8  -14.76   10.08
 -34   4   8    2.71   11.33
 -34   4   8    0.84    9.52
  34  -4  -8    9.97   13.10
  34  -4  -9    0.23   12.90
  34  -4  -9    8.12   10.61
 -34  -4   9    0.84    9.89
 -34   4   9    6.37   11.26
 -34   4   9   15.98   11.01
 -34  -4  10   18.32   10.93
  34  -4 -10    9.14   10.07
 -34   4  10   -6.83   10.84
  34  -4 -10    0.60   12.40
 -34   4  10    4.85   11.11
 -34   4  11   -4.53   11.00
  34  -4 -11   14.49    9.50
 -34  -4  11   -5.17   10.51
 -34   4  11   -2.28    9.55
  34  -4 -11   10.20   12.17
 -34   4  12    4.08   10.53
 -34  -4  12   12.75    9.43
  34  -4 -12  -22.42    9.86
  34  -4 -12  -11.48   11.83
 -34   4  12    4.43   11.42
 -34   4  13  -24.40   10.17
 -34  -4  13   13.19   10.28
  34  -4 -13    1.41   10.39
  34  -4 -13    0.25    9.91
 -34   4  13    8.19   10.52
 -34  -4  14  -14.98   10.14
 -34   4  14    2.50   11.07
  34  -4 -14    1.75   10.32
 -34   4  14   -2.87   10.31
  34  -4 -14   -8.09    8.73
  34  -4 -15    9.36   11.70
 -34  -4  15    5.02    9.19
 -34   4  15   -5.93    9.24
 -34   4  15   -2.61   10.75
  34  -4 -15    2.20   10.16
  34  -4 -16   10.64   11.89
 -34  -4  16  -16.97    9.74
 -34   4  16    2.29   11.07
  34  -4 -16    5.81   10.06
 -34   4  16   -6.80   10.26
  34  -4 -17    4.73   11.23
 -34  -4  17   16.90    9.37
 -34   4  17    5.58    9.27
 -34   4  17   11.49   10.84
  34  -4 -17   10.04    9.57
 -34   4  18    4.71   11.16
  34  -4 -18   11.36   10.13
  34  -4 -18    3.01   12.82
 -34  -4  18    6.47    9.95
 -34   4  18    5.35    9.85
 -34   4  19    0.71   10.30
  34  -4 -19    4.55   10.04
 -34   4  19    2.93   11.63
 -34  -4  19   -2.57   11.11
  34  -4 -19    5.35   11.81
 -34  -6   1   12.84    9.87
  34  -6  -1   -3.89   10.02
  34   6  -1   -2.97   13.14
 -34   6   1   -6.58   13.06
  34  -6  -1   10.60   12.29
 -34  -6   1    7.57   12.70
 -34  -6   1    6.56    9.91
 -34   6   1    1.92   10.26
 -34  -6   2   -8.45    9.70
  34  -6  -2   20.00   11.13
  34  -6  -2   -0.25   10.43
 -34  -6   2  -12.83    9.33
  34   6  -2   -4.87   15.43
 -34   6   2   -2.98   11.81
 -34   6   2    4.09    9.89
 -34  -6   3    7.63   10.32
  34  -6  -3    5.14   10.49
 -34   6   3   10.13   10.44
  34  -6  -3    7.25   11.35
 -34   6   3   13.94   10.49
 -34  -6   3   13.00   10.07
 -34  -6   4    5.42   10.50
 -34   6   4    0.86   10.59
 -34   6   4    8.73    9.79
  34  -6  -4   -1.60    9.45
  34  -6  -4   -3.68   10.91
 -34  -6   4  -13.32   10.59
 -34   6   5   -4.16   11.03
 -34  -6   5   30.36   10.22
 -34  -6   5  -10.30   10.25
 -34   6   5   -2.52    9.96
  34  -6  -5   13.95   10.92
  34  -6  -5    0.10   11.06
  34  -6  -6  -12.85   10.87
  34  -6  -6   -5.02   11.14
 -34  -6   6   -3.91   10.04
 -34  -6   6   -6.04    9.77
 -34   6   6   -3.08   11.01
 -34   6   6   -8.58   11.31
 -34   6   7  -13.60    9.43
  34  -6  -7   -1.30   10.42
 -34  -6   7    8.20   10.19
 -34   6   7   -4.07   10.67
  34  -6  -7    1.33   10.32
 -34  -6   7  -10.52    9.76
  34  -6  -8    7.60    9.93
 -34   6   8  -11.83   10.60
 -34  -6   8   -6.60   10.24
  34  -6  -8   -7.97    9.67
 -34   6   8  -13.33   11.40
 -34  -6   8   -3.85   10.94
  34  -6  -9    5.44   10.11
 -34   6   9    3.94    9.64
  34  -6  -9   -7.01   11.91
 -34  -6   9    7.62   10.10
 -34  -6   9    0.50   10.21
 -34   6   9    2.17   10.65
 -34   6  10    4.43   10.19
 -34   6  10   11.87   10.67
 -34  -6  10    3.68    9.40
  34  -6 -10   -2.61   10.16
 -34  -6  10   20.69   10.11
  34  -6 -10   -0.01   12.06
  34  -6 -11   14.40   10.21
 -34   6  11   -4.19    9.48
  34  -6 -11   -4.30   10.29
 -34  -6  11   -2.60    8.78
 -34   6  11    6.36   10.75
 -34  -6  11    0.02    9.84
  34  -6 -12   -6.06   12.00
 -34  -6  12    1.44   10.28
 -34   6  12    7.98    9.96
  34  -6 -12    2.56    8.92
 -34  -6  12  -23.13    9.73
 -34   6  12    4.02   10.37
  34  -6 -13    5.34   11.20
 -34   6  13   10.33   10.31
  34  -6 -13   -2.58   10.09
 -34  -6  13    5.45    9.88
 -34  -6  13  -11.70    9.91
 -34   6  13    0.13    9.89
 -34  -6  14    5.67    9.68
  34  -6 -14   -3.30    8.83
 -34   6  14   10.27    9.80
 -34   6  14   -2.18   11.90
 -34  -6  14   -3.80   10.33
  34  -6 -14    8.77   12.81
 -34  -6  15    5.42    9.35
 -34   6  15   -2.16   10.56
  34  -6 -15   -6.93    9.05
 -34   6  15   -7.58    9.20
  34  -6 -15    4.02   11.78
 -34  -6  15    2.76    9.65
 -34   6  16    6.14    9.46
 -34  -6  16   -9.26    9.22
 -34   6  16    2.65    9.96
  34  -6 -16   -5.87    9.76
  34  -6 -16    1.23   10.12
 -34  -6  16   -7.58    9.71
 -34   6  17    3.56   10.70
 -34  -6  17    1.59    4.53
 -34  -6  17    2.34    8.82
  34  -6 -17   -4.13   10.19
  34  -6 -17    2.54   10.13
 -34  -6  17    5.03    4.68
 -34  -6  17   -5.66    8.32
 -34   6  17   -4.24    9.95
 -34   6  18    0.93   10.06
 -34   6  18    9.27    7.00
 -34  -6  18   -2.15    9.24
  34  -6 -18   -1.64   11.55
 -34  -6  18    1.97   10.04
  34  -6 -18   -6.26    9.68
 -34   8   1  -11.08    9.23
  34   8  -1    1.41   13.54
 -34  -8   1    1.39   13.09
 -34  -8   1    5.21   10.30
  34  -8  -1    4.81   11.76
  34  -8  -1   11.84    9.62
 -34  -8   1    7.94   10.42
 -34   8   1   10.04   10.31
 -34  -8   2   -7.03    9.73
  34   8  -2   -1.69   13.72
 -34   8   2  -11.41   11.14
 -34   8   2   -8.99    9.58
  34  -8  -2    6.33   10.29
 -34  -8   2   -1.93   13.53
 -34  -8   2   -2.56    9.99
  34  -8  -2    0.76   11.16
 -34  -8   3    2.23    8.75
  34   8  -3    1.63   16.48
 -34  -8   3    4.46   16.85
 -34   8   3   -1.53   10.58
  34  -8  -3   -5.23    9.58
  34  -8  -3    0.76   10.89
 -34  -8   3   -4.94    9.95
 -34   8   3    6.87    9.99
 -34  -8   4   -7.71   10.28
 -34   8   4   -5.37   10.69
 -34  -8   4   -0.38   10.09
  34  -8  -4    4.95   11.29
  34  -8  -4   10.17   10.87
 -34   8   4   -3.22   10.85
 -34  -8   5   -6.90    9.98
 -34  -8   5    0.96    8.92
  34  -8  -5    9.91   10.87
 -34   8   5   -4.34   11.49
 -34   8   5   -1.71   10.88
  34  -8  -5    0.68   10.49
 -34   8   6   -0.23    9.94
 -34  -8   6    8.40    9.92
  34  -8  -6   11.32   10.32
  34  -8  -6   -5.28   11.27
 -34   8   6    6.39   10.78
 -34  -8   6    0.60    9.45
 -34  -8   7    3.84    9.82
 -34   8   7    8.86    9.83
  34  -8  -7    8.06    9.48
 -34  -8   7    9.84   10.35
  34  -8  -7    9.98   10.63
 -34   8   7   -0.72    9.90
  34  -8  -8  -10.11   11.59
 -34   8   8   13.96   10.30
 -34  -8   8   -5.52   10.10
 -34   8   8    4.62   10.66
 -34  -8   8    0.02   10.06
  34  -8  -8   -2.35    9.80
 -34   8   9   -2.67   10.02
 -34  -8   9   -6.01   10.36
  34  -8  -9   -1.36   10.02
  34  -8  -9   -8.37   11.17
 -34   8   9    0.67    9.49
 -34  -8   9   12.73   10.13
 -34   8  10    5.78   10.42
  34  -8 -10   -9.65   11.47
  34  -8 -10    7.76   10.15
 -34  -8  10    6.63    9.72
 -34  -8  10   12.06   10.10
 -34   8  10    0.90    9.30
 -34  -8  11    6.71    9.14
  34  -8 -11    0.26   10.59
 -34  -8  11    0.73    9.75
 -34   8  11  -14.16   10.76
  34  -8 -11    6.53   10.03
 -34   8  11    0.95   10.33
 -34  -8  12   12.50   10.82
  34  -8 -12    5.30   11.83
 -34   8  12   10.76    9.95
 -34   8  12  -13.35    9.98
 -34  -8  12    5.78   10.25
  34  -8 -12   -4.33    9.07
 -34  -8  13   -5.60   10.12
  34  -8 -13    8.45    9.49
 -34  -8  13   -3.52    9.18
 -34   8  13   10.15    9.53
 -34   8  13    8.62    9.86
  34  -8 -13   -0.77   10.34
 -34   8  14   -2.30    8.69
 -34   8  14    1.94    5.24
 -34  -8  14    3.83    8.12
  34  -8 -14   -3.52    5.43
 -34  -8  14   -3.18    4.72
 -34  -8  14   -0.54    9.04
  34  -8 -14   -2.59    9.49
 -34   8  14    4.74    9.73
  34  -8 -14    4.36    8.61
  34  -8 -15    0.67    8.29
  34  -8 -15   -3.87    9.43
 -34 -10   1   -3.16    9.13
  34 -10  -1   -3.01    8.68
 -34  10   1   15.33    9.70
 -34  10   1    3.76    8.60
  34  10  -1    6.50   12.67
  34 -10  -1   -1.76    4.89
 -34  10   1    4.61    5.10
 -34 -10   1    1.90   12.77
  34 -10  -1   -0.02   11.07
 -34 -10   1   14.56    9.62
  34  10  -2    3.36   13.01
 -34 -10   2   -3.53    9.71
 -34  10   2   -1.63   10.46
 -34 -10   2    7.51    9.29
  34 -10  -2    1.70   10.41
 -34  10   2    7.02   11.18
 -34 -10   2    3.29   14.03
  34 -10  -2   -0.19   11.01
 -34 -10   3    1.95    8.24
 -34 -10   3   -2.18   14.68
  34  10  -3   -4.33   16.24
 -34 -10   3    2.23    4.56
 -34 -10   3   -0.20    9.79
  34 -10  -3   -2.76   10.61
  34 -10  -3    5.12   10.31
 -34  10   3    0.88   10.13
 -34  10   3   14.37    9.84
  34  10  -4    0.40   18.84
  34 -10  -4   -3.02    4.97
 -34 -10   4   -0.57    6.55
 -34 -10   4   -1.77    4.83
  34 -10  -4   -0.82    8.52
 -34  10   4   -0.90   10.05
 -34  10   4   -1.03    9.55
  34 -10  -4    5.96   10.39
 -34 -10   4    1.79   18.59
 -34 -10   4  -16.74    9.72
  34 -10  -5   -3.75    8.21
 -34  10   5   14.44    9.51
 -34 -10   5    5.44    9.94
  34 -10  -5    4.62    5.56
 -34  10   5    4.50   10.06
  34 -10  -5    4.81    8.36
 -34 -10   5   -1.85    9.70
  34 -10  -5    5.26    4.96
  34 -10  -6    6.04    8.84
 -34  10   6   -0.90    9.83
 -34 -10   6   -7.05   10.00
 -34  10   6    2.02   11.08
 -34 -10   6   -8.53    9.40
  34 -10  -6    4.54    5.60
  34 -10  -6    1.44   10.81
  34 -10  -7    6.57    5.06
 -34 -10   7   -1.15    4.57
 -34  10   7   -0.08    8.29
 -34 -10   7   -0.84    4.51
  34 -10  -7   -3.00    8.70
 -34  10   7   -0.43    4.85
 -34  10   7   -5.25    7.31
 -34 -10   7   -6.05    7.95
 -34 -10   7   -6.61    7.97
  34 -10  -7  -14.25   10.41
 -34  10   7    1.86    4.80
 -34  10   8   -2.43    9.36
 -34 -10   8   -7.15    9.41
  34 -10  -8   -3.70    9.42
 -34 -10   8   -0.64    4.54
 -34  10   8    0.73   10.00
 -34 -10   8    9.30    8.09
  34 -10  -8    1.59    9.97
 -34 -10   9    2.28    9.71
  34 -10  -9   -6.33    9.93
  34 -10  -9    9.47   11.14
  33   1  -1   39.20   14.48
  33  -1  -1   39.25   11.20
  33  -1  -1   20.08   13.89
 -33   1   1   21.26   11.04
  33   1  -1   27.61   14.63
 -33  -1   1   33.84   11.39
 -33  -1   2  -13.33   11.05
  33   1  -2    9.97   13.80
  33   1  -2    2.57   15.41
  33  -1  -2   -1.96   12.97
 -33   1   2    1.91   10.93
  33  -1  -2  -13.87   13.71
  33   1  -3   20.96   16.98
 -33  -1   3    8.34   11.44
  33  -1  -3   28.83   13.43
  33   1  -3   16.38   18.45
 -33   1   3   18.24   11.72
  33  -1  -3   16.97   10.98
  33  -1  -3   10.05   14.01
  33   1  -4    4.15   25.29
  33  -1  -4   -0.64   14.33
  33  -1  -4    0.21   14.95
 -33  -1   4   18.68   11.22
  33  -1  -4    2.68   11.38
 -33   1   4    5.10   10.99
  33   1  -4    5.72   23.73
  33  -1  -5   -6.30   11.06
  33  -1  -5    2.57   14.95
  33  -1  -5   -8.29   14.14
 -33  -1   5   -6.38   11.49
 -33   1   5  -12.41   11.23
  33  -1  -6   -5.64   17.08
 -33   1   6   18.22   11.52
 -33  -1   6  -12.90   11.83
  33  -1  -6    6.67   12.65
  33  -1  -6   -2.46   16.90
 -33  -1   7   26.43   11.40
  33  -1  -7   17.62   11.29
  33  -1  -7   11.65   17.98
 -33   1   7   -0.35   11.33
 -33   1   8   -1.48   11.36
  33  -1  -8   -7.78   11.60
 -33  -1   8   15.67   10.09
  33  -1  -8    5.07   16.55
 -33   1   9   -6.28   10.29
 -33  -1   9   14.10   10.04
 -33   1   9    8.17   16.67
  33  -1  -9    1.58   17.23
  33  -1  -9   -5.13    9.88
 -33   1  10  -11.08   10.41
  33  -1 -10   26.55    9.78
 -33   1  10   -6.99   16.21
 -33  -1  10  -21.21   10.25
  33  -1 -10    5.59   16.60
 -33  -1  11   -4.18    9.66
 -33   1  11   -0.77   15.34
  33  -1 -11  -26.11   10.64
  33  -1 -11    1.15   15.94
 -33   1  11    2.25   10.65
  33  -1 -12   -0.07   10.56
 -33   1  12    0.62   14.72
  33  -1 -12    3.98   15.39
 -33   1  12  -19.61   10.87
 -33  -1  12   -4.47   10.75
  33   1 -12   17.10   10.08
  33   1 -13    0.86   10.86
 -33   1  13    5.53   12.92
 -33  -1  13  -12.15   10.65
  33  -1 -13    3.75   14.54
 -33   1  13    5.16    9.82
  33  -1 -13   15.04   11.09
 -33   1  14    4.60   11.56
  33   1 -14    8.82   10.18
  33  -1 -14   -2.19   10.18
 -33   1  14    6.69   12.67
 -33  -1  14    1.62   10.16
  33  -1 -14    7.15   13.51
  33  -1 -15    0.53   13.24
  33   1 -15    2.44    9.02
  33  -1 -15  -13.65   10.10
 -33   1  15    6.87   11.42
 -33   1  15    0.23   13.86
 -33  -1  15   -5.59   10.57
  33  -1 -16    7.51    9.88
 -33  -1  16   -8.38   10.49
  33  -1 -16    2.18   13.22
 -33   1  16    2.08   11.41
 -33   1  16   -2.83    9.50
 -33   1  17    1.66   13.02
 -33  -1  17   -8.37    9.85
  33  -1 -17   -1.35   13.73
 -33  -1  17   -2.07   21.36
  33  -1 -17    3.47    9.93
 -33   1  17    6.18   10.05
 -33  -1  17    2.98   21.77
  33  -1 -18    1.67   13.77
 -33  -1  18    4.38   17.29
 -33  -1  18    3.85   17.01
 -33  -1  18   -6.93    9.19
 -33   1  18    4.83    9.83
  33  -1 -18   -7.13    9.79
 -33   1  18    1.98   13.24
 -33  -1  19   -2.73   14.83
  33  -1 -19    3.14   10.43
  33  -1 -19    5.31   12.68
 -33  -1  19    2.16   15.73
 -33   1  19    2.39    9.92
 -33  -1  19   -4.59   10.05
 -33   1  19    0.49   13.05
 -33   1  20    1.24   12.23
 -33   1  20    3.45    8.96
 -33  -1  20   -3.44   15.59
 -33  -1  20    1.64   15.69
 -33  -1  20   -3.16    9.72
  33  -1 -20    0.26    8.97
  33  -1 -20    8.75   12.81
 -33  -1  21    7.34   10.24
 -33   1  21    1.27    4.94
  33  -1 -21   -0.87   10.26
  33  -1 -21   -4.36   12.32
 -33   1  21   -0.16   12.95
 -33   1  21   -0.61    8.76
 -33  -1  21   -2.85   15.57
 -33  -1  21   -2.46   13.50
  33  -3  -1   -5.21   10.63
 -33   3   1   -7.78   11.08
  33   3  -1   -1.08   14.94
 -33  -3   1  -16.62   10.65
  33   3  -1   -1.59   14.48
  33  -3  -1    8.87   12.65
 -33  -3   1    9.78   11.19
  33  -3  -1   -0.99   10.54
  33  -3  -2   16.23   10.53
  33   3  -2   11.93   19.79
  33  -3  -2   10.73   13.36
 -33  -3   2   11.22   10.44
 -33   3   2   23.66   13.24
  33   3  -2   10.71   19.56
  33  -3  -2   16.60   13.34
 -33  -3   2   21.41   10.52
  33  -3  -3    2.77   11.79
 -33  -3   3   16.47    9.88
 -33  -3   3   11.69   10.52
  33  -3  -3   -0.24   11.21
 -33   3   3    6.31   11.61
  33  -3  -4    1.30   11.57
  33  -3  -4   10.76   13.53
 -33   3   4   -1.91   11.46
 -33  -3   4    3.07   11.22
 -33   3   4   -1.10   10.56
 -33   3   5    6.88   11.71
 -33  -3   5   10.17   10.13
  33  -3  -5    8.45   11.21
 -33   3   5   17.34   12.80
  33  -3  -5   18.90   12.21
 -33  -3   6   -1.96    9.82
  33  -3  -6   10.10   11.57
  33  -3  -6    0.61   10.33
 -33   3   6   14.75   10.72
 -33   3   6   16.46   12.73
  33  -3  -7   14.72   10.85
  33  -3  -7    9.42   13.00
 -33   3   7   -2.08   11.86
 -33   3   7   -2.99   10.55
 -33  -3   7    0.98   10.45
  33  -3  -8    1.27   12.80
 -33   3   8    1.28   11.92
  33  -3  -8   13.01    9.71
 -33   3   8    2.08   10.25
 -33  -3   8   -2.23   11.09
 -33  -3   9   18.14   10.76
  33  -3  -9   -2.72   10.68
 -33   3   9   -2.76   11.30
  33  -3  -9    1.28   13.55
 -33   3   9   -0.30   12.08
 -33   3  10  -17.03   10.67
 -33  -3  10    9.46    9.85
  33  -3 -10    4.19    9.53
 -33   3  10   -9.02   12.11
  33  -3 -10   13.24   13.19
  33  -3 -11   -5.58   14.23
 -33   3  11  -25.39   10.68
  33  -3 -11    1.05    9.80
 -33   3  11   11.20   12.20
 -33  -3  11   -2.92   10.51
 -33  -3  12   11.16   10.76
 -33   3  12    0.50   12.31
  33  -3 -12    4.25    9.75
  33  -3 -12   -1.06   14.50
 -33   3  12   -4.18   10.31
  33  -3 -13   -3.75   11.11
 -33   3  13  -11.91    9.25
  33  -3 -13   23.03   10.00
 -33  -3  13    3.59   10.01
 -33   3  13    2.17   11.53
  33  -3 -14  -16.61   10.32
 -33   3  14   -2.84   11.32
  33  -3 -14   -1.14   12.20
 -33  -3  14   -3.02   10.38
 -33   3  14    3.43   10.43
 -33  -3  15    4.02   10.44
 -33   3  15   -6.62   10.39
  33  -3 -15   -9.01   10.27
  33  -3 -15   -1.50   11.36
 -33   3  15   -5.73   10.11
 -33  -3  16    3.89    9.69
  33  -3 -16   -3.16   10.66
 -33   3  16   -7.48   11.71
 -33   3  16   11.62    9.01
  33  -3 -16   -3.41   11.42
  33  -3 -17    0.62   12.26
 -33   3  17    5.87   11.36
  33  -3 -17   10.64    9.38
 -33   3  17   -3.96   10.23
 -33  -3  17   16.72    9.84
 -33   3  18    4.77   10.15
 -33   3  18   -0.86   10.73
  33  -3 -18    3.95    8.99
 -33  -3  18    0.73   10.56
  33  -3 -18    3.73   11.35
  33  -3 -19    5.55   11.83
 -33   3  19   -1.97   11.61
 -33  -3  19   10.36   10.34
  33  -3 -19  -10.66   10.46
 -33   3  19    4.41   10.84
 -33   3  20    2.47    9.65
  33  -3 -20    3.32    8.31
  33  -3 -20    9.46   12.78
 -33  -3  20    1.91   10.77
 -33   3  20   -3.98   11.20
  33  -3 -20   -3.48    4.99
 -33  -5   1   -5.17    9.35
 -33   5   1    9.41   12.06
  33  -5  -1  -12.24    9.82
  33  -5  -1    5.35   10.78
  33   5  -1   11.42   14.20
 -33  -5   1   10.47    9.44
 -33  -5   2   -8.79   10.02
  33  -5  -2   10.09   11.67
 -33   5   2   12.70   11.43
  33   5  -2   -1.12   16.72
 -33  -5   2   -2.78   10.23
 -33   5   2   18.61   10.67
  33  -5  -2    7.91   12.35
 -33   5   3   -8.76   11.62
  33  -5  -3    0.83   12.46
 -33  -5   3   -1.27   10.56
 -33  -5   3    9.28   10.84
 -33   5   3   13.42   11.21
  33  -5  -3  -20.49   12.44
 -33  -5   4   15.01    9.99
  33  -5  -4   -0.49   11.93
 -33   5   4   -6.56   10.75
 -33  -5   4   -2.36   10.11
  33  -5  -4    2.57   10.14
 -33   5   4   11.42   12.89
  33  -5  -5   -4.83   11.65
 -33  -5   5    5.08   10.54
 -33  -5   5   10.75   10.84
 -33   5   5    3.25   10.55
 -33   5   5  -15.22   11.80
  33  -5  -5    9.02    9.97
 -33  -5   6   12.47   10.47
 -33  -5   6    1.49   10.09
  33  -5  -6   -3.23   10.30
  33  -5  -6   -4.97   11.07
 -33   5   6   -6.95   10.88
 -33   5   6   -3.15    9.82
  33  -5  -7   -2.73    9.50
 -33  -5   7   -5.10   10.32
 -33  -5   7    2.71    9.76
  33  -5  -7   -6.86   10.62
 -33   5   7  -14.04   11.39
 -33   5   7   -5.84   10.43
 -33  -5   8   13.74   10.49
 -33  -5   8    9.80   10.60
 -33   5   8  -11.80    9.78
  33  -5  -8    0.51    9.71
 -33   5   8   -0.20    9.28
  33  -5  -8   -4.02   11.92
  33  -5  -9    3.88   11.87
 -33  -5   9    1.49    9.96
 -33   5   9    3.15   10.42
 -33  -5   9  -15.41   10.81
 -33   5   9   -4.75   10.49
  33  -5  -9    0.41    9.85
 -33   5  10   -5.39   10.47
  33  -5 -10    1.11   10.66
 -33   5  10    3.80   11.05
 -33  -5  10   -4.28   10.05
 -33  -5  10   16.92   10.62
  33  -5 -10    2.25   10.41
 -33  -5  11    1.29   10.12
 -33   5  11    4.15   11.16
  33  -5 -11    4.76   11.05
  33  -5 -11    7.78   10.72
 -33  -5  11    3.23    9.39
 -33   5  11    0.21   10.93
  33  -5 -12   -5.97   10.28
 -33   5  12    7.96   11.44
 -33  -5  12  -12.61   10.24
  33  -5 -12    5.55   11.04
 -33   5  12  -13.55   10.67
 -33  -5  12  -17.31   10.01
 -33   5  13    9.83   10.17
 -33  -5  13    4.17   10.97
 -33   5  13   12.45   11.49
  33  -5 -13    3.15   12.80
 -33  -5  13  -11.74   10.29
  33  -5 -13    0.21   10.31
 -33  -5  14   -3.23    9.71
  33  -5 -14   -4.32   12.84
 -33   5  14  -12.17    9.65
 -33  -5  14   -9.91    9.95
  33  -5 -14    6.77    9.84
 -33   5  14  -13.00   11.43
 -33  -5  15   -0.42    8.99
  33  -5 -15   -4.98   10.28
 -33   5  15  -26.58   10.46
 -33  -5  15    6.43    9.55
 -33   5  15   -1.71   11.02
  33  -5 -15   12.00   11.63
  33  -5 -16   -6.06    8.85
 -33   5  16    3.92    9.84
  33  -5 -16    0.28   11.11
 -33   5  16    6.13   11.41
 -33  -5  16    4.94   10.06
 -33  -5  16    8.93    8.96
 -33   5  17   -2.53   10.26
 -33   5  17   -5.11   11.36
  33  -5 -17   -4.85    9.03
 -33  -5  17   -0.88   10.41
 -33  -5  17    0.83   10.54
  33  -5 -17    4.62   12.11
  33  -5 -18    3.62    9.35
 -33   5  18   -3.82   10.76
 -33  -5  18    6.89   10.15
  33  -5 -18    9.61   11.37
 -33   5  18    5.75    9.48
 -33  -5  18    8.33   10.04
  33  -5 -19   -4.49   10.83
 -33   5  19    3.12    9.77
  33  -5 -19    1.16   11.65
 -33   5  19    6.29    9.78
 -33  -5  19   -0.85    4.69
 -33  -5  19   -1.28    8.94
 -33  -5  19    2.00    8.49
  33   7  -1    0.32   12.75
 -33   7   1   -1.78   12.43
 -33  -7   1   -6.12   12.54
 -33   7   1   -0.56   10.43
  33  -7  -1    1.12   11.96
 -33  -7   1    8.17    9.20
  33  -7  -1   -5.67   11.79
 -33  -7   1   -4.87   10.10
 -33  -7   2    4.15    9.37
 -33  -7   2    8.14   10.13
 -33  -7   2   -3.60   13.93
  33  -7  -2  -21.13   10.90
  33  -7  -2    9.15    9.35
 -33   7   2    2.14   11.85
  33   7  -2    1.84   13.92
 -33   7   2    9.15    9.95
  33   7  -3   -1.57   16.83
 -33  -7   3    2.74   16.85
 -33  -7   3   -5.68   10.07
 -33   7   3   -1.23   10.58
  33  -7  -3    4.14   10.65
 -33   7   3   12.05   12.27
  33  -7  -3   -1.76   11.55
 -33  -7   3   -8.64   10.13
 -33  -7   4   -4.41   11.04
 -33   7   4   -6.56   10.81
  33  -7  -4    3.45   10.92
 -33   7   4    0.30   10.88
 -33  -7   4   -0.68   10.18
  33  -7  -4   -8.52   10.23
 -33  -7   5   17.36    9.15
 -33  -7   5    4.34    9.97
  33  -7  -5    2.84   10.79
 -33   7   5   14.13    9.94
  33  -7  -5    2.56    9.87
 -33   7   5  -14.84   11.79
  33  -7  -6   -4.73   10.91
 -33   7   6   16.33   10.77
 -33  -7   6    6.65   10.07
 -33  -7   6    7.54   10.10
  33  -7  -6   12.72   10.12
 -33   7   6    6.49    9.89
 -33  -7   7    0.37   10.62
 -33   7   7   -0.75   10.05
 -33  -7   7    1.43   10.17
  33  -7  -7    3.86   11.06
 -33   7   7    9.52    9.92
  33  -7  -7   -6.41    9.73
 -33  -7   8   -9.07    8.88
  33  -7  -8   -9.18   10.96
 -33  -7   8   -8.04   10.26
 -33   7   8  -13.89   11.21
  33  -7  -8    1.04   10.65
 -33   7   8    4.44   10.46
 -33   7   9  -21.29   10.60
  33  -7  -9   -3.42   11.53
 -33  -7   9   -6.13    8.96
 -33  -7   9  -12.76   10.36
 -33   7   9    6.77    9.72
  33  -7  -9   16.69   10.29
 -33   7  10  -13.88   10.63
 -33  -7  10   -1.61    9.71
  33  -7 -10   -4.80   10.06
 -33  -7  10   -0.85    9.04
 -33   7  10    5.16    9.65
  33  -7 -10    6.52   10.86
 -33  -7  11   -0.24    9.77
  33  -7 -11   14.21   10.76
 -33   7  11    1.77    9.34
 -33   7  11   19.63   11.01
 -33  -7  11   -2.46    9.63
  33  -7 -11    7.99    9.17
  33  -7 -12    3.00   10.29
 -33   7  12    3.43   10.67
 -33   7  12   -7.34   10.62
 -33  -7  12   13.75   10.13
 -33  -7  12   -1.15    8.77
  33  -7 -12    1.78   10.61
  33  -7 -13    0.82    8.94
 -33  -7  13  -22.49   10.74
 -33  -7  13    3.11   10.01
 -33   7  13   -3.31    8.98
 -33   7  13   -6.75    9.16
  33  -7 -13   -2.08   11.77
 -33  -7  14    4.88    9.26
 -33   7  14   -5.33    9.88
 -33  -7  14  -11.19    9.92
  33  -7 -14   -8.35    9.58
  33  -7 -14    2.77   11.34
 -33   7  14   -0.36   10.01
 -33  -7  15    5.76    9.36
 -33   7  15   10.10   10.16
 -33   7  15   -4.08    9.60
  33  -7 -15    7.85    9.73
  33  -7 -15   10.25   10.83
 -33  -7  15    4.51    9.39
 -33  -7  16    3.59   10.00
  33  -7 -16   10.61   11.83
 -33  -7  16   10.52    9.96
 -33   7  16    7.39   10.11
  33  -7 -16   13.56    9.97
 -33   7  16   10.46   10.33
  33  -7 -17    2.18    9.22
  33  -7 -17  -10.08    8.39
 -33   7  17    7.14    8.55
 -33  -7  17    3.30    8.68
  33  -9  -1   -0.84   11.43
 -33   9   1  -13.75   10.62
 -33  -9   1    3.70   11.90
 -33   9   1   -7.26   10.77
  33   9  -1    3.12   13.18
 -33  -9   1   -8.03   10.23
  33  -9  -1    1.45   11.50
 -33  -9   1   -0.08   10.22
 -33   9   2   10.28   11.19
  33  -9  -2   -1.29   10.32
 -33   9   2    6.74    8.96
  33   9  -2   -0.29   11.75
 -33  -9   2   -4.52    9.40
  33  -9  -2   -5.86   11.08
 -33  -9   2   -0.35    9.43
 -33  -9   2   -5.55   12.13
 -33   9   3    8.77   11.30
 -33   9   3   -7.06    9.70
 -33  -9   3   -4.65    9.38
  33   9  -3    1.86   13.34
  33  -9  -3   -5.89   10.24
 -33  -9   3    0.00   14.29
 -33  -9   3   15.19    8.63
  33  -9  -3   -2.63    9.77
 -33   9   4   -4.28   10.68
 -33   9   4   12.97    9.09
  33   9  -4   -1.00   17.08
 -33  -9   4   -3.82    8.90
 -33  -9   4   -4.17    9.13
  33  -9  -4   -0.98   10.30
  33  -9  -4    8.58    9.83
 -33  -9   4   -4.12   16.20
  33  -9  -5    1.97   10.65
 -33  -9   5    2.55    9.39
 -33   9   5   -7.90   10.06
 -33  -9   5    1.94    8.43
 -33   9   5   -3.23   11.12
  33  -9  -5   11.63   10.47
 -33  -9   6    1.88    9.22
 -33   9   6    3.44   10.08
  33  -9  -6    6.68    9.15
 -33   9   6    0.17   10.53
 -33  -9   6   -0.14    8.51
  33  -9  -6   -5.23   10.64
 -33  -9   7   -5.22    9.85
 -33  -9   7    2.65    9.18
 -33   9   7   -0.67   10.15
  33  -9  -7    2.61   10.08
 -33   9   7   14.92   10.38
  33  -9  -7  -11.13   11.22
 -33   9   8   -7.39   10.27
  33  -9  -8   19.07    9.95
 -33   9   8   14.74   10.54
  33  -9  -8   -0.04   11.44
 -33  -9   8   10.55   10.48
 -33  -9   8    0.29   10.35
  33  -9  -9   -5.09   11.26
 -33   9   9    5.31   10.70
 -33  -9   9    2.60    9.94
  33  -9  -9  -14.37   10.34
 -33   9   9   -2.56   10.33
 -33  -9   9    1.83    8.90
 -33   9  10  -10.39   10.91
 -33   9  10   -1.27   10.49
 -33  -9  10    4.74   10.48
  33  -9 -10   -6.52   12.40
 -33  -9  10    2.55   10.39
  33  -9 -10  -12.22   10.32
 -33  -9  11    4.31    8.93
 -33  -9  11    1.04   10.36
 -33   9  11    6.63   10.24
  33  -9 -11   -2.23    8.95
 -33   9  11  -13.13   10.54
  33  -9 -11   -7.94   11.41
 -33  -9  12   -1.79    9.69
  33  -9 -12   -3.35   11.69
 -33   9  12   -0.70    7.45
 -33   9  12    0.45    4.70
  33  -9 -12    4.03    7.90
 -33  -9  12    2.58    9.74
 -33   9  12    2.42   10.00
  33  -9 -12    9.44    5.08
 -33   9  13   -0.01    4.83
  33  -9 -13   -1.87    9.63
 -33   9  13    5.65    8.12
  33  -9 -13    8.97    8.89
 -32   0   1    5.19   11.27
  32   0  -1    3.70   13.60
  32   0  -1    3.85   12.79
 -32   0   2   42.07   11.61
  32   0  -2   37.97   14.21
  32   0  -2   31.39   13.84
 -32   0   3   -9.32   11.31
  32   0  -3    1.88   16.54
  32   0  -3    4.37   15.07
  32   0  -4   -3.33   18.06
  32   0  -4   11.19   16.14
 -32   0   4    7.48   11.26
 -32   0   5    3.44   11.51
  32   0  -5   -1.99   18.02
  32   0  -5   -3.27   17.28
  32   0  -6    4.33   22.55
  32   0  -6   -6.34   11.39
  32   0  -6    9.35   21.77
 -32   0   6   -3.66   10.97
  32   0  -7  -13.44   12.14
 -32   0   7   -2.70   12.24
 -32   0   8   10.84   10.56
  32   0  -8   -0.40   11.30
 -32   0   9  -14.70   10.22
  32   0  -9    4.47    9.74
  32   0 -10   24.44    9.88
 -32   0  10   15.42   11.13
 -32   0  11   24.76   10.86
  32   0 -11  -22.87   11.01
  32   0 -12    9.47   10.25
  32   0 -12    1.86   20.05
 -32   0  12    1.98   25.02
 -32   0  12    4.32   10.75
  32   0 -13    0.45   18.37
 -32   0  13   16.45   11.16
  32   0 -13   -3.02   10.93
 -32   0  13   -5.69   18.49
 -32   0  14   -1.02   15.94
 -32   0  14   -6.81   10.03
  32   0 -14    4.10   10.33
  32   0 -14    1.74   15.27
 -32   0  15   -7.71    9.99
  32   0 -15  -19.23    9.94
  32   0 -15   -0.08   14.55
 -32   0  15   -0.61   14.31
 -32   0  16   15.01   10.32
  32   0 -16    3.23   13.57
 -32   0  16   -1.73   14.01
  32   0 -16    1.93   10.13
  32   0 -17    3.78   11.93
  32   0 -17    8.38   10.64
 -32   0  17    5.57   10.46
 -32   0  17   -0.34   13.88
 -32   0  18    8.15   14.05
 -32   0  18   11.38    9.61
  32   0 -18   23.23    9.37
  32   0 -19  -16.83    9.17
 -32   0  19   -0.52   12.34
 -32   0  19   -1.64    9.26
 -32   0  20    0.19   12.10
 -32   0  20    8.51    9.71
  32   0 -20    2.90   10.13
 -32   0  20   -0.86   12.76
  32   0 -21    2.85    4.55
 -32   0  21   -3.56   12.94
 -32   0  21    0.15   13.84
 -32   0  21    3.81   10.84
  32   0 -21    4.86    9.33
 -32  -2   1  -10.49   11.26
  32   2  -1    3.74   15.35
 -32   2   1   -4.69   13.06
 -32  -2   1   21.71   11.52
  32  -2  -1    9.09   12.58
  32   2  -1    1.49   13.29
  32  -2  -1   11.93   13.08
  32  -2  -1   14.85   11.30
  32  -2  -2   19.60   10.42
  32  -2  -2   11.15   13.77
 -32   2   2   -4.34   12.85
  32   2  -2   -7.75   18.46
 -32  -2   2    1.23   12.71
  32  -2  -2    2.17   10.96
  32   2  -2   -1.06   17.15
 -32  -2   3   16.31   11.54
 -32   2   3   13.44   12.77
  32  -2  -3   24.97   13.81
  32  -2  -3   25.12   13.42
  32   2  -3   17.69   23.17
  32  -2  -3   18.27   11.12
  32   2  -3   23.55   22.42
 -32  -2   4   32.92   11.62
 -32   2   4   12.12   11.26
  32  -2  -4   21.55   11.15
  32  -2  -4    6.50   11.12
 -32   2   5   16.12   11.30
  32  -2  -5  -10.92   10.35
 -32  -2   5   26.96   11.83
  32  -2  -5   -5.46   13.64
 -32   2   5   -2.63   13.05
 -32   2   6   40.13   11.59
 -32  -2   6    4.83   11.67
  32  -2  -6   13.31   11.29
  32  -2  -6   25.77   15.41
 -32   2   6   20.63   12.89
  32  -2  -7    2.80   11.62
 -32  -2   7   19.88   10.28
  32  -2  -7    4.50   15.98
 -32   2   7    3.86   14.13
 -32   2   7   15.37   11.70
 -32   2   8  -13.66   14.70
  32  -2  -8  -14.62   11.10
 -32  -2   8    2.10    9.64
  32  -2  -8    1.75   15.86
 -32   2   8    4.94   11.50
 -32   2   9    2.50   13.13
  32  -2  -9   12.79    9.33
 -32  -2   9    3.17   10.47
 -32   2   9    9.35   10.00
  32  -2  -9    4.21   14.18
  32  -2 -10   -1.65   15.02
 -32  -2  10   12.11   10.07
  32  -2 -10    2.51   10.20
 -32   2  10   -3.02   10.22
 -32   2  10    2.09   12.85
 -32   2  11    0.24   12.80
  32  -2 -11   -4.41   14.99
 -32  -2  11   28.92   11.04
 -32   2  11    7.75   11.09
  32  -2 -11   17.89   10.62
  32  -2 -12   15.98   10.25
 -32  -2  12   -6.88   10.15
  32  -2 -12    3.81   15.41
 -32   2  12   -4.72   10.70
 -32   2  12    5.61   12.61
  32  -2 -13    0.56   13.71
 -32   2  13   -5.45   10.90
  32  -2 -13    3.77   10.60
 -32  -2  13    5.69   10.86
 -32   2  13    6.21   13.24
  32  -2 -14   -3.00   12.85
 -32  -2  14    9.73    9.17
 -32   2  14   -8.01   10.95
 -32   2  14   -1.50   13.13
  32  -2 -14    0.61    9.99
 -32   2  15   -2.00   10.06
 -32   2  15   -3.54   11.41
  32  -2 -15    7.73   10.00
  32  -2 -15   -5.85   12.28
 -32  -2  15  -11.45   10.32
 -32   2  16   -0.48   10.47
 -32  -2  16   -3.73   10.33
  32  -2 -16   -0.94   11.94
  32  -2 -16   -6.57   10.38
 -32   2  16   -2.87   11.44
 -32  -2  17    0.78    9.23
 -32   2  17   -7.73   10.08
 -32   2  17    1.44   11.00
  32  -2 -17  -14.84    9.81
  32  -2 -17    0.46   10.96
 -32  -2  18    3.47   10.35
  32  -2 -18  -11.02   12.06
 -32   2  18   29.35    9.99
  32  -2 -18    2.31    9.89
 -32   2  18   -6.21   11.48
 -32  -2  19   14.60   10.30
 -32   2  19   14.83   10.13
  32  -2 -19    1.49   12.67
 -32  -2  19   -3.10   18.40
 -32  -2  19    5.17   19.33
  32  -2 -19    5.46   10.42
 -32   2  19    1.61   10.97
 -32  -2  20    1.15   16.50
 -32  -2  20   -1.68   10.41
  32  -2 -20   -1.61    9.16
 -32   2  20    2.63    8.26
 -32  -2  20    1.14   16.63
  32  -2 -20   -9.12   12.33
 -32   2  20    3.02   11.85
 -32   2  21    0.42   10.05
 -32  -2  21    1.49   10.09
 -32   2  21   -0.95   12.03
 -32  -2  21    4.84   16.64
 -32  -2  21    2.95   16.47
  32  -2 -21    1.98   11.42
  32  -2 -21   -0.88   10.18
 -32  -4   1   -1.46   10.29
  32  -4  -1   18.14   11.48
 -32   4   1    9.40   12.97
  32  -4  -1   -1.53   12.19
  32   4  -1    6.43   14.45
 -32  -4   1  -11.71   10.36
 -32   4   2   -6.61   13.30
 -32   4   2    1.93   10.83
  32   4  -2    5.93   17.14
  32   4  -2    4.82   17.12
  32  -4  -2    2.03   13.66
  32  -4  -2   -0.72   10.36
 -32  -4   2   -8.09   10.46
 -32  -4   2    5.39    9.73
 -32  -4   3   -7.89   10.80
 -32   4   3  -12.16   11.72
  32  -4  -3   13.74   13.36
 -32   4   3    8.62   10.72
 -32  -4   3    5.24   10.17
  32  -4  -3   -1.15   12.74
  32  -4  -4    6.25   11.29
  32  -4  -4   -2.46   12.65
 -32   4   4  -18.73   12.07
 -32  -4   4   -5.57    9.98
 -32  -4   4    0.69   10.08
 -32   4   4    1.96   10.15
 -32   4   5    5.02   10.03
  32  -4  -5    3.89   13.68
 -32  -4   5    2.82    9.74
 -32  -4   5    0.47   10.46
  32  -4  -5    4.26   10.97
 -32   4   5    7.92   11.68
  32  -4  -6    7.92   13.08
  32  -4  -6   -0.87   10.22
 -32   4   6   -6.50   12.05
 -32   4   6  -20.81   10.52
 -32  -4   6  -16.91   10.15
 -32  -4   6   10.81   10.11
  32  -4  -7  -19.44   13.81
  32  -4  -7  -17.42   10.33
 -32  -4   7   17.38   10.95
 -32   4   7    0.55   12.73
 -32   4   7    3.26   10.22
  32  -4  -8   -6.12   10.63
 -32   4   8   -4.94   10.00
  32  -4  -8    1.78   13.38
 -32  -4   8  -15.27   10.96
 -32   4   8   -6.71   12.54
  32  -4  -9   -0.25   13.65
 -32  -4   9    0.92    9.49
 -32   4   9   11.21   10.27
  32  -4  -9   -4.65   10.98
 -32   4   9    2.82   12.06
  32  -4 -10    3.87   12.76
 -32   4  10  -14.51   10.43
  32  -4 -10  -20.77   10.29
 -32  -4  10   -5.21   10.93
 -32   4  10    4.90   11.42
 -32  -4  11  -13.21   10.62
 -32   4  11    2.67   10.36
  32  -4 -11   15.03   10.42
 -32   4  11   -4.31   10.76
  32  -4 -11   12.62   12.17
  32  -4 -12   10.14   10.44
 -32   4  12    2.09   10.37
  32  -4 -12    1.22   11.67
 -32  -4  12    1.90    9.85
 -32   4  12    5.81   10.96
 -32   4  13    1.34    9.64
  32  -4 -13    1.43   10.46
  32  -4 -13  -20.88    9.87
 -32  -4  13    5.30   10.67
 -32   4  13  -13.46   11.02
 -32   4  14    2.92   10.80
 -32   4  14    8.91   10.44
  32  -4 -14    1.22   12.22
 -32  -4  14    5.67   10.63
  32  -4 -14  -12.65   10.05
 -32  -4  15   -2.33    9.58
 -32   4  15   -1.62   11.32
  32  -4 -15    3.39   12.11
  32  -4 -15  -13.59   10.86
 -32   4  15    8.60   11.10
  32  -4 -16    2.66   12.19
 -32   4  16    5.81    9.89
 -32   4  16   -2.90   11.38
 -32  -4  16   -9.27    9.45
  32  -4 -16   -1.64    9.86
  32  -4 -17    6.16   10.75
 -32   4  17    8.03   12.40
 -32   4  17   -5.99    9.75
 -32  -4  17   19.01   10.29
  32  -4 -17   -2.03   10.95
 -32  -4  18  -11.15   10.75
  32  -4 -18   -3.75   11.80
  32  -4 -18   -0.52    9.86
 -32   4  18  -10.65    9.88
 -32   4  18    9.22    9.96
 -32   4  19   -2.67    9.47
 -32  -4  19   -9.44   11.57
 -32   4  19  -17.53   10.36
  32  -4 -19    2.54   10.48
  32  -4 -19   10.84   11.53
  32  -4 -20    0.51    6.88
 -32   4  20   -4.64    9.75
 -32  -4  20    5.27    9.97
  32  -4 -20    0.93   11.41
  32  -4 -20   -5.23    4.82
 -32   4  20   -4.81    9.50
  32   6  -1   -0.02   12.20
 -32   6   1   -7.22    9.93
 -32   6   1   -3.74   10.13
 -32  -6   1    1.69   12.99
  32  -6  -1  -12.99   10.82
 -32  -6   1  -11.17    9.52
 -32  -6   1    5.45    8.64
  32  -6  -1    5.60    9.25
  32   6  -2   -1.90   14.71
 -32   6   2   -4.68   11.14
  32  -6  -2    4.07   11.04
 -32  -6   2   -1.21    9.38
 -32  -6   2   -4.34   13.55
 -32  -6   2   10.02   10.80
  32  -6  -2   -1.37   11.31
 -32   6   2    9.01   10.08
  32   6  -3    2.74   18.38
 -32  -6   3   -2.86   10.58
 -32   6   3    6.96   11.17
  32  -6  -3    9.31   11.01
  32  -6  -3   20.35   10.65
 -32   6   3    4.01   10.03
 -32  -6   3   -9.16   10.08
 -32  -6   4    4.43    9.92
  32  -6  -4   -0.25   11.58
  32  -6  -4    5.11   10.03
 -32   6   4   -0.11   12.47
 -32   6   4   -2.75   10.34
 -32  -6   4   -8.59   10.47
 -32   6   5   -2.80   10.87
  32  -6  -5   -1.25   10.24
  32  -6  -5   -0.05   11.35
 -32  -6   5   16.51   10.33
 -32  -6   5    0.62    9.66
 -32   6   5  -24.91   11.86
  32  -6  -6    1.03   11.08
 -32   6   6  -15.04   10.70
 -32   6   6    6.32   10.26
 -32  -6   6    0.18    9.39
  32  -6  -6   -0.23   10.72
 -32  -6   6    9.29   10.05
 -32   6   7   -6.42    9.79
 -32  -6   7    8.58   10.20
 -32   6   7    0.50   10.36
 -32  -6   7   12.31   10.19
  32  -6  -7    1.42    9.99
  32  -6  -7    6.85   11.32
 -32  -6   8   10.42   10.11
 -32   6   8   21.78   10.89
  32  -6  -8    2.59    8.97
 -32   6   8   10.18   10.44
  32  -6  -8   -4.90   11.21
 -32  -6   8   -1.03   10.41
 -32  -6   9   -5.76    9.80
 -32  -6   9   -7.81   10.29
  32  -6  -9  -12.26    9.94
 -32   6   9   -0.17   10.11
  32  -6  -9    4.21   10.69
 -32   6   9    8.66   11.29
 -32  -6  10   10.99   10.00
  32  -6 -10    6.61   10.69
 -32   6  10   -6.53    9.86
  32  -6 -10   -4.81    9.28
 -32   6  10    0.93    9.84
 -32  -6  10   13.66   10.44
 -32   6  11   -5.58   10.56
  32  -6 -11   -2.56   10.51
  32  -6 -11   16.15    9.60
 -32  -6  11   -0.91   10.11
 -32  -6  11   -4.26    9.57
 -32   6  11   -1.62    9.21
  32  -6 -12   -2.42   10.27
  32  -6 -12   -5.49   10.74
 -32  -6  12   -7.67   10.38
 -32  -6  12    1.16   10.05
 -32   6  12    7.21   10.52
 -32   6  12    4.83    9.54
  32  -6 -13  -11.12    9.21
 -32   6  13   -3.53    9.96
  32  -6 -13   -3.91   10.73
 -32  -6  13  -14.89   10.14
 -32  -6  13   -3.55   10.00
 -32   6  13   -3.39    9.37
 -32   6  14    4.06   11.39
 -32   6  14   -0.95    9.58
  32  -6 -14    3.29   10.08
 -32  -6  14   12.95    9.73
  32  -6 -14    5.78   11.33
 -32  -6  14    5.09    9.04
  32  -6 -15  -16.32   10.02
 -32  -6  15   -8.56    9.59
 -32   6  15   14.24   10.44
 -32   6  15  -19.12   10.25
  32  -6 -15   10.93   12.50
 -32  -6  15    1.38    8.87
  32  -6 -16   -8.76   10.68
 -32   6  16  -10.32    8.32
 -32  -6  16  -16.00   10.53
 -32  -6  16    1.57   10.62
 -32   6  16   -3.19    9.92
  32  -6 -16   -6.91    9.01
 -32   6  17    9.14   11.06
 -32  -6  17    0.20   10.52
 -32  -6  17   -8.25   10.42
  32  -6 -17   -6.30    9.55
 -32   6  17    0.21    9.23
  32  -6 -17   -2.42   11.76
 -32  -6  18   -7.64    8.25
 -32   6  18    4.15    4.88
  32  -6 -18    6.39    9.19
 -32  -6  18   -2.88    4.83
  32  -6 -18    1.63   11.43
 -32  -6  18    9.26    9.59
 -32   6  18    3.34    9.97
 -32   6  18   -3.93    8.01
  32  -8  -1    8.60    9.98
 -32   8   1    0.50   11.77
  32   8  -1   -3.48   13.63
  32  -8  -1   -2.19   11.79
 -32  -8   1   -0.88    9.79
 -32  -8   1    9.93   12.99
 -32  -8   1   -6.22    9.65
 -32   8   1   24.45   10.13
 -32  -8   2    9.11   10.31
  32   8  -2    1.58   12.89
 -32  -8   2   -2.99   13.78
 -32  -8   2  -14.81   10.27
 -32   8   2    2.57   11.60
 -32   8   2   18.07   10.22
  32  -8  -2   -9.39   10.04
  32  -8  -2    5.36   10.80
 -32   8   3    0.45   12.04
 -32  -8   3   -0.72   13.54
  32   8  -3    3.45   13.60
 -32  -8   3   -9.78    9.89
  32  -8  -3   -2.33    9.72
 -32  -8   3    0.11    9.25
 -32   8   3    4.43   10.90
  32  -8  -3    0.23   11.05
 -32   8   4    6.67   10.62
 -32  -8   4    6.50    8.85
 -32  -8   4   -2.78   16.38
 -32   8   4   -1.43   10.43
  32   8  -4   -2.78   15.68
 -32  -8   4   -2.17    9.87
  32  -8  -4   10.67   10.68
  32  -8  -4    6.14   10.61
 -32   8   5    2.95   10.63
 -32  -8   5    7.17    8.79
 -32  -8   5   -1.22   10.03
 -32   8   5  -10.30   10.89
  32  -8  -5    1.13   10.04
  32  -8  -5   -1.65   10.91
 -32  -8   6   10.05    8.85
  32  -8  -6   16.69   10.40
  32  -8  -6   -1.48   11.77
 -32   8   6   -9.29   10.35
 -32  -8   6   10.70    9.01
 -32   8   6    5.21   10.39
  32  -8  -7   -7.25   10.98
 -32  -8   7   -6.70   10.12
 -32  -8   7    3.36    9.87
 -32   8   7    7.16    9.12
  32  -8  -7   -7.43    9.31
 -32   8   7   -1.31    9.51
  32  -8  -8    2.23    9.79
 -32   8   8   22.27   10.29
 -32   8   8    5.52   10.62
 -32  -8   8   -6.87    9.77
  32  -8  -8   -3.95   10.87
 -32  -8   8   11.22    8.86
  32  -8  -9    4.53   10.63
 -32   8   9   -4.19    9.70
 -32  -8   9    0.06    9.64
 -32   8   9  -17.28   10.24
 -32  -8   9  -13.18    9.32
  32  -8  -9   24.13    9.94
 -32  -8  10   17.70   10.11
  32  -8 -10  -12.79    9.88
 -32   8  10  -19.07   10.55
 -32   8  10   -6.70   10.09
 -32  -8  10   -8.33    9.82
  32  -8 -10  -10.94   11.19
 -32  -8  11   10.15    9.17
 -32   8  11    2.24   10.39
 -32   8  11   11.27   10.67
 -32  -8  11    6.12   10.31
  32  -8 -11   -2.42    9.46
  32  -8 -11  -10.03   11.33
 -32  -8  12  -11.95   10.73
 -32   8  12    6.27   10.72
 -32  -8  12   -3.38   10.00
 -32   8  12   -6.20   10.72
  32  -8 -12    9.10   11.51
  32  -8 -12    3.72   10.47
 -32  -8  13    4.93    9.29
  32  -8 -13    0.24    8.04
 -32   8  13    4.46   10.39
 -32   8  13    0.83    9.17
 -32  -8  13    4.59   10.23
  32  -8 -13   -2.56   11.36
 -32   8  14   -3.35    9.86
  32  -8 -14    1.14   11.80
  32  -8 -14    4.79    9.62
 -32   8  14    3.84    8.23
 -32  -8  14    3.22    9.49
 -32  -8  14    0.77    9.91
 -32   8  15   12.80   10.05
  32  -8 -15    0.62    4.89
 -32  -8  15   -1.00   10.18
 -32   8  15   -5.62    8.29
  32  -8 -15   -3.25    9.22
 -32   8  15    3.66    4.89
 -32  -8  15    4.93    9.96
  32  -8 -15   -0.25    9.62
 -32 -10   1    2.60   11.41
  32 -10  -1    5.40   10.42
 -32  10   1  -15.57   10.24
 -32 -10   1   -3.99    8.39
  32 -10  -1   -6.00   11.26
  32  10  -1   -3.79   12.17
 -32 -10   1   -9.25    8.28
 -32  10   1    1.03   10.69
 -32 -10   2   -3.65   13.61
  32 -10  -2   -2.81   11.45
 -32  10   2   -6.15   10.68
  32 -10  -2  -12.24    9.69
 -32 -10   2    0.99    9.63
  32  10  -2   -0.55   11.95
 -32 -10   2    7.87    9.98
 -32  10   2    2.51    9.17
 -32 -10   3    2.84   13.26
  32  10  -3    3.64   12.29
 -32 -10   3   10.69    9.50
  32 -10  -3   -5.35    9.90
 -32  10   3   -4.63   10.72
 -32  10   3    7.20   10.17
 -32 -10   3    6.18    9.65
  32 -10  -3   -0.69   11.16
  32 -10  -4  -18.21   11.00
 -32  10   4   -3.83    5.15
 -32 -10   4   -0.30    9.90
 -32 -10   4   -3.29   13.45
  32 -10  -4   -6.82   11.09
  32  10  -4    4.10   14.46
 -32 -10   4    1.27    8.34
 -32  10   4    0.01   10.60
 -32  10   4    2.45    8.93
  32 -10  -5   -1.04   10.29
 -32  10   5    3.07   10.23
 -32 -10   5    1.30   16.69
 -32  10   5   -7.63   10.66
 -32 -10   5   -0.33    8.44
 -32 -10   5   -0.85    9.44
  32 -10  -5    5.63   10.96
 -32  10   6   -6.54   10.04
 -32 -10   6    3.01    9.54
 -32 -10   6    1.71    9.01
  32 -10  -6    0.52   10.12
 -32  10   6   11.69    9.64
 -32 -10   6    3.02   21.40
 -32 -10   6   -0.97   22.15
  32 -10  -6    3.66   10.11
 -32 -10   7    1.48    9.07
  32 -10  -7   -0.47    9.70
 -32 -10   7    7.12    8.97
 -32  10   7   -0.29    9.01
  32 -10  -7   -5.83   10.01
 -32  10   7  -11.43   10.27
 -32  10   8  -20.39    9.91
  32 -10  -8    5.20    8.25
 -32 -10   8    3.96    8.47
  32 -10  -8   -3.86    9.74
 -32  10   8    0.55    8.29
 -32 -10   8    4.04    9.44
 -32  10   8    1.94    4.71
  32 -10  -8    0.97    4.51
 -32  10   9   -0.69    4.88
 -32 -10   9   11.08    8.28
  32 -10  -9   -8.48    9.70
 -32  10   9   -1.43    8.36
  32 -10  -9   -4.57   10.87
 -32  10   9    1.91    9.80
 -32 -10   9    5.94    8.42
  32 -10 -10   -7.10    5.25
 -32  10  10   -5.28    8.30
 -32  10  10   -2.46    5.04
  32 -10 -10   -4.27    9.74
  32 -10 -10   -2.06    9.03
 -32 -10  10    3.19    9.50
 -32  10  10  -16.29    9.35
 -32 -10  10    2.56    9.61
 -31   1   1    7.78   13.65
  31   1  -1    7.52   13.48
  31   1  -1    3.68   13.13
 -31  -1   1    3.50   11.53
  31  -1  -1    5.94   11.37
  31  -1  -1   17.23   13.08
 -31   1   2   28.36   12.29
  31   1  -2   17.12   16.12
  31  -1  -2   35.07   13.50
 -31  -1   2   33.55   11.79
  31  -1  -2   33.05   13.53
  31   1  -2   38.93   16.69
  31  -1  -2   41.40   12.16
  31  -1  -3    3.23   11.63
  31  -1  -3   -5.30   13.91
  31  -1  -3    4.33   13.58
  31   1  -3    0.19   17.76
  31   1  -3   12.13   17.69
 -31   1   3   22.14   13.25
 -31  -1   3    7.28   10.79
  31  -1  -4   11.09   14.06
  31   1  -4   11.19   24.65
 -31   1   4    1.95   11.51
  31  -1  -4   13.99   12.94
  31   1  -4    7.81   23.10
 -31  -1   4   -1.07   11.34
  31  -1  -4   25.34   11.38
  31  -1  -5   42.39   15.61
 -31   1   5   32.86   11.91
 -31  -1   5   43.35   12.19
  31  -1  -5   36.63   16.32
  31  -1  -5   49.40   11.21
 -31  -1   6    3.62   12.18
  31  -1  -6   18.48   11.78
 -31   1   6    8.44   10.91
  31  -1  -6   -8.19   17.17
 -31  -1   7    4.29   11.88
 -31   1   7   18.30   16.43
 -31   1   7   19.74   11.77
  31  -1  -7    9.62   17.14
  31  -1  -7   17.62   11.64
  31  -1  -8   -5.02   11.54
 -31   1   8    6.78   11.64
  31  -1  -8   -2.70   16.80
 -31  -1   8  -15.62   11.38
 -31   1   8   -2.15   15.93
 -31  -1   9   13.60   10.16
 -31   1   9   10.23   17.04
  31  -1  -9   12.21   10.68
  31  -1  -9    9.95   16.91
 -31   1   9   -2.56   10.73
  31  -1 -10   17.71    9.49
 -31   1  10   23.59    9.96
  31  -1 -10    4.16   15.82
 -31   1  10    4.03   15.09
  31   1 -10   11.34   10.04
 -31  -1  10    5.33   10.09
  31  -1 -11   -1.92   14.64
  31  -1 -11   10.68   10.43
 -31   1  11    8.47   15.32
  31   1 -11   -3.02    9.65
 -31   1  11    5.58   10.53
 -31  -1  11   -2.83   10.34
  31  -1 -12    7.95   14.52
 -31   1  12    2.94   10.72
 -31  -1  12   -2.12    9.93
  31  -1 -12    0.08   10.34
 -31   1  12    4.83   14.02
  31   1 -12  -12.41   10.81
 -31   1  13    1.30   14.15
 -31   1  13   -0.06   10.97
 -31  -1  13    9.64   10.85
  31  -1 -13   -3.03   14.79
  31  -1 -13   -1.11   10.17
  31   1 -13  -11.95   10.88
  31   1 -14    0.95    9.65
  31  -1 -14   -2.72   10.85
 -31   1  14    1.55   13.49
 -31   1  14   12.89   10.99
  31  -1 -14    0.96   12.67
 -31  -1  14   -0.41    9.52
 -31  -1  15    1.23   19.12
  31  -1 -15    0.38    9.88
 -31   1  15    2.36   13.26
 -31   1  15   -4.26   10.37
 -31  -1  15    7.18   10.18
  31   1 -15  -10.33    9.98
  31  -1 -15    7.48   13.66
 -31  -1  15    4.48   18.12
  31  -1 -16    0.14   10.04
 -31  -1  16   -4.22   10.87
 -31   1  16   -7.68   10.48
 -31  -1  16   -3.87   15.34
  31  -1 -16   -6.56   12.47
 -31   1  16    8.49   11.89
  31   1 -16   -5.17   10.27
 -31  -1  16    0.67   15.49
  31  -1 -17    5.00   10.31
 -31   1  17    8.73    9.18
 -31  -1  17   -7.27    9.51
 -31   1  17   -0.82   13.29
  31  -1 -17    4.07   12.61
 -31  -1  17    6.55   14.32
 -31  -1  17    3.01   13.19
 -31  -1  18   -0.42   13.35
 -31   1  18   -1.66   10.00
 -31   1  18    1.43   11.60
 -31  -1  18  -11.32    9.39
  31  -1 -18   -3.91   12.07
  31  -1 -18  -14.23   10.16
 -31  -1  18    5.77   13.67
 -31   1  19    2.79    9.38
 -31  -1  19    2.19   11.86
 -31  -1  19    4.30   13.30
  31  -1 -19    4.86    9.51
 -31   1  19   -3.58   10.96
  31  -1 -19    1.70   12.88
 -31  -1  19    2.26   10.23
 -31   1  20    6.20   12.27
  31  -1 -20    0.32   12.83
 -31   1  20    3.80    9.44
  31  -1 -20   -4.87    9.98
 -31  -1  20   -1.46   11.89
 -31  -1  20   -5.67   11.58
 -31  -1  20    5.15   10.04
  31  -1 -21    0.65   12.51
 -31   1  21   -1.42    5.10
 -31   1  21   11.75    8.41
 -31  -1  21    1.01   13.15
  31  -1 -21    8.57    9.82
 -31   1  21    1.82   12.23
 -31  -1  21    9.49   10.76
 -31  -1  21    2.03   13.23
 -31   3   1   24.39   11.22
 -31  -3   1   -3.06   10.41
 -31  -3   1   15.44   10.50
  31  -3  -1   11.08   11.03
  31   3  -1   15.74   15.60
  31  -3  -1   10.46   10.82
  31   3  -1   23.25   13.94
  31  -3  -1   12.92   13.13
  31  -3  -2    6.14   10.51
  31   3  -2    8.77   19.57
 -31   3   2   26.11   13.00
 -31  -3   2   -5.57   10.67
 -31  -3   2   17.71   10.58
  31   3  -2   12.67   18.61
  31  -3  -2   11.51   11.43
  31  -3  -3   24.51   10.98
 -31   3   3   11.78   11.35
 -31  -3   3   15.04   11.55
 -31  -3   3   14.73   11.92
 -31   3   3   24.25   10.91
  31  -3  -3   33.04   13.66
  31  -3  -4   17.02   11.97
 -31   3   4   13.83   12.97
 -31   3   4    0.26   11.42
 -31  -3   4   11.91   11.88
  31  -3  -4   17.76   10.96
 -31   3   5  -13.16   11.32
  31  -3  -5   17.76   10.99
  31  -3  -5   -5.29   11.96
 -31  -3   5    2.60   11.22
 -31   3   5  -10.07   10.84
  31  -3  -6   -1.21   11.98
 -31   3   6    5.78   12.84
  31  -3  -6    9.50   10.96
 -31   3   6   35.99   11.19
 -31  -3   6   -2.44   10.73
 -31  -3   7   26.31    9.84
  31  -3  -7   13.30   10.47
 -31   3   7   10.56   12.69
  31  -3  -7    5.72   14.49
 -31   3   7    5.39   10.73
  31  -3  -8    9.74   13.95
  31  -3  -8   -1.60   11.10
 -31  -3   8   24.79    9.86
 -31   3   8   14.15   11.10
 -31   3   8  -10.60   12.77
  31  -3  -9   -3.07   13.63
  31  -3  -9   -3.83    9.72
 -31   3   9    4.98   12.04
 -31  -3   9  -12.33   10.30
 -31   3   9    4.66   10.19
 -31   3  10   10.29   11.85
 -31  -3  10    5.79   10.15
 -31   3  10   -0.51   10.79
  31  -3 -10   18.32   12.67
  31  -3 -10    3.88   10.75
 -31   3  11   -0.72   10.00
  31  -3 -11    6.62   10.72
  31  -3 -11   22.52   13.46
 -31   3  11    9.71   11.91
 -31  -3  11   10.40   11.10
 -31  -3  12  -16.84   10.65
  31  -3 -12  -14.60   10.14
 -31   3  12   12.78   10.87
  31  -3 -12    5.90   13.88
 -31   3  12   -9.22   12.37
 -31   3  13   10.93   12.21
 -31   3  13   -2.37   10.88
 -31  -3  13   -5.71   10.08
  31  -3 -13   17.88   13.13
  31  -3 -13   -1.29    9.82
 -31  -3  14    2.53   10.12
  31  -3 -14   -0.65   12.30
 -31   3  14    6.35   11.36
  31  -3 -14  -10.40   10.61
 -31   3  14    7.23   11.07
 -31   3  15  -10.65    9.29
 -31   3  15   -9.49   11.24
  31  -3 -15   -3.28    9.86
  31  -3 -15    1.52   11.77
 -31  -3  15    1.51    9.89
 -31  -3  16    0.12    9.28
 -31   3  16    0.93   11.11
  31  -3 -16    8.41   10.35
  31  -3 -16    0.10   11.77
 -31   3  16    7.56   10.23
  31  -3 -17    7.07    9.75
 -31  -3  17   -4.07    9.42
 -31   3  17    7.61   10.07
  31  -3 -17  -17.47   11.36
 -31   3  17   -0.68   10.81
  31  -3 -18   -9.24   10.35
 -31  -3  18    0.22   10.10
 -31   3  18   -3.29   10.99
  31  -3 -18   -3.92   12.00
 -31   3  18    8.07   10.27
  31  -3 -19   -4.44   10.60
 -31  -3  19    2.41   10.10
 -31   3  19   -5.39   11.23
 -31   3  19    0.19   10.30
  31  -3 -19    3.66   11.36
 -31   3  20    1.33   10.15
 -31  -3  20   -0.25   19.77
 -31  -3  20    1.13   19.22
 -31  -3  20   -9.69   10.85
 -31   3  20    6.35   13.36
  31  -3 -20   -0.23   12.27
  31  -3 -20   11.85   10.25
  31  -3 -21    2.82   10.36
 -31  -3  21    1.56   18.07
  31  -3 -21    7.79   11.55
 -31   3  21   -4.86    7.92
 -31   3  21    3.34   11.36
  31  -5  -1    0.36   11.83
 -31  -5   1    8.90   10.06
 -31  -5   1   -0.83    9.61
  31   5  -1   -1.00   15.03
 -31   5   1    4.13   10.68
 -31  -5   1   -0.06   13.80
 -31   5   1    5.89   10.94
  31  -5  -1   11.06   11.59
 -31  -5   2   -9.68    9.95
  31  -5  -2  -19.49   13.77
  31  -5  -2   -0.43   10.66
  31   5  -2   -0.96   16.31
 -31   5   2   15.04   11.19
 -31  -5   2    0.10   16.83
 -31   5   2   -4.73   12.45
 -31  -5   2    1.60   10.60
 -31  -5   3    3.84   10.46
 -31   5   3    4.12   10.53
  31  -5  -3   -7.98   11.17
 -31  -5   3   13.71    9.28
 -31   5   3   23.32   11.66
  31  -5  -3   -9.63   12.23
  31   5  -3   -1.65   21.45
 -31   5   4    4.89   10.70
 -31  -5   4    8.25    9.57
  31  -5  -4    9.83   11.06
 -31  -5   4   14.47    9.80
 -31   5   4   19.27   11.77
  31  -5  -4   -1.91   11.88
 -31   5   5   -9.70   10.87
  31  -5  -5   -7.72   11.97
 -31   5   5   -7.68   11.00
 -31  -5   5   17.30   10.19
 -31  -5   5    4.12    9.84
  31  -5  -5   15.87   10.46
  31  -5  -6    0.24    9.83
  31  -5  -6   -0.12   11.91
 -31   5   6    0.86   10.35
 -31  -5   6   -0.44   10.70
 -31   5   6   -4.22   10.76
 -31  -5   6    5.90   10.46
  31  -5  -7   -3.12   12.12
 -31  -5   7   -5.45   10.17
  31  -5  -7    7.03    9.40
 -31   5   7   21.16   11.53
 -31   5   7   14.01   10.43
 -31  -5   7  -11.07    9.82
 -31   5   8   -2.38   10.49
  31  -5  -8    6.92   13.14
 -31   5   8  -10.43    9.92
 -31  -5   8   11.57   10.33
  31  -5  -8    2.91    9.98
 -31  -5   8    7.53   10.99
 -31   5   9   -6.22   11.40
 -31  -5   9   -2.36   10.83
  31  -5  -9   15.14   10.68
 -31  -5   9   -8.95   10.12
 -31   5   9    0.02   11.35
  31  -5  -9    2.68   10.77
 -31   5  10    1.03    9.97
 -31  -5  10    3.16    9.93
 -31   5  10    3.62   11.22
  31  -5 -10   10.44   10.45
  31  -5 -10   -3.25   10.43
 -31  -5  10   30.62   10.69
 -31  -5  11    2.79    9.90
  31  -5 -11   -6.79   10.32
 -31  -5  11    8.18    9.63
  31  -5 -11   22.40   11.03
 -31   5  11    3.35    9.33
 -31   5  11    6.49   10.34
 -31  -5  12   -8.01    9.99
 -31  -5  12    5.37   10.10
 -31   5  12   13.45   11.46
 -31   5  12   -5.53    9.88
  31  -5 -12    4.10   10.04
  31  -5 -12   11.24   10.73
  31  -5 -13    4.27   10.93
 -31   5  13   -3.24   11.02
 -31  -5  13   -5.44    9.76
  31  -5 -13    7.00    9.76
 -31   5  13    0.91   11.30
 -31  -5  13    9.26    9.98
  31  -5 -14    0.25   13.50
  31  -5 -14    2.08    9.95
 -31  -5  14   -6.91    9.53
 -31  -5  14    7.79   10.30
 -31   5  14    4.48    9.12
 -31   5  14   -3.62   10.27
  31  -5 -15    7.56   10.83
 -31  -5  15   -0.29    9.64
 -31   5  15    5.42    9.84
 -31  -5  15   -3.28    9.79
  31  -5 -15    2.89   10.10
 -31   5  15   -1.19    9.97
 -31   5  16  -19.20   10.34
  31  -5 -16   11.96   10.10
 -31   5  16   -1.42   10.38
  31  -5 -16    1.84   10.62
 -31  -5  16   13.65   10.34
 -31  -5  16    9.32   10.55
  31  -5 -17   -2.63   10.52
 -31  -5  17    1.28   10.20
 -31   5  17    4.69   11.54
 -31   5  17   -7.68   10.42
  31  -5 -17    2.58   11.03
 -31  -5  17    2.31   10.12
  31  -5 -18   -9.10   10.09
 -31  -5  18    5.79   10.17
 -31   5  18   -6.12   10.23
  31  -5 -18   -2.29   10.03
 -31   5  18   -2.11   10.73
 -31  -5  18    6.17   10.20
 -31   5  19  -10.74   10.49
  31  -5 -19  -12.57    9.78
  31  -5 -19    6.05    9.85
 -31   5  19    4.27    9.85
 -31  -5  19    3.54    9.10
 -31  -5  19    0.20    9.65
 -31  -7   1   12.17    9.12
  31   7  -1  -10.94   13.22
  31  -7  -1    4.54    9.85
 -31   7   1    5.83   10.21
  31  -7  -1    3.78   11.55
 -31  -7   1    0.81   12.62
 -31   7   1    6.60   10.45
 -31  -7   1   16.09   10.48
 -31  -7   2   -0.47   12.38
  31  -7  -2    2.60    9.73
 -31  -7   2  -15.09   10.32
  31   7  -2   -1.30   12.69
 -31  -7   2   -1.52   10.27
 -31   7   2    0.55   10.18
  31  -7  -2   -1.67   11.31
 -31   7   2    0.57   10.41
  31  -7  -3   -0.40    9.93
  31  -7  -3    4.88   11.13
 -31  -7   3    4.91   14.76
 -31  -7   3   -5.15   10.43
 -31   7   3   -0.86   10.61
  31   7  -3    2.76   13.87
 -31   7   3   -6.75   11.07
 -31  -7   3   15.28   10.89
  31  -7  -4   -0.53   10.71
 -31   7   4   -4.81   10.20
 -31  -7   4  -19.44    9.40
  31  -7  -4   -1.75   10.90
 -31  -7   4    0.66   18.13
  31   7  -4    4.50   18.34
 -31   7   4    5.14   10.42
 -31  -7   4   -0.21    9.31
 -31  -7   5    6.91    9.63
  31  -7  -5   15.18   10.63
  31  -7  -5    3.39   10.49
 -31  -7   5   -3.65    9.86
 -31   7   5  -12.64   11.22
 -31   7   5  -16.58   10.31
 -31   7   6    2.44   10.96
 -31  -7   6   -0.92   11.12
 -31  -7   6  -11.12    9.74
  31  -7  -6  -14.14   10.74
 -31   7   6   -7.23    9.57
  31  -7  -6   11.81   10.85
 -31  -7   7  -11.51    9.98
  31  -7  -7    2.98    8.90
 -31   7   7    4.65   10.12
  31  -7  -7   -0.16   10.97
 -31   7   7    1.86   10.09
 -31  -7   7  -12.01   10.46
 -31  -7   8   -0.96   10.13
 -31   7   8   13.31    9.90
  31  -7  -8   16.64    9.51
 -31   7   8   -3.72   10.80
  31  -7  -8  -13.15   11.81
 -31  -7   8  -16.40   10.26
 -31  -7   9   12.26    9.99
  31  -7  -9    9.09    9.63
  31  -7  -9    1.96   11.15
 -31  -7   9   17.33    9.53
 -31   7   9  -18.14   10.59
 -31   7   9    5.91   10.21
 -31   7  10    2.42   11.33
 -31   7  10   12.62   10.55
 -31  -7  10    3.21   10.16
  31  -7 -10   -5.11    9.08
  31  -7 -10   13.79   11.11
 -31  -7  10   17.82   10.11
  31  -7 -11    0.61   10.53
 -31  -7  11   -0.78    9.67
 -31   7  11   -4.05   10.33
 -31  -7  11   -0.97    9.00
 -31   7  11   -3.18   10.16
  31  -7 -11   -7.98   10.24
 -31  -7  12   -2.84    9.78
  31  -7 -12   -1.30   11.90
  31  -7 -12  -19.74    8.95
 -31   7  12  -13.39   10.36
 -31   7  12    6.47    8.93
 -31  -7  12    1.56    9.51
 -31  -7  13    5.51    9.45
 -31   7  13    1.23    9.77
  31  -7 -13   17.13   10.22
 -31  -7  13    7.74    9.87
 -31   7  13   11.45   10.33
  31  -7 -13   -1.10   11.14
 -31  -7  14   -8.95    9.17
 -31  -7  14   -9.67    9.78
 -31   7  14    3.71    9.66
 -31   7  14   -5.34    9.12
  31  -7 -14   -0.09    9.08
  31  -7 -14   -6.25   11.95
 -31   7  15   -6.42    9.68
 -31  -7  15   -6.54   10.39
 -31  -7  15   -6.45   10.46
  31  -7 -15  -10.75   11.21
 -31   7  15   -1.09    9.25
  31  -7 -15   -0.35    9.70
 -31   7  16    5.45   11.43
  31  -7 -16    4.77    9.46
 -31  -7  16    6.64   10.09
 -31  -7  16    0.43   10.08
  31  -7 -16   -2.66   10.52
 -31   7  16  -11.93    9.47
  31  -7 -17    1.87    8.98
 -31   7  17   -0.94   11.00
  31  -7 -17    2.25    5.21
  31  -7 -17    6.18   10.09
 -31  -7  17   -1.10    8.78
 -31  -7  17   22.91   10.17
 -31   7  17   11.39   10.01
 -31   9   1    4.40   12.50
 -31  -9   1   -7.12   11.48
  31  -9  -1    1.76   10.58
 -31  -9   1   19.43    9.22
  31   9  -1    6.97   12.26
 -31   9   1   -5.30    9.83
  31  -9  -1    4.36   11.90
 -31  -9   2   -3.38   10.65
 -31   9   2   -3.53   10.62
  31  -9  -2   22.32    9.68
 -31  -9   2   -2.95   11.93
  31   9  -2    5.69   11.96
 -31   9   2    3.09   10.20
  31  -9  -2  -18.80   10.23
 -31  -9   2    5.61   10.15
  31   9  -3   -0.99   13.15
  31  -9  -3   -6.16   10.04
 -31  -9   3   -1.07   13.11
 -31   9   3    2.90   10.21
 -31  -9   3    6.33    9.74
 -31   9   3    0.85   10.23
 -31  -9   3    7.46    8.97
  31  -9  -3  -10.43   11.16
 -31  -9   4   -3.37    9.49
 -31  -9   4    3.89    9.86
 -31  -9   4   -7.73   12.38
  31  -9  -4    1.69   10.54
  31   9  -4    4.21   12.73
 -31   9   4    2.99   10.08
 -31   9   4   -6.34   10.74
  31  -9  -4    6.61   10.29
 -31  -9   5    0.29   10.02
 -31   9   5    1.65    8.98
  31  -9  -5   -6.41    9.89
 -31  -9   5   -0.35   15.20
 -31   9   5   -4.79   10.90
  31  -9  -5   10.23   10.31
 -31  -9   5  -12.89    8.95
  31   9  -5   -0.97   15.49
 -31  -9   6   -1.02    8.98
 -31   9   6  -17.36   11.13
 -31  -9   6    5.44    8.83
  31  -9  -6   -6.00   10.54
 -31   9   6  -13.05    8.99
  31  -9  -6   -3.82    9.75
 -31  -9   6   -1.61   18.13
 -31  -9   6    2.70   17.98
 -31   9   7   -3.66    9.57
 -31   9   7  -17.66    9.93
 -31  -9   7   -2.11   10.06
  31  -9  -7   -2.11    9.45
 -31  -9   7    0.15   10.59
  31  -9  -7    3.17   10.31
 -31  -9   8    2.98    8.97
  31  -9  -8    7.43   10.51
 -31  -9   8  -18.61    9.23
 -31   9   8   -4.42   10.12
  31  -9  -8   -4.64   10.29
 -31   9   8   -5.08   10.58
 -31  -9   9   11.59    8.92
 -31  -9   9   -0.87    9.94
  31  -9  -9   -5.41   10.13
 -31   9   9   22.43   10.42
 -31   9   9   -4.64   10.28
  31  -9  -9  -15.69   11.17
  31  -9 -10   -4.71   10.10
 -31   9  10   -4.49   10.28
 -31  -9  10   -4.34   10.15
 -31   9  10    2.57    9.42
 -31  -9  10   -2.36   10.06
  31  -9 -10   -7.35   11.73
  31  -9 -11   -8.57   11.22
 -31  -9  11    1.40    9.57
 -31   9  11   -2.82   10.08
 -31   9  11    7.80   10.42
 -31  -9  11    7.25    9.06
  31  -9 -11   -5.85   10.19
  31  -9 -12  -13.41   10.51
  31  -9 -12   -3.64    9.42
 -31   9  12    0.75    8.31
 -31   9  12   -2.99    5.04
 -31  -9  12   -2.67   10.16
 -31   9  12    2.03    9.32
 -31  -9  12   -4.82    9.40
 -31   9  13   -7.03   10.03
  31  -9 -13  -10.80   12.76
 -31   9  13    2.76   10.97
 -31  -9  13   -3.72    9.43
  31  -9 -13    3.48   10.24
 -31  -9  13   -5.36    9.37
 -31  -9  14  -11.78   10.37
  31  -9 -14    6.18   10.09
 -31 -11   2    1.78   12.88
 -31 -11   3    5.06   13.13
  31  11  -3   -3.65   13.45
 -31  11   3    3.21    8.54
 -31 -11   3   -4.64    8.46
  31 -11  -3   -3.76    9.93
  31 -11  -3   -6.89    9.09
 -31  11   4    6.47    9.55
 -31 -11   4    2.48    9.61
 -31  11   4   -2.96    8.43
 -31 -11   4    3.79    8.11
  31 -11  -4    9.68   10.34
 -31 -11   5    1.67    9.38
  31 -11  -5  -12.12   10.83
 -31 -11   5    1.06   13.58
  31 -11  -5    4.28    8.48
  30   0  -1    1.61   13.87
 -30   0   1   -1.52   12.38
  30   0  -1    5.91   13.30
  30   0  -2   22.32   13.92
  30   0  -2   12.97   13.57
 -30   0   2   11.79   14.21
 -30   0   3  -10.28   12.95
  30   0  -3    1.24   15.92
  30   0  -3   -4.37   14.53
  30   0  -4   16.42   17.98
 -30   0   4   19.60   12.71
  30   0  -4   18.45   17.45
 -30   0   5    8.20   12.46
  30   0  -5   -1.55   19.09
  30   0  -5   -0.86   17.67
  30   0  -5  -23.05   12.98
  30   0  -6    7.52   23.39
  30   0  -6    3.53   20.93
 -30   0   6    6.52   12.76
  30   0  -6   17.19   12.47
  30   0  -7    2.65   27.59
  30   0  -7   -1.99   29.39
  30   0  -7    1.11   11.36
 -30   0   7    1.70   11.48
  30   0  -8    5.72   11.72
 -30   0   8   14.26   11.20
  30   0  -9  -15.56   11.03
 -30   0   9   15.47   11.33
  30   0 -10    0.15   10.03
 -30   0  10   -3.14   23.07
  30   0 -10   -0.43   24.50
 -30   0  10   -8.42    9.76
 -30   0  11  -11.02   10.11
  30   0 -11   -8.73   10.00
  30   0 -11   -0.40   20.79
 -30   0  11    0.24   19.75
 -30   0  12    1.04   10.33
  30   0 -12    4.38    9.82
 -30   0  12    3.11   18.28
  30   0 -12   -0.83   17.16
  30   0 -13    2.26   15.73
 -30   0  13   -9.67   10.59
  30   0 -13  -10.47   11.30
 -30   0  13   -5.93   15.37
 -30   0  14    1.70   14.37
 -30   0  14   -3.03   10.57
  30   0 -14   -2.04   13.82
  30   0 -14    8.74    9.62
 -30   0  15    6.87   10.07
  30   0 -15    1.37   13.43
  30   0 -15    4.99    9.72
 -30   0  15    1.85   14.19
  30   0 -16   13.11   10.91
  30   0 -16    3.57   13.56
 -30   0  16   -2.34   13.16
 -30   0  16   -7.28    9.50
 -30   0  17    3.71   11.49
  30   0 -17   -2.57   12.20
  30   0 -17  -17.29    9.94
 -30   0  17    9.85    9.79
  30   0 -18   -5.17    9.28
  30   0 -18    3.31   13.19
 -30   0  18  -13.32    9.28
 -30   0  18   11.61   12.58
 -30   0  19   -6.98   10.11
  30   0 -19   -3.25   10.12
 -30   0  19   -3.44   12.58
  30   0 -19    2.03   12.05
 -30   0  20   -1.75   10.67
  30   0 -20    6.89   10.86
 -30   0  20    3.81   12.19
 -30   0  21   -6.67   10.46
 -30   0  21    4.02   11.76
  30   0 -21    1.70   10.65
 -30  -2   1   21.56   11.60
 -30  -2   1    3.84   11.54
  30   2  -1   15.11   15.25
  30  -2  -1    9.60   13.41
 -30   2   1   23.55   11.81
  30  -2  -1   14.17   11.53
  30   2  -1   18.62   16.46
  30  -2  -1   27.69   13.16
  30   2  -2   -4.77   16.84
  30  -2  -2   -2.17   13.29
  30  -2  -2   -5.71   11.84
 -30   2   2   -3.54   12.24
  30   2  -2    2.03   15.63
 -30  -2   2   16.79   11.49
  30  -2  -2    2.59   13.71
  30  -2  -3   21.31   14.47
 -30  -2   3    9.33   11.68
  30  -2  -3   25.98   12.22
  30   2  -3   21.66   22.95
 -30   2   3   18.56   12.69
  30   2  -3   27.17   23.94
  30  -2  -4   72.51   11.70
 -30   2   4   43.81   12.10
  30  -2  -4   58.33   14.54
 -30  -2   4   26.88   12.43
 -30   2   4   64.15   14.37
 -30   2   5  -11.94   13.71
  30  -2  -5    3.73   14.49
  30  -2  -5    1.10   11.35
 -30   2   5   -9.29   11.78
 -30  -2   5    4.82   12.06
  30  -2  -6   -4.77   14.23
 -30   2   6   -6.21   12.79
 -30  -2   6  -15.31   11.56
  30  -2  -6    6.46   11.12
 -30   2   6   -4.18   11.22
  30  -2  -7    7.85   14.63
 -30  -2   7   12.95   11.47
 -30   2   7   33.51   12.48
  30  -2  -7   26.75   10.71
 -30   2   7   -3.45   14.56
  30  -2  -8    7.11   14.34
 -30  -2   8   10.42   10.66
 -30   2   8   29.56   12.05
  30  -2  -8   22.55   12.05
 -30   2   8   21.11   14.90
 -30   2   9   -3.95   14.96
  30  -2  -9   19.20   11.06
 -30   2   9   14.18   10.71
 -30  -2   9   12.22   10.15
  30  -2  -9  -10.34   14.40
 -30   2  10   -0.59   10.02
  30  -2 -10   -2.84   15.13
 -30  -2  10  -13.00   10.06
  30  -2 -10   -8.08    9.87
 -30   2  10    0.10   13.39
 -30   2  11   -7.69   13.67
  30  -2 -11    0.41   10.58
 -30  -2  11    7.69    9.98
  30  -2 -11   -2.02   12.90
 -30   2  11   -0.38   10.44
 -30   2  12    7.53   10.56
  30  -2 -12   14.20   12.40
 -30   2  12   -3.80   11.97
  30  -2 -12  -14.39   10.41
 -30  -2  12   -8.14   10.67
 -30  -2  13   27.53   10.34
 -30   2  13    3.77   10.66
 -30   2  13   -2.06   12.46
  30  -2 -13   15.13   10.33
  30  -2 -13    1.50   12.96
 -30   2  14  -17.71   10.96
  30  -2 -14   -1.43   10.53
  30  -2 -14   -1.14   14.30
 -30  -2  14   -3.67    8.78
 -30   2  14    6.07   12.43
 -30   2  15    5.52   11.77
  30  -2 -15    1.02   13.17
 -30   2  15  -12.11    9.65
  30  -2 -15    0.98    9.53
 -30  -2  15  -15.04    9.39
  30  -2 -16   -1.02   11.39
 -30  -2  16    3.79   18.05
 -30  -2  16    1.44   18.90
 -30   2  16   -0.42   10.02
 -30  -2  16   -4.07    9.70
  30  -2 -16  -12.95   10.32
 -30   2  16   -2.30   11.42
 -30  -2  17    1.94   16.25
  30  -2 -17  -10.94   11.27
 -30  -2  17  -14.26    9.79
  30  -2 -17   -9.71   10.15
 -30   2  17    6.91   11.10
 -30   2  17  -10.24   10.20
 -30  -2  17   -7.40   17.46
 -30  -2  18    2.81   15.20
 -30  -2  18   -3.95   14.30
  30  -2 -18  -11.51   12.37
  30  -2 -18  -11.91   10.02
 -30   2  18    2.63   11.04
 -30   2  18   -1.61   10.10
 -30  -2  18    0.64    9.82
 -30   2  19   -0.25    9.76
 -30  -2  19   -0.48   13.70
 -30  -2  19   -2.70   13.39
 -30   2  19   -7.46   11.29
 -30  -2  19   -5.12   10.77
  30  -2 -19    7.13   10.09
  30  -2 -19   -7.10   10.82
 -30   2  20   -3.24    9.52
  30  -2 -20    5.40   11.85
 -30  -2  20   -1.68   13.21
 -30  -2  20   -5.87   11.96
  30  -2 -20  -13.32    9.46
 -30   2  20    3.89   11.48
 -30  -2  20    3.13   12.22
 -30  -2  21    0.10   12.76
 -30   2  21    0.03    9.96
 -30   2  21    3.60   11.58
 -30  -2  21   -1.45    9.79
  30  -2 -21    4.35   12.43
 -30  -2  21   -0.72   12.22
  30  -2 -21   -2.09   10.17
  30   4  -1   21.17   15.47
  30  -4  -1   15.13   10.86
  30  -4  -1   18.53   10.94
 -30  -4   1    2.12   10.95
 -30  -4   1   13.47   16.54
 -30   4   1   14.73   10.90
 -30   4   1   17.46   11.18
 -30  -4   1   25.95   10.91
  30  -4  -2   -0.90   11.19
  30  -4  -2    5.67   10.57
  30   4  -2    4.70   19.69
 -30   4   2   -3.59   10.78
 -30   4   2    2.52   11.19
 -30  -4   2   -7.66   11.15
 -30  -4   2   18.93   10.98
 -30  -4   3   13.52   10.45
  30  -4  -3   15.08   10.91
 -30   4   3   -7.16   10.75
 -30   4   3    9.92   11.25
  30  -4  -3   -0.79   11.28
 -30  -4   3   -2.39   11.08
 -30  -4   4   28.92   11.46
 -30   4   4   32.98   10.92
  30  -4  -4    5.86   10.97
  30  -4  -4   23.92   11.84
 -30   4   4    9.11   11.54
 -30  -4   4   24.12   11.47
  30  -4  -5   11.60   13.70
 -30  -4   5   -1.52   10.77
 -30   4   5    2.02   13.25
 -30   4   5   14.12   13.15
 -30  -4   5   21.30   10.29
  30  -4  -5   -8.17   11.47
 -30  -4   6   29.91    9.76
  30  -4  -6    5.30   13.50
 -30   4   6   -9.74   10.76
  30  -4  -6    8.13   10.72
 -30  -4   6   11.52    9.70
 -30   4   6    0.81   10.62
  30  -4  -7   38.17   11.97
 -30   4   7   34.64   11.20
 -30   4   7   42.44   10.77
  30  -4  -7   33.97   10.96
 -30  -4   7   30.52    9.90
  30  -4  -8   19.05   11.24
 -30   4   8   22.22   12.98
  30  -4  -8   16.18   10.95
 -30   4   8   11.67   10.46
 -30  -4   8    3.00   10.46
 -30   4   9   12.41   12.93
 -30  -4   9    2.70   10.59
 -30   4   9    5.50   10.26
  30  -4  -9    9.54    9.78
  30  -4  -9   19.06   11.33
  30  -4 -10   -3.61   11.38
 -30  -4  10    3.75   10.91
 -30   4  10    9.88   10.98
  30  -4 -10    8.28    9.69
 -30   4  10   -7.24   12.14
  30  -4 -11    7.76    9.84
 -30  -4  11   -3.78   10.29
  30  -4 -11   10.38   13.24
 -30   4  11    5.18   10.59
 -30   4  11   19.12   10.41
 -30  -4  12  -12.69   10.00
 -30   4  12   -5.99   12.12
  30  -4 -12    2.62   10.07
 -30   4  12   -6.81   10.46
  30  -4 -12    5.55   11.27
 -30  -4  13   10.75    9.24
  30  -4 -13   -0.51   11.26
 -30   4  13  -14.91   11.07
 -30   4  13   13.75   10.47
  30  -4 -13    0.09   10.74
  30  -4 -14    1.36   10.57
 -30   4  14    8.13   10.74
  30  -4 -14    6.83   10.19
 -30   4  14    1.71    9.90
 -30  -4  14    1.54    9.26
  30  -4 -15    0.83   12.47
  30  -4 -15  -18.83    9.86
 -30   4  15   10.76   10.37
 -30  -4  15   -0.69   10.09
 -30   4  15   -0.22   11.58
 -30  -4  16    2.91    9.69
 -30   4  16   12.00   11.43
 -30   4  16   13.95   10.37
  30  -4 -16  -10.24   10.21
  30  -4 -16   12.79   12.11
  30  -4 -17    6.73   13.09
  30  -4 -17    1.89   10.05
 -30   4  17    3.88   11.14
 -30  -4  17    0.48   10.35
 -30   4  17   -9.47    9.10
 -30   4  18    5.14   10.08
  30  -4 -18    0.46   10.19
  30  -4 -18   -3.85   12.60
 -30  -4  18   13.76   10.82
 -30   4  18   -1.16   12.03
 -30   4  19    0.67   11.01
 -30  -4  19    1.76   10.19
  30  -4 -19   -5.35   11.51
 -30   4  19   -5.36   11.19
  30  -4 -19   -2.91   10.44
 -30  -4  20   -5.58   10.94
  30  -4 -20  -14.25    9.94
 -30   4  20    7.48   10.28
 -30  -4  20    1.25   21.65
 -30  -4  20    2.13   21.58
 -30   4  20   -9.16   10.25
  30  -4 -20   -5.00   11.44
 -30  -6   1  -12.77   10.34
  30  -6  -1    5.98    9.95
 -30  -6   1    0.00   13.59
 -30   6   1   11.72   12.78
  30  -6  -1    4.79   10.90
 -30  -6   1   -7.55   11.05
 -30   6   1    0.48   10.37
  30   6  -1   -1.29   13.07
 -30  -6   2    8.06   13.80
  30   6  -2   -0.76   15.48
 -30  -6   2  -26.79   10.75
 -30  -6   2  -17.01   10.84
 -30   6   2   -0.97    9.96
  30  -6  -2    9.16   11.18
 -30   6   2   23.34   11.96
  30  -6  -2    1.71   12.21
 -30  -6   3   -2.97   15.14
 -30   6   3    0.46   10.37
 -30   6   3    5.26   11.66
 -30  -6   3  -10.07   10.71
  30  -6  -3   -7.31   12.34
 -30  -6   3    4.41   10.65
  30  -6  -3    0.97   11.44
  30   6  -3   -1.31   15.19
 -30   6   4  -11.52   11.56
 -30   6   4   -2.91   10.95
  30  -6  -4   -7.05   10.38
  30  -6  -4   -0.82   10.83
 -30  -6   4   17.48   10.04
 -30  -6   4  -19.29   10.57
  30   6  -4    3.44   23.20
  30  -6  -5  -11.74   10.59
 -30  -6   5    3.08    9.76
 -30   6   5    7.04   11.15
 -30  -6   5   -8.50   10.35
  30  -6  -5   -0.20   11.77
 -30   6   5   10.74   11.74
 -30   6   6    2.81   11.74
 -30   6   6   -7.14   10.60
  30  -6  -6   15.01   11.54
 -30  -6   6   29.55    9.94
  30  -6  -6   -0.75   10.25
 -30  -6   6    7.13    9.66
 -30  -6   7  -13.16   10.74
 -30   6   7    4.50    9.95
  30  -6  -7    0.81   13.02
 -30   6   7   -0.77   11.01
 -30  -6   7   -2.58    9.75
  30  -6  -7    6.11    9.86
 -30  -6   8    3.51   10.73
 -30   6   8    2.07   10.20
  30  -6  -8  -10.13    8.92
 -30  -6   8   -8.25   10.83
 -30   6   8   -8.54   10.50
  30  -6  -8    9.88   11.57
  30  -6  -9  -15.05    9.52
 -30  -6   9    0.26   10.87
 -30   6   9   -3.71   11.93
  30  -6  -9    8.44   10.99
 -30  -6   9  -10.96   10.57
 -30   6   9   -4.82   10.44
 -30  -6  10   -8.65    9.97
 -30  -6  10   23.43    9.93
  30  -6 -10   -1.80    9.80
  30  -6 -10    1.30   10.70
 -30   6  10   -3.36    9.88
 -30   6  10    2.33    9.44
 -30  -6  11   -5.64    9.86
 -30  -6  11   -3.76   10.84
 -30   6  11   -6.69    9.79
  30  -6 -11   -6.60   11.51
  30  -6 -11   -3.16   10.41
 -30   6  11  -16.24   10.74
  30  -6 -12   -7.76    9.46
 -30   6  12   -8.99    9.58
  30  -6 -12    5.27   10.35
 -30   6  12    0.97   11.14
 -30  -6  12   -7.65   10.08
 -30  -6  12   16.20   10.78
 -30   6  13    1.77    9.38
 -30  -6  13   -8.06   10.01
 -30  -6  13  -11.92    9.70
  30  -6 -13   -1.14   11.87
 -30   6  13   -8.51    9.57
  30  -6 -13   14.43   10.21
  30  -6 -14    6.22    9.96
 -30  -6  14   -1.09    9.30
 -30   6  14    2.05    9.59
 -30   6  14   13.44    9.23
  30  -6 -14    4.02   11.82
 -30  -6  14    8.76   10.08
  30  -6 -15   -7.55   10.60
 -30   6  15    7.63    9.29
  30  -6 -15   -9.07   10.31
 -30  -6  15    0.69   10.40
 -30  -6  15   -5.37   10.19
 -30   6  15    5.99   10.10
 -30  -6  16   11.09   10.91
 -30  -6  16    8.38   10.25
  30  -6 -16   -0.86   10.71
 -30   6  16    3.58    8.81
 -30   6  16    0.42   10.90
  30  -6 -16    3.66    9.91
 -30   6  17   -1.06    9.68
 -30  -6  17  -10.86   10.52
  30  -6 -17    8.04   10.15
  30  -6 -17    1.90    9.96
 -30   6  17   -2.68    9.97
 -30  -6  17   14.32   10.81
 -30   6  18    0.51    9.44
 -30  -6  18    2.75   10.48
  30  -6 -18    4.06    9.71
 -30   6  18    1.67   10.24
 -30  -6  18    8.17    9.34
  30  -6 -18   -5.29   11.72
  30  -6 -19    7.89   11.93
  30  -6 -19    1.13    8.58
 -30  -6  19   -1.77    8.99
 -30   8   1    0.08    9.86
 -30  -8   1   -1.82   11.33
  30  -8  -1    0.98   11.91
  30   8  -1    7.49   12.28
  30  -8  -1   -5.21   11.06
 -30   8   1   10.67   10.80
 -30  -8   1  -11.62   10.32
  30  -8  -2   -1.69    9.97
  30   8  -2   -1.33   12.86
 -30  -8   2   16.41   10.59
 -30  -8   2   -7.28   12.90
 -30   8   2    0.33    9.94
  30  -8  -2    3.16    9.79
 -30  -8   2    1.14   10.32
 -30   8   2   -3.32    9.90
 -30   8   3    0.89   10.57
 -30   8   3    4.20    9.73
 -30  -8   3   -2.28   10.15
  30  -8  -3  -10.61   10.70
  30  -8  -3    7.94   10.62
  30   8  -3    0.07   12.48
 -30  -8   3   13.63   10.15
 -30  -8   3    1.17   12.57
  30  -8  -4    2.04   10.66
 -30  -8   4   10.54    9.08
 -30   8   4   11.17   10.27
  30   8  -4   -2.13   13.79
 -30  -8   4   -2.09   13.68
 -30   8   4    8.99    9.94
 -30  -8   4  -18.33   10.08
  30  -8  -4   15.49   10.47
 -30   8   5    5.52   10.19
  30  -8  -5    1.90   11.60
 -30  -8   5    0.98   10.14
 -30   8   5  -15.36   10.41
 -30  -8   5    0.23   14.63
 -30  -8   5   -5.57    8.81
  30   8  -5   -2.70   15.72
  30  -8  -5   -4.84    9.95
  30  -8  -6   -5.21   11.13
 -30  -8   6    8.84   10.32
 -30   8   6   15.76   10.32
  30  -8  -6   -0.73   10.78
 -30  -8   6   -1.38   20.85
 -30   8   6    0.12   11.09
 -30  -8   6   34.63   10.74
 -30  -8   6   -1.09   20.71
 -30   8   7    0.39   10.17
 -30  -8   7   -5.32    9.14
  30  -8  -7   -0.50    9.76
 -30  -8   7   11.99    8.93
 -30   8   7   -5.94    9.99
  30  -8  -7  -16.42   12.24
 -30   8   8   -2.28    9.87
  30  -8  -8   10.19   11.16
 -30  -8   8   16.20    8.91
 -30  -8   8   -5.62   10.01
 -30   8   8    9.02   10.29
  30  -8  -8    1.11    9.87
  30  -8  -9  -15.96    9.84
 -30  -8   9    2.01   10.09
 -30  -8   9    4.57   10.49
 -30   8   9   -1.31   10.42
 -30   8   9    0.34   10.02
  30  -8  -9   -5.48   10.54
  30  -8 -10  -19.98   11.02
  30  -8 -10   -0.40    8.74
 -30   8  10   11.57   10.20
 -30  -8  10  -13.55    9.65
 -30  -8  10    2.31    8.58
 -30   8  10   10.96   10.07
 -30  -8  11   -1.86   10.04
 -30   8  11  -13.22   10.68
 -30   8  11    0.82   10.16
  30  -8 -11    6.89   10.39
  30  -8 -11    5.95   11.12
 -30  -8  11    1.86    9.84
 -30   8  12   -5.51   10.13
  30  -8 -12    3.34   10.21
 -30   8  12    1.94   10.44
  30  -8 -12   -1.45   11.59
 -30  -8  12    1.41   10.07
 -30  -8  12    0.51    9.20
  30  -8 -13   -1.42    8.76
 -30   8  13    0.04    8.96
 -30  -8  13   -1.49    9.87
 -30  -8  13    1.35    9.19
 -30   8  13    1.74   10.85
  30  -8 -13    9.42   12.03
  30  -8 -14   -2.12   10.25
 -30  -8  14   22.13   10.15
 -30  -8  14    1.22   10.19
  30  -8 -14  -11.94   12.61
 -30   8  14   -6.10   10.57
 -30   8  14   -4.55    8.66
 -30  -8  15   -1.86    4.98
 -30   8  15    2.40    9.46
 -30   8  15   -4.67   10.29
 -30  -8  15   -1.35    8.40
  30  -8 -15    9.65    9.77
 -30  -8  15   -3.65   10.67
  30  -8 -15   -3.60   12.28
  30  -8 -16    3.33    9.66
 -30   8  16   -0.07   10.77
 -30  -8  16    2.29    8.87
 -30   8  16    8.07   10.06
  30  -8 -16   -8.03    9.63
 -30  -8  16    0.83    4.88
 -30  -8  16    7.58    9.22
  30 -10  -1  -14.69   10.78
 -30  10   1    3.35   10.71
  30 -10  -1   -3.58   11.35
 -30 -10   1   -7.17    9.21
  30  10  -1   -2.64   11.44
 -30 -10   1    3.22   11.82
 -30  10   1   -1.44   11.27
 -30  10   2   -6.40   10.26
 -30  10   2   -9.25   11.20
  30  10  -2    0.60   12.18
 -30 -10   2    1.24   11.68
  30 -10  -2    6.40    9.82
 -30 -10   2    1.36    9.10
  30 -10  -2   -1.43    9.72
  30  10  -3   -6.06   12.99
 -30 -10   3   -2.59    9.39
 -30  10   3   16.28   10.77
  30 -10  -3   -2.63    9.69
  30 -10  -3  -15.96    9.26
 -30  10   3   14.78    9.01
 -30 -10   3   -3.01   11.31
 -30 -10   3   -1.75    8.36
 -30 -10   4    3.85    9.60
 -30 -10   4    2.93   11.38
  30 -10  -4  -11.50   10.70
 -30  10   4    3.95   11.18
 -30 -10   4    1.22    8.86
 -30  10   4    7.75    9.89
  30  10  -4   -0.41   12.33
  30 -10  -4  -16.71   10.81
 -30  10   5   -6.25   10.66
 -30 -10   5    9.14    8.53
  30 -10  -5   13.68   10.79
 -30 -10   5   -1.54   11.15
  30  10  -5    5.12   13.02
  30 -10  -5   -8.92   11.03
 -30  10   5  -13.56   11.00
 -30 -10   5    3.46    8.77
 -30 -10   6    7.79    9.64
  30 -10  -6    2.97   10.53
 -30 -10   6    0.09   13.18
 -30  10   6   20.11   10.22
 -30  10   6   17.26    9.25
  30 -10  -6   10.71   11.18
 -30 -10   6    3.52    9.32
 -30  10   7    7.25    9.54
 -30 -10   7    1.28   15.43
 -30 -10   7   -6.65    9.50
 -30 -10   7  -18.97    9.96
 -30 -10   7    1.50   15.43
 -30  10   7   -1.38    9.05
  30 -10  -7   -0.27    9.94
  30 -10  -7   -6.54    8.99
 -30 -10   8    2.57    9.78
 -30  10   8   -8.68   10.62
 -30 -10   8   -0.30   20.81
 -30 -10   8    7.88    9.94
 -30  10   8    0.28    9.72
  30 -10  -8   11.70   10.30
  30 -10  -8    0.38   10.41
 -30 -10   8   -3.91   20.37
  30 -10  -9   -2.37    9.79
 -30 -10   9    3.67    9.95
 -30  10   9  -18.11   10.70
 -30 -10   9   -4.96    4.72
  30 -10  -9    1.25   10.50
 -30  10   9   -6.37    8.99
 -30 -10   9   -4.32    8.32
 -30 -10  10   -7.63    9.30
 -30 -10  10   -1.95    8.62
 -30  10  10   -1.45   10.01
  30 -10 -10    9.40    8.70
 -30  10  10    5.40    9.42
  30 -10 -10    3.86    9.80
  30 -10 -11  -11.77   10.85
 -30  10  11    1.87    9.73
 -30 -10  11   -0.72   10.53
 -30  10  11   -2.61    8.69
  30 -10 -11   -1.72   10.01
 -30  10  11    0.51    4.61
 -30 -10  11    3.20    9.37
 -30  10  12    0.33    9.92
  29  -1  -1   15.46   14.08
  29   1  -1   22.19   14.39
  29  -1  -1   22.46   14.34
 -29   1   1   20.72   12.96
 -29  -1   1   20.70   12.62
  29   1  -1   17.49   13.94
  29   1  -2   34.50   16.80
  29   1  -2   40.58   16.53
 -29   1   2   19.41   12.99
  29  -1  -2   32.72   15.05
  29  -1  -2   37.91   14.91
 -29  -1   2   40.15   12.48
  29  -1  -2   30.57   12.92
  29   1  -3   -0.75   16.86
  29  -1  -3  -12.29   15.93
 -29   1   3    0.59   13.30
 -29  -1   3   -7.14   12.96
  29  -1  -3    8.93   12.92
  29  -1  -3   -1.88   14.27
  29   1  -3    8.60   17.02
  29   1  -4   29.61   26.98
  29   1  -4   23.57   28.29
 -29   1   4   19.03   13.52
  29  -1  -4   32.23   15.53
  29  -1  -4   32.98   15.16
  29  -1  -4   25.89   12.36
 -29  -1   4   31.28   13.49
 -29  -1   5   82.54   13.67
  29  -1  -5   77.22   17.67
 -29   1   5   62.49   13.40
  29  -1  -5   66.93   12.54
 -29  -1   6   -0.95   12.55
 -29   1   6    4.54   13.62
  29  -1  -6   -4.66   13.04
 -29   1   6   -4.49   16.04
  29  -1  -6    2.36   16.94
  29  -1  -7    2.94   17.05
 -29   1   7   -1.68   16.22
 -29  -1   7  -11.68   12.27
  29  -1  -7    6.39   12.23
 -29   1   7    5.85   11.78
 -29   1   8   -1.52   11.27
  29  -1  -8   -4.15   10.75
 -29   1   8    2.02   15.55
  29   1  -8   -7.11   11.09
  29  -1  -8   -2.83   16.53
 -29  -1   8   18.00   12.10
 -29   1   9   10.09   16.03
  29  -1  -9   -3.25   11.40
  29  -1  -9   -5.81   17.14
 -29   1   9    8.25   11.57
 -29  -1   9   -7.23   10.87
  29   1  -9    1.07   11.24
 -29  -1  10  -10.49   11.18
  29  -1 -10   19.12   10.17
  29  -1 -10   -2.13   15.84
 -29   1  10   15.31   10.76
 -29   1  10    2.90   15.38
  29   1 -10   -1.07   10.66
  29  -1 -11   21.52    9.85
  29  -1 -11    0.58   15.17
  29   1 -11   13.79   11.08
 -29   1  11    3.65   10.13
 -29  -1  11    3.48   10.61
 -29   1  11   -1.46   14.50
 -29   1  12   23.05   10.09
 -29   1  12    3.90   14.44
  29  -1 -12   -0.27    9.39
 -29  -1  12  -11.38    9.77
  29   1 -12   -7.29    9.98
  29  -1 -12   10.14   14.56
 -29  -1  13    5.45   21.15
 -29   1  13   -6.05   14.19
  29   1 -13  -22.48    9.69
 -29  -1  13    5.27   10.08
  29  -1 -13    1.28   14.48
 -29   1  13    0.80   11.07
 -29  -1  13    3.98   21.84
  29  -1 -13   -9.48    9.65
 -29  -1  14    0.98   16.63
 -29  -1  14   -5.24   17.26
 -29   1  14    1.04   13.09
  29  -1 -14   -6.94   14.28
 -29  -1  14   -2.38    9.83
  29   1 -14    2.66    9.92
  29  -1 -14   -4.85   10.65
 -29   1  14   22.57   12.11
  29   1 -15   -2.39    9.27
  29  -1 -15    6.89    9.55
 -29  -1  15    1.65   14.40
  29  -1 -15   -1.43   13.29
 -29   1  15  -11.12   10.18
 -29  -1  15   -3.10    9.83
 -29   1  15    1.27   14.04
 -29  -1  15   -0.97   15.76
  29  -1 -16   -1.41   12.02
 -29  -1  16    0.03   13.84
  29   1 -16   -4.52   10.23
  29  -1 -16   -3.20    9.68
 -29   1  16   -5.81   12.13
 -29  -1  16   -4.76    9.66
 -29  -1  16   -1.41   13.89
 -29   1  16  -11.59   10.56
  29   1 -17    7.32   10.96
 -29  -1  17  -10.63   10.36
  29  -1 -17   -3.47   10.07
 -29  -1  17   -4.29   12.68
  29  -1 -17   -0.38   11.31
 -29   1  17    3.12   11.05
 -29   1  17  -19.73   10.35
 -29  -1  17    0.79   13.01
  29  -1 -18   -2.28   11.76
 -29   1  18    4.75   11.33
 -29  -1  18   -1.84    9.68
 -29  -1  18    2.09   13.80
  29  -1 -18    3.66    8.55
 -29   1  18    0.49    9.54
 -29  -1  18   -0.59   13.37
 -29   1  19   -2.39   11.83
 -29   1  19   -7.99    9.74
 -29  -1  19   -0.34   13.69
  29  -1 -19    8.23   11.80
 -29  -1  19    9.01   13.20
  29  -1 -19    6.41   10.11
 -29  -1  19   -4.98   10.19
 -29   1  20    5.17   10.60
 -29  -1  20    2.11   11.48
  29  -1 -20    3.18   11.20
  29  -1 -20   -0.55   10.74
 -29  -1  20    3.78   11.02
 -29   1  20    1.55   11.11
 -29  -1  20    6.36   11.91
 -29   1  21    3.34   11.59
 -29  -1  21   -1.60    9.64
 -29   1  21   13.11   10.06
 -29  -1  21   -3.03   12.30
  29  -1 -21   -3.19   10.54
  29  -1 -21   -0.15   11.85
 -29  -1  21   -2.28   11.79
 -29   1  22    3.83    8.31
  29  -1 -22    0.81    9.10
 -29  -3   1   11.35   11.05
  29  -3  -1    5.43   11.42
  29   3  -1    5.85   17.46
  29   3  -1    8.55   16.51
 -29   3   1   -0.03   11.73
 -29  -3   1    1.77   11.31
  29  -3  -1    9.27   13.37
 -29   3   2    9.23   14.45
 -29  -3   2    4.38   11.16
 -29  -3   2   11.55   10.87
  29  -3  -2   -5.55   11.31
  29   3  -2   -2.52   18.15
 -29   3   2    8.00   13.20
  29   3  -2    1.56   17.45
  29  -3  -2   14.02   13.92
  29  -3  -3   50.43   12.35
 -29  -3   3   45.76   12.23
 -29   3   3   18.60   12.79
 -29   3   3   44.35   11.61
  29  -3  -3   60.31   14.41
 -29  -3   3   58.81   12.32
 -29  -3   4  153.85   13.24
 -29   3   4  126.43   11.89
 -29   3   4  144.37   12.93
  29  -3  -4  137.87   13.22
  29  -3  -4  159.58   12.13
 -29  -3   5   42.04   11.71
  29  -3  -5   44.19   12.62
  29  -3  -5   46.29   11.20
 -29   3   5   64.62   12.26
 -29   3   5   55.63   11.77
 -29   3   6   19.17   11.91
 -29  -3   6    4.66   11.79
 -29   3   6    5.23   11.30
  29  -3  -6   25.90   14.79
  29  -3  -6   12.24   10.90
  29  -3  -7   -5.44   11.85
 -29  -3   7   -4.88   11.33
  29  -3  -7   -7.32   10.88
 -29   3   7   -6.04   10.95
 -29   3   7  -15.46   12.58
 -29   3   8    6.46   12.69
  29  -3  -8   -6.41   11.96
 -29  -3   8    9.41   10.95
  29  -3  -8  -11.44   11.58
 -29   3   8   13.91   11.96
  29  -3  -9   11.97   13.68
 -29   3   9   -0.19   11.01
 -29  -3   9    7.57   10.96
  29  -3  -9   23.07   10.99
 -29   3   9    9.32   11.38
  29  -3 -10   -7.36   13.73
  29  -3 -10   -0.24    9.41
 -29   3  10  -16.03   10.40
 -29   3  10   -7.76   12.80
 -29  -3  10   -7.76   10.06
 -29   3  11   13.32   10.73
  29  -3 -11    8.60   13.50
  29  -3 -11   12.56   10.59
 -29   3  11   -3.63   10.73
 -29  -3  11    4.38   10.01
 -29  -3  12    2.29    9.65
 -29   3  12  -14.06   11.52
  29  -3 -12   -0.06   10.17
 -29   3  12   -7.72   10.50
  29  -3 -12   -0.94   13.70
 -29   3  13  -26.37   10.86
 -29   3  13   10.72   11.87
  29  -3 -13    8.33   12.06
 -29  -3  13    1.14    9.50
  29  -3 -13   10.24   12.62
 -29  -3  14   18.86    9.37
 -29   3  14   -4.27   10.14
  29  -3 -14   -9.43   11.62
  29  -3 -14   -7.63   10.67
 -29   3  14   -7.55   11.74
  29  -3 -15   -0.55   11.88
 -29  -3  15   10.93   10.44
 -29   3  15    9.21   11.19
  29  -3 -15   13.63   10.09
 -29   3  15   -7.17   10.39
 -29   3  16   -6.32    9.68
  29  -3 -16   -7.08   11.24
 -29   3  16   -4.66   10.37
  29  -3 -16    0.89   10.28
 -29  -3  16    5.89   10.87
 -29  -3  17   -1.61   17.79
  29  -3 -17   -5.53   11.72
 -29  -3  17   -0.41   17.68
  29  -3 -17   -6.28   10.02
 -29  -3  17   -0.50    9.87
 -29   3  17   17.07   11.41
 -29   3  17   -1.94    9.83
 -29  -3  18    0.17   11.79
 -29   3  18    0.17   10.76
 -29  -3  18   -0.51   15.10
  29  -3 -18    6.07   10.87
 -29  -3  18   -1.93   14.59
 -29   3  18   15.28   10.14
  29  -3 -18    7.17    9.91
  29  -3 -19   -9.69    9.18
 -29  -3  19   -0.81   14.49
 -29  -3  19   -7.34   10.65
 -29   3  19    7.09   10.36
 -29  -3  19    2.97   14.55
  29  -3 -19    1.17   11.74
 -29   3  19    0.11   10.63
  29  -3 -20   -4.45    9.04
  29  -3 -20    6.98    9.68
 -29   3  20    1.43   10.81
 -29  -3  20    0.61   13.92
 -29  -3  20   -2.42   13.14
 -29   3  20    4.17    8.98
 -29  -3  20   -0.56    9.36
  29  -3 -21    3.24   11.31
 -29  -3  21    4.15   14.29
  29  -3 -21    7.22    8.64
 -29   3  21    3.35   10.14
  29  -3 -21   -0.06    5.12
 -29   3  21    4.21   11.13
 -29  -3  21    1.36    9.76
 -29  -3  21   -3.86   13.27
 -29   5   1   17.31   11.33
 -29   5   1  -17.26   13.28
 -29  -5   1   12.21    9.75
  29   5  -1   -5.03   14.93
 -29  -5   1    7.27   10.30
  29  -5  -1   -2.61   12.36
  29  -5  -1  -17.80   11.99
 -29  -5   1   -2.02   14.33
 -29   5   2   15.43   10.98
 -29  -5   2   -1.77   16.00
 -29  -5   2    6.75   10.21
  29  -5  -2   10.13   11.74
 -29  -5   2   -1.43   10.70
 -29   5   2    5.50   11.10
  29   5  -2   -4.21   16.44
  29  -5  -2   -1.52   10.55
 -29  -5   3  -13.17    9.52
 -29   5   3  -18.95   11.43
 -29  -5   3    4.16    9.90
  29  -5  -3   18.92   10.91
 -29  -5   3   -6.03   20.73
  29   5  -3   -0.74   19.72
  29  -5  -3    8.49   11.06
 -29   5   3    6.13   10.56
  29  -5  -4   13.09   11.25
 -29  -5   4    5.13   10.20
 -29   5   4    5.13   11.93
 -29   5   4    6.20   10.54
  29  -5  -4    3.97   11.50
 -29  -5   4   -6.69    9.89
 -29  -5   5   -1.83   10.05
 -29  -5   5    4.29   10.03
 -29   5   5   16.40   10.98
 -29   5   5    5.67   10.81
  29  -5  -5   -8.67   11.31
  29  -5  -5    5.47   11.57
  29  -5  -6   18.43   11.89
 -29   5   6   33.66   10.93
 -29  -5   6    9.11    7.85
  29  -5  -6   14.32   10.61
 -29  -5   6   11.72    9.99
 -29   5   6   29.96   11.14
 -29  -5   7   -4.94   10.10
 -29  -5   7   -2.88   10.09
  29  -5  -7   -1.33   13.02
 -29   5   7  -12.76   10.09
 -29   5   7   12.79   12.10
  29  -5  -7  -14.70   10.28
 -29  -5   8   31.79   10.85
 -29   5   8   32.33   10.54
 -29  -5   8   23.93   10.88
 -29   5   8   20.94   13.10
  29  -5  -8   25.28   12.42
  29  -5  -8   16.53   10.01
 -29  -5   9   18.16   10.62
  29  -5  -9   -5.82   12.06
  29  -5  -9   13.60   11.12
 -29   5   9   -0.65   11.80
 -29   5   9   -0.51   10.59
 -29  -5   9   12.12   10.01
 -29   5  10   -5.17   11.67
 -29  -5  10   -4.46    9.92
 -29   5  10    8.55   11.15
 -29  -5  10   12.30   10.26
  29  -5 -10   10.08   10.41
  29  -5 -10   14.69   13.19
 -29  -5  11   -0.59    9.23
 -29   5  11   13.51   11.26
  29  -5 -11  -15.88   10.55
 -29   5  11   11.71   11.84
  29  -5 -11  -12.42   12.43
 -29  -5  11    7.91    9.97
 -29  -5  12   21.00    9.94
  29  -5 -12   18.31   10.21
 -29   5  12    4.06   11.16
 -29  -5  12  -13.48    9.53
  29  -5 -12   -1.70   11.89
 -29   5  12    2.21    9.44
 -29   5  13    2.28    9.96
 -29  -5  13   -7.78    9.66
  29  -5 -13    0.42   10.39
  29  -5 -13   16.84   10.13
 -29  -5  13   -3.79    9.50
 -29   5  13    4.47    9.87
 -29  -5  14    0.13    9.92
 -29  -5  14   28.53   10.00
  29  -5 -14    4.29   10.20
 -29   5  14   15.53    9.52
  29  -5 -14    6.80   10.18
 -29   5  14   -9.37    9.48
  29  -5 -15    0.50   10.17
 -29  -5  15    1.26   10.54
 -29  -5  15    9.67    9.97
  29  -5 -15   -0.79    9.23
 -29   5  15   -9.72    9.91
 -29   5  15   -4.11   10.20
  29  -5 -16    6.77   10.91
 -29  -5  16   -9.81   10.16
 -29   5  16    3.91   10.20
 -29   5  16    2.65    9.95
 -29  -5  16   -2.10   10.21
  29  -5 -16   20.64   10.04
  29  -5 -17   -8.57   10.75
 -29  -5  17    1.23   10.06
  29  -5 -17    2.34   11.41
 -29   5  17    8.05   12.41
 -29  -5  17    3.39   10.57
 -29   5  17   -1.78   10.50
  29  -5 -18    0.07   10.30
 -29  -5  18   -1.26    9.38
 -29   5  18   -7.59   10.03
 -29   5  18   -2.78   10.93
 -29  -5  18    2.54   11.42
  29  -5 -18    0.60   10.15
 -29   5  19    1.37   10.59
  29  -5 -19   -8.18   10.67
 -29   5  19   -0.86   11.34
 -29  -5  19   -3.35    9.96
 -29  -5  19   -6.21    9.64
  29  -5 -19   -3.87   11.77
  29  -5 -20   -6.27   11.51
 -29  -5  20   -0.91    8.84
 -29  -5  20    0.40   21.93
 -29   5  20   -4.03    8.96
  29  -5 -20    8.14    9.80
 -29   5  20   -5.14    5.17
 -29  -7   1   -0.51   12.90
 -29   7   1   16.01   11.66
  29  -7  -1   17.50    9.26
  29  -7  -1   -9.09   11.09
  29   7  -1    4.35   13.17
 -29  -7   1   -2.48    9.90
 -29   7   1    2.92   10.43
 -29  -7   2   -7.78   10.83
 -29  -7   2    1.01   10.35
  29  -7  -2   -6.44   11.99
  29   7  -2    7.82   13.46
 -29   7   2   10.36   12.17
 -29   7   2    3.46   10.04
 -29  -7   2   15.62   13.56
  29  -7  -2   -3.11   11.98
 -29  -7   3   -9.88    9.54
 -29  -7   3    1.91   13.38
 -29   7   3    9.54   10.49
 -29   7   3   -4.93   10.95
  29   7  -3    2.29   14.29
 -29  -7   3    8.47    9.50
  29  -7  -3    5.55   10.33
  29  -7  -3    6.18   11.85
  29  -7  -4    4.02   11.37
 -29  -7   4    0.90   10.08
  29  -7  -4   -6.84   10.06
 -29   7   4    4.87   10.62
 -29  -7   4   -3.58    9.07
 -29   7   4   10.89   10.75
  29   7  -4    2.24   13.90
 -29  -7   4    5.95   13.69
 -29  -7   5   15.85   10.14
  29  -7  -5    7.93   10.76
 -29  -7   5    0.29   17.18
 -29   7   5    6.41   10.97
 -29  -7   5    6.34   10.01
  29  -7  -5    9.89   11.29
  29   7  -5   -1.48   18.32
 -29   7   5   11.22   10.27
  29  -7  -6   -2.16   11.44
 -29  -7   6    7.66   10.36
 -29   7   6    2.70   11.15
 -29  -7   6   11.57    9.92
  29  -7  -6    4.67   10.83
 -29   7   6   -1.07   10.43
 -29  -7   7    0.45    9.47
 -29   7   7   -9.39    9.95
  29  -7  -7   11.58   10.33
  29  -7  -7    1.20   12.21
 -29   7   7   -0.86   10.09
 -29  -7   7   -8.02   10.71
 -29   7   8    5.74   11.02
 -29  -7   8   19.85    9.87
 -29  -7   8    9.96    9.82
  29  -7  -8  -15.72   11.27
  29  -7  -8    5.37    9.34
 -29   7   8   11.71   10.10
 -29   7   9    7.79   10.07
  29  -7  -9  -11.62    9.40
 -29  -7   9   -3.77    9.94
 -29   7   9   -2.52   11.46
  29  -7  -9    1.31   11.14
 -29  -7   9   -1.05   10.07
  29  -7 -10   -4.93   12.52
 -29   7  10    4.79   10.49
  29  -7 -10  -14.31   10.52
 -29  -7  10   -0.49   10.15
 -29   7  10  -15.44    9.81
 -29  -7  10   -3.32   10.40
 -29   7  11   11.00   10.31
  29  -7 -11   -8.33   10.85
 -29  -7  11   -8.21    9.41
  29  -7 -11    8.79    9.31
 -29  -7  11   17.99   11.24
 -29   7  11    5.29    9.83
 -29  -7  12   -9.37    9.77
  29  -7 -12    5.36   10.38
 -29  -7  12    9.15    9.50
  29  -7 -12  -12.63   10.94
 -29   7  12    3.95   10.67
 -29   7  12   13.27   10.64
 -29  -7  13    2.15    9.24
  29  -7 -13   -7.55   10.16
  29  -7 -13   14.98   10.76
 -29   7  13   -9.91   11.04
 -29  -7  13    2.00    9.51
 -29   7  13    6.56   10.10
  29  -7 -14   -5.02    9.05
 -29  -7  14   -4.42   10.00
 -29   7  14    4.41    9.93
 -29  -7  14  -16.93   10.66
 -29   7  14   -9.48   10.81
  29  -7 -14    9.74   11.25
  29  -7 -15   -7.59   10.79
  29  -7 -15   13.36    9.38
 -29  -7  15    1.13   10.25
 -29   7  15    2.12    9.32
 -29   7  15    2.46   10.29
 -29  -7  15    9.23    9.12
  29  -7 -16   -0.80    9.37
  29  -7 -16    0.26   10.53
 -29  -7  16    2.99   10.43
 -29  -7  16  -13.95   10.38
 -29   7  16   -2.48    9.42
 -29   7  16   -2.39   10.23
 -29  -7  17   -0.44    9.61
 -29  -7  17   -0.74    9.11
 -29   7  17    3.51    9.77
  29  -7 -17    1.24   10.32
 -29   7  17    1.25    9.69
  29  -7 -17    7.61    9.10
 -29  -7  18   -6.75    8.73
  29  -7 -18    6.24    8.35
 -29   7  18    3.81    7.78
  29  -7 -18    9.23    9.40
 -29   7  18    2.35   10.32
 -29  -9   1   -2.77   10.33
 -29   9   1   -1.41   10.00
 -29  -9   1    3.83   10.03
  29  -9  -1    1.22   10.40
 -29   9   1    6.43   10.78
  29  -9  -1   -3.43   11.83
  29   9  -1   -2.75   10.55
 -29  -9   2    9.32   10.52
 -29   9   2   -8.99    8.90
  29   9  -2    0.38   11.90
  29  -9  -2   24.28    9.55
 -29  -9   2    9.94   10.43
 -29   9   2   -4.57   11.64
  29  -9  -2   13.39    9.71
 -29  -9   3   -2.97    9.92
  29   9  -3    1.09   12.94
  29  -9  -3    7.04   10.89
 -29   9   3    9.51   10.85
  29  -9  -3   10.79   10.48
 -29  -9   3   -8.29   12.30
 -29   9   3   -9.46    9.91
  29  -9  -4  -11.34   10.60
 -29   9   4    3.76   10.23
 -29   9   4   -0.28    9.77
  29   9  -4    3.87   13.00
 -29  -9   4   -2.40   13.16
 -29  -9   4    7.39    9.48
 -29  -9   4   -4.25   10.25
  29  -9  -4   -7.73    9.90
  29  -9  -5   -7.52   10.55
 -29   9   5   -7.98    9.62
  29  -9  -5    7.51   10.01
 -29  -9   5   -8.75    8.60
 -29  -9   5   -0.06   12.73
  29   9  -5   -1.19   14.12
 -29   9   5    2.35   10.67
 -29  -9   5    2.82    9.70
  29  -9  -6   12.29    9.90
 -29  -9   6    0.51   13.29
 -29   9   6  -21.00   10.19
 -29  -9   6   11.08    9.98
  29  -9  -6   10.92   11.03
 -29   9   6   -4.74    8.53
 -29  -9   6    1.59   10.15
 -29  -9   7    0.84   14.81
 -29   9   7    1.97    9.24
 -29  -9   7    1.76    8.96
 -29  -9   7   -1.04   10.45
 -29  -9   7   -0.22   14.82
  29  -9  -7    5.43    9.36
 -29   9   7    9.85   10.33
  29  -9  -7   -6.58    9.85
 -29  -9   8    4.03    9.77
  29  -9  -8   -2.72    8.78
 -29  -9   8    1.77   18.07
 -29   9   8    2.38   10.18
 -29  -9   8    2.97   17.49
 -29  -9   8   -0.71    9.94
 -29   9   8    6.96    9.00
  29  -9  -8   -1.59   10.06
 -29  -9   9    9.81    9.89
  29  -9  -9   -5.07   10.46
 -29   9   9   -7.27   10.47
 -29   9   9  -11.13    9.85
  29  -9  -9   12.02   10.27
 -29  -9   9   -3.55    9.89
 -29  -9  10    7.34    9.11
 -29  -9  10    2.85    9.05
 -29   9  10   -3.01    9.70
  29  -9 -10    2.18    9.84
  29  -9 -10   -1.36   10.46
 -29   9  10    4.58    9.00
  29  -9 -11    9.26    9.15
 -29  -9  11    6.65   10.21
 -29   9  11    4.59    9.36
 -29   9  11   -9.07   10.16
 -29  -9  11    6.92    9.91
  29  -9 -11   -5.70   10.74
 -29   9  12    1.95   10.40
  29  -9 -12    0.29    9.16
 -29  -9  12   -7.58    8.75
  29  -9 -12   -7.75   10.65
 -29   9  12    0.21    9.18
 -29  -9  12    4.31    9.32
 -29   9  13   -5.40   10.09
  29  -9 -13   -0.34   10.38
 -29   9  13    8.21    9.67
  29  -9 -13    2.37    9.50
 -29  -9  13   -4.61   10.01
 -29  -9  13  -11.07    9.70
  29  -9 -14   -1.38    9.32
  29  -9 -14    2.20    8.49
 -29   9  14   -8.35    9.81
 -29  -9  14    3.42    8.95
  29  -9 -14    2.43    4.86
 -29  -9  14  -10.24   10.86
 -29   9  14   -0.99    9.95
  29  -9 -14   -0.84    5.42
 -29  -9  14    7.12    4.58
 -29 -11   1    3.13   10.95
  29 -11  -1    2.92    9.88
  29  11  -1   -2.10   11.22
 -29  11   1    1.83    6.71
  29 -11  -1    1.17    5.04
 -29  11   1    8.65   11.00
  29 -11  -1   -2.50    8.84
 -29 -11   1    7.57    9.76
 -29  11   1    5.04    4.70
 -29 -11   2    1.15    4.92
  29  11  -2   -2.60   11.29
 -29  11   2   -3.63   11.34
 -29 -11   2   -3.50    6.82
 -29  11   2   -6.02   10.70
  29 -11  -2   -1.00   11.03
 -29 -11   2    5.02   11.16
  29 -11  -2   -0.81    8.75
  29 -11  -3   10.15    9.07
 -29  11   3   -5.63   10.36
  29 -11  -3   -1.84    5.39
  29 -11  -3   -2.33    5.01
 -29 -11   3    2.34    9.50
  29 -11  -3    3.05    8.29
 -29  11   3    5.20    9.93
  29  11  -3   -1.99   12.29
 -29 -11   3   -1.80   12.22
 -29 -11   4    1.10   12.27
 -29 -11   4   -3.39    9.38
  29  11  -4   -1.50   12.94
  29 -11  -4   -8.35   10.84
 -29 -11   4   -3.60    9.96
 -29  11   4    6.20   10.18
  29 -11  -4   -5.36    9.84
 -29  11   4    9.05   11.03
 -29  11   5    3.84   10.78
 -29  11   5    1.47    6.73
 -29 -11   5   -5.95    9.38
 -29  11   5    2.04    4.69
 -29 -11   5    7.01    9.28
  29 -11  -5   -1.96   10.37
  29  11  -5   -3.08   14.05
 -29 -11   5   -2.48   13.37
  29 -11  -5   -1.29   10.59
 -29  11   6   -0.08    5.28
 -29 -11   6    3.29   12.44
 -29  11   6   -1.25    9.08
 -29 -11   6   -2.27    4.51
  29 -11  -6   12.01   10.22
 -29 -11   6   -3.40    9.18
 -29 -11   6   -7.14    7.86
 -29  11   6   -6.08    9.50
  29 -11  -6    1.45   10.40
 -29 -11   7   10.15   13.90
  29 -11  -7   -4.42    8.61
 -29 -11   7   -3.85    8.72
 -29 -11   7    2.21    9.58
  29 -11  -7   -0.65    9.59
 -29  11   7    2.76    8.66
 -29  11   7   -5.22    9.24
 -29 -11   7   -3.31    4.95
 -29 -11   7   -2.13   13.83
 -29  11   7    0.85    5.21
 -29 -11   8    2.06    9.70
 -29  11   8    4.21    9.90
 -29 -11   8   -0.76   14.64
  28   0  -1    3.68   15.25
  28   0  -1   -3.84   15.27
 -28   0   1  -27.79   13.96
  28   0  -2   -7.42   15.64
  28   0  -2   -9.14   15.57
 -28   0   2   -3.52   14.06
  28   0  -3   -0.32   17.16
  28   0  -3    7.41   14.99
 -28   0   3    8.44   15.37
  28   0  -4   18.26   13.69
  28   0  -4    9.98   16.96
 -28   0   4   24.00   14.20
  28   0  -4   20.91   18.15
  28   0  -5    5.77   13.32
  28   0  -5    2.57   19.99
 -28   0   5    1.30   12.94
  28   0  -5   10.14   18.95
  28   0  -6   34.13   22.80
 -28   0   6   27.73   13.98
  28   0  -6   30.92   23.40
  28   0  -6   33.79   13.67
 -28   0   7  -11.40   12.22
  28   0  -7    3.64   27.23
  28   0  -7  -13.29   11.23
  28   0  -7   -2.28   25.73
  28   0  -8    6.51   23.14
 -28   0   8    0.76   11.74
  28   0  -8   25.25   11.89
 -28   0   9   -2.22   21.76
  28   0  -9  -15.87    7.92
  28   0  -9   -1.13   21.89
 -28   0   9   -1.02   11.40
 -28   0  10    2.18   18.55
 -28   0  10   11.53   11.80
  28   0 -10    2.10   18.50
  28   0 -10    0.66   11.53
 -28   0  11   -5.49   18.11
  28   0 -11    8.10   11.35
  28   0 -11    8.56   17.22
 -28   0  11  -12.83   11.19
  28   0 -12    2.61   15.28
 -28   0  12    6.79   10.48
 -28   0  12    0.00   17.32
  28   0 -12   20.15   10.23
 -28   0  13    0.79   15.37
  28   0 -13    0.96   15.36
 -28   0  13   10.98   10.36
  28   0 -13   21.70    9.93
  28   0 -14   11.20    9.77
  28   0 -14    5.57   14.57
 -28   0  14   -3.19   14.68
 -28   0  14    1.57    9.77
 -28   0  15   -1.45   12.97
  28   0 -15   -1.24    8.81
 -28   0  15   -7.46    9.60
  28   0 -15    0.03   14.67
 -28   0  16   -4.61    9.59
  28   0 -16    4.82   13.15
 -28   0  16    0.19   12.17
  28   0 -16   -1.51    9.74
  28   0 -17    8.53   10.03
 -28   0  17  -12.06   10.40
  28   0 -17    6.34   13.13
 -28   0  17    3.92   12.24
  28   0 -18   -7.43    9.56
  28   0 -18    0.08   12.92
 -28   0  18    6.50    9.72
 -28   0  18    4.37   11.32
  28   0 -19   -7.92   12.51
 -28   0  19    1.69   11.15
 -28   0  19   11.61   10.62
  28   0 -19    4.57   10.98
 -28   0  20   -0.28   11.30
  28   0 -20   -2.65   10.96
  28   0 -20   -0.26   10.71
 -28   0  20    2.11   10.92
 -28   0  21    0.78   11.54
  28   0 -21    7.07   11.57
 -28   0  21   -1.69   10.09
  28   0 -22   -0.39   10.40
 -28   0  22    5.01    8.71
 -28   0  22    1.42   10.99
 -28   0  22   -0.51    4.94
  28  -2  -1   80.85   12.22
  28  -2  -1   62.70   14.11
 -28   2   1   85.46   13.68
  28   2  -1   85.12   14.75
  28   2  -1   91.35   17.61
  28  -2  -1   82.13   12.75
 -28  -2   1   81.67   13.46
  28   2  -2   71.07   18.69
  28  -2  -2   79.77   13.07
 -28  -2   2   91.87   13.44
  28   2  -2   71.43   18.10
 -28   2   2   86.55   13.78
  28  -2  -2   71.79   12.52
  28  -2  -2   83.09   14.48
  28  -2  -3   -5.55   15.97
 -28   2   3    6.09   13.60
  28   2  -3    3.16   24.79
 -28   2   3   -7.35   12.57
  28   2  -3   -1.54   25.67
  28  -2  -3    0.76   13.34
 -28  -2   3   -0.64   13.19
 -28   2   4   -6.88   15.47
  28  -2  -4    4.87   13.22
  28  -2  -4   -8.96   13.49
 -28   2   4    7.61   15.67
 -28  -2   4    4.93   13.25
  28  -2  -5   24.07   12.87
 -28   2   5   22.34   14.78
 -28   2   5   24.91   13.32
  28  -2  -5    6.55   15.71
 -28  -2   5   35.23   13.36
  28  -2  -6   -2.97   14.75
  28  -2  -6    2.63   12.89
 -28   2   6   15.08   13.45
 -28  -2   6   -4.24   11.77
 -28   2   6    1.50   13.81
 -28   2   7    6.53   14.04
 -28  -2   7    1.41   11.74
  28  -2  -7   11.23   12.49
  28  -2  -7   17.81   14.87
 -28   2   7   -0.81   13.62
 -28  -2   8   30.80   11.77
 -28   2   8    5.13   12.80
  28  -2  -8   25.46   12.03
  28  -2  -8   13.55   13.55
 -28   2   8   -4.31   10.71
 -28  -2   9    2.55   11.76
  28  -2  -9   21.30   11.90
 -28   2   9   34.50   12.20
 -28   2   9   18.11   13.00
  28  -2  -9   16.95   13.79
 -28  -2  10    1.05   11.65
  28  -2 -10    1.04   14.14
 -28   2  10   -6.24   10.84
  28  -2 -10   -9.70   10.42
 -28   2  10   10.35   12.77
  28  -2 -11   -9.27   13.29
 -28   2  11    0.36   10.31
  28  -2 -11   -6.12    9.65
 -28   2  11    1.61   12.56
 -28  -2  11   15.21   11.38
  28  -2 -12    3.58   12.86
 -28  -2  12   -5.21   10.78
 -28   2  12    5.35   10.54
 -28   2  12   -1.79   12.37
  28  -2 -12   -8.89    9.98
 -28   2  13   -3.72   10.29
 -28  -2  13   -0.07   10.35
  28  -2 -13    2.30   12.93
 -28   2  13    0.92   12.46
  28  -2 -13   -7.32   10.57
 -28   2  14    7.88   10.34
 -28  -2  14    1.16   20.44
 -28  -2  14   -0.52   20.12
  28  -2 -14    5.08   13.19
 -28  -2  14    7.02   10.37
  28  -2 -14   -2.29   10.83
 -28   2  14    1.08   12.65
  28  -2 -15   -7.20   12.42
 -28   2  15    2.78   10.83
 -28  -2  15    1.92   15.87
 -28   2  15    4.99   11.68
 -28  -2  15    7.83   10.53
  28  -2 -15  -13.71    9.61
 -28  -2  15    0.98   15.00
 -28  -2  16    4.57   14.60
 -28   2  16    5.99   11.37
 -28  -2  16   -1.92   12.75
  28  -2 -16   -2.58   11.45
 -28  -2  16   -0.03   11.22
  28  -2 -16   -0.96    9.17
 -28   2  16    1.51    9.40
 -28  -2  17   -2.56   14.48
 -28   2  17   -4.28   10.83
  28  -2 -17   -8.12   11.13
 -28   2  17   -1.06   11.37
  28  -2 -17   -8.30   10.60
 -28  -2  17   -7.70    9.89
 -28  -2  17   -2.14   12.51
  28  -2 -18   -0.55    9.48
 -28  -2  18   -2.37   14.06
 -28  -2  18   -1.71    9.80
 -28   2  18    2.08   11.05
 -28   2  18   -0.03    9.41
 -28  -2  18   -2.46   13.00
  28  -2 -18   -7.61   11.20
  28  -2 -19   -4.91   10.48
 -28  -2  19    3.69   10.24
 -28  -2  19    1.62   11.50
  28  -2 -19    6.25    9.16
 -28   2  19    7.97    9.26
 -28   2  19    3.66   11.50
 -28  -2  19   -7.45   13.22
 -28   2  20   11.07   11.65
 -28  -2  20    1.32   11.81
  28  -2 -20   -3.13   10.63
 -28  -2  20   -0.23   10.59
 -28   2  20   -4.52   10.02
  28  -2 -20   -0.37   10.52
 -28  -2  20   -4.09   13.49
 -28  -2  21    0.51   11.98
 -28   2  21   -3.18   11.23
 -28  -2  21   -1.84    9.91
  28  -2 -21    6.41   10.25
  28  -2 -21   -4.68   10.48
 -28   2  21   -6.92    8.96
 -28   2  21   -1.22    5.30
 -28  -2  21    1.10   13.73
 -28  -4   1    8.95   15.13
  28  -4  -1   -6.34   10.93
  28   4  -1   -2.42   16.10
 -28   4   1   -1.52   13.42
 -28   4   1   -0.70   10.99
 -28  -4   1   -2.43   11.35
  28  -4  -1   12.22   11.25
 -28  -4   1   -6.96   11.37
 -28  -4   2    5.66   11.57
  28   4  -2   28.06   16.88
  28  -4  -2   28.79   13.54
 -28  -4   2   19.67   11.51
 -28  -4   2   38.95   17.74
 -28   4   2   26.57   12.13
  28  -4  -2   21.40   12.11
 -28   4   2   37.59   11.54
 -28  -4   3    6.92   11.28
 -28   4   3   -3.75   11.21
 -28  -4   3    0.46   12.21
  28  -4  -3   -4.51   11.48
  28  -4  -3    0.95   12.08
  28   4  -3    7.84   23.31
 -28   4   3  -10.63   13.75
  28   4  -3    5.46   23.25
  28  -4  -4   12.86   12.08
 -28   4   4   16.60   11.58
 -28   4   4    6.94   11.21
 -28  -4   4   -6.43   11.50
  28  -4  -4   -0.52   11.73
 -28  -4   4   -1.81   11.30
 -28   4   5   19.46   10.98
  28  -4  -5   -3.10   12.11
  28  -4  -5  -30.72   11.94
 -28  -4   5   -5.94   11.39
 -28  -4   5   -8.75   11.47
 -28   4   5    9.58   11.05
 -28  -4   6    6.11   11.04
 -28  -4   6    2.45   10.92
  28  -4  -6   -0.62   11.71
 -28   4   6  -25.14   12.96
  28  -4  -6   -6.32   10.80
 -28   4   6    8.65   11.10
 -28   4   7   31.22   11.77
  28  -4  -7   -1.62   11.81
 -28  -4   7   14.18   11.03
 -28   4   7    1.07   10.94
  28  -4  -7    1.37   13.97
 -28   4   8   24.87   13.03
 -28   4   8   22.85   11.81
  28  -4  -8    6.59   11.45
 -28  -4   8   48.91    9.88
  28  -4  -8   28.71   13.84
 -28  -4   9  -21.18    9.83
  28  -4  -9    5.81   13.67
 -28   4   9   -5.85   10.30
 -28   4   9   -5.71   13.35
  28  -4  -9   -7.38    9.88
  28  -4 -10   -2.36   10.22
 -28   4  10   -5.14   11.92
  28  -4 -10   -8.53   12.86
 -28  -4  10  -12.11   10.38
 -28   4  10   14.88   10.47
  28  -4 -11    8.69   10.57
 -28  -4  11   -4.85    9.69
 -28   4  11    0.40   10.31
  28  -4 -11  -13.71   10.99
 -28   4  11    0.44   11.00
 -28  -4  12    6.67    8.92
 -28   4  12    2.27    9.68
 -28   4  12   -3.13   10.69
  28  -4 -12    0.29    9.95
  28  -4 -12   -3.12   12.35
 -28   4  13   -3.39   10.97
 -28  -4  13   -2.08    8.94
 -28   4  13    3.07   10.04
  28  -4 -13   -5.00   11.93
  28  -4 -13   16.82   10.21
 -28  -4  14    4.19   10.62
  28  -4 -14    3.12   11.15
 -28   4  14   27.16   11.47
 -28   4  14    2.85   11.07
  28  -4 -14  -24.85   10.79
 -28  -4  15   11.72   10.10
 -28   4  15    0.69   10.11
  28  -4 -15   14.59   10.26
 -28   4  15   -7.63   11.78
  28  -4 -15   -2.13   12.46
 -28  -4  16    7.13    9.79
 -28   4  16    2.68   12.25
  28  -4 -16    6.65   12.27
 -28   4  16    9.79   10.28
 -28  -4  16   -1.04   22.85
  28  -4 -16   -6.52   10.23
 -28  -4  16    0.28   23.35
  28  -4 -17   -0.44   11.83
 -28  -4  17    4.28   10.43
 -28   4  17    0.32   10.30
  28  -4 -17   -1.95   10.08
 -28  -4  17   -3.30   16.93
 -28  -4  17    0.13   17.29
 -28   4  17    8.51   10.59
  28  -4 -18   -6.47   11.95
 -28  -4  18    7.23   10.09
 -28   4  18   -3.80   10.16
 -28   4  18   15.95   11.82
  28  -4 -18   -2.66   10.05
 -28  -4  18    2.17   15.96
 -28  -4  18    2.82   14.84
 -28   4  19   -7.70   10.52
 -28   4  19    1.47    9.55
  28  -4 -19   -4.84   10.03
 -28  -4  19   -0.98   13.38
 -28  -4  19    3.25    9.93
  28  -4 -19   -8.47   10.41
 -28  -4  19    2.24   14.48
 -28   4  20    0.97   10.02
  28  -4 -20    2.21   11.25
 -28  -4  20    5.78   14.00
 -28   4  20   -2.16    4.56
 -28  -4  20    4.37   15.18
 -28  -4  20   -0.56   10.13
  28  -4 -20    8.59    9.41
 -28   4  20    7.40    8.07
 -28   4  21    4.10    6.97
 -28  -4  21    1.63   13.79
 -28  -6   1   23.93   10.66
  28   6  -1    2.18   13.21
  28  -6  -1  -18.15   12.36
  28  -6  -1   13.12   12.44
 -28   6   1   17.11   13.12
 -28   6   1   -1.63   10.50
 -28  -6   1   -3.16   12.68
 -28   6   2   17.43   13.35
  28   6  -2   -3.25   12.65
 -28  -6   2    0.17   12.31
  28  -6  -2    7.13   12.57
 -28  -6   2   -6.69   10.83
 -28   6   2   10.78   10.16
 -28  -6   2    8.27   11.51
  28  -6  -2   11.25   10.86
 -28  -6   3    6.00   10.49
 -28  -6   3   -1.08   14.95
 -28  -6   3    4.17    9.66
 -28   6   3    0.16   10.75
  28  -6  -3    2.35   11.24
  28  -6  -3   10.28   10.84
 -28   6   3   19.11   11.75
  28   6  -3   10.78   15.62
 -28  -6   4   13.31   10.89
 -28   6   4    1.03   11.53
 -28  -6   4    3.81   18.35
 -28  -6   4   -7.50   10.74
  28  -6  -4   -1.51   11.93
  28   6  -4    3.01   17.83
  28  -6  -4    9.54   11.06
 -28   6   4  -10.04   10.78
 -28   6   5   -0.35   11.04
 -28   6   5   -8.08   12.44
  28  -6  -5   -6.33   13.33
 -28  -6   5   -6.98   10.62
 -28  -6   5  -11.03    9.77
  28  -6  -5  -17.57   10.27
  28  -6  -6    6.91   12.00
  28  -6  -6   -1.86    9.96
 -28  -6   6    3.71    9.39
 -28  -6   6   -9.21   10.44
 -28   6   6    4.05   10.50
 -28   6   6   -9.05   10.76
 -28   6   7    2.18   12.74
  28  -6  -7   22.18   10.92
 -28   6   7   17.55   10.37
 -28  -6   7   -1.56   10.73
  28  -6  -7   -0.87   11.92
 -28  -6   7  -17.61   10.38
  28  -6  -8    3.28   11.91
 -28   6   8   -4.69   10.40
 -28   6   8    6.63   10.96
 -28  -6   8   -8.65   10.42
 -28  -6   8    9.19   10.49
  28  -6  -8   12.92    9.35
  28  -6  -9   -7.36   10.39
 -28  -6   9    9.20    9.95
 -28  -6   9   10.21   10.59
  28  -6  -9   -6.06   13.20
 -28   6   9   13.81   10.63
 -28   6   9    5.84   11.20
 -28   6  10   -5.09   10.29
 -28  -6  10   11.47    9.27
 -28   6  10   14.85   10.96
  28  -6 -10   10.66   10.75
 -28  -6  10   -0.12    9.65
  28  -6 -10   18.77   11.30
  28  -6 -11    6.03   10.07
 -28   6  11    6.79   10.11
 -28  -6  11   20.29   10.68
 -28   6  11   14.81   11.37
  28  -6 -11   11.41   10.83
 -28  -6  11   20.07   10.70
  28  -6 -12    0.44   10.12
 -28  -6  12    7.88   10.08
 -28   6  12   10.32   11.18
 -28  -6  12  -10.21    9.25
  28  -6 -12   -7.37   12.23
 -28   6  12   12.16    9.38
 -28   6  13   -0.76    9.46
 -28   6  13   -3.77   11.60
  28  -6 -13    0.18    9.71
  28  -6 -13   12.00   11.08
 -28  -6  13    8.49   10.96
 -28  -6  13    0.82    9.89
  28  -6 -14    8.85   10.07
 -28   6  14    9.78    9.91
 -28   6  14   -6.05    9.16
  28  -6 -14   19.90   10.94
 -28  -6  14    1.09    9.74
 -28  -6  14   -2.96   10.26
  28  -6 -15   -6.09   10.99
  28  -6 -15   17.38    9.57
 -28  -6  15    1.13   10.03
 -28   6  15    5.41   10.96
 -28   6  15  -10.74    8.71
 -28  -6  15    1.49    9.76
  28  -6 -16   -5.62   10.67
 -28  -6  16   -6.59   11.28
 -28   6  16    9.32    9.90
 -28   6  16   -3.70   10.31
  28  -6 -16  -11.17   10.70
 -28  -6  16    5.12    9.95
  28  -6 -17  -10.69   10.66
 -28   6  17    3.08   10.13
 -28  -6  17   -8.28   10.39
  28  -6 -17    1.40   10.10
 -28   6  17  -10.84    9.38
 -28  -6  17    5.85    9.58
 -28   6  18    4.75   10.36
  28  -6 -18  -12.54   10.10
 -28  -6  18   -2.09   10.92
 -28   6  18   -4.66    8.62
  28  -6 -18   -9.38   11.90
 -28  -6  18   -3.75    9.72
 -28  -6  19   -5.66   10.78
 -28   6  19    5.93   10.50
  28  -6 -19    6.70   10.16
 -28   6  19   -2.92   10.27
 -28  -6  19   -5.61   11.02
  28  -6 -19   17.89   11.35
  28   8  -1    2.14   13.06
 -28   8   1    5.21   10.14
  28  -8  -1    6.19   11.20
 -28  -8   1    5.35   12.69
 -28  -8   1    5.45    9.22
  28  -8  -1   -0.50    9.89
 -28   8   1   11.61    9.29
  28   8  -2  -10.54   12.43
  28  -8  -2    7.22   10.65
 -28  -8   2    3.09   11.71
  28  -8  -2   21.41    9.78
 -28   8   2    8.26    9.97
 -28  -8   2    2.13    9.66
 -28   8   2   -3.70   10.19
 -28  -8   3   -1.16   12.13
 -28   8   3   -0.73    9.45
  28  -8  -3  -11.81   10.61
 -28   8   3    6.71   10.51
 -28  -8   3   -7.99    9.33
  28  -8  -3    0.98    9.89
  28   8  -3    2.15   12.81
  28  -8  -4   12.46   10.10
  28  -8  -4   -0.18   11.26
 -28  -8   4   -6.60    9.62
 -28  -8   4    4.08   10.11
 -28   8   4    4.25    9.41
 -28   8   4   -1.58   10.43
  28   8  -4    0.59   12.54
 -28  -8   4   -2.79   12.57
  28  -8  -5   -1.84   10.07
  28  -8  -5   -5.59   11.07
 -28   8   5    8.99    9.91
 -28  -8   5   -4.16    9.17
 -28   8   5  -10.00    9.77
 -28  -8   5  -15.42    9.42
  28   8  -5    1.19   13.98
 -28  -8   5    7.47   13.47
 -28  -8   6   -1.47    8.88
  28  -8  -6   -1.90   11.01
 -28   8   6   -6.25   10.74
 -28  -8   6    1.34   10.23
 -28  -8   6   -1.11   13.90
 -28   8   6   -1.79   10.73
  28  -8  -6    8.73   10.03
 -28   8   7   12.79   10.49
  28  -8  -7   -4.73   10.08
 -28  -8   7   16.38   10.01
 -28   8   7   -0.57   10.55
 -28  -8   7    1.39   16.47
 -28  -8   7   -8.97   10.16
 -28  -8   7    6.03   16.47
  28  -8  -7  -10.18   11.58
 -28   8   8   -0.40   10.43
 -28   8   8   -8.21    9.46
  28  -8  -8   14.10   11.21
 -28  -8   8   -5.12    9.95
 -28  -8   8   18.27    9.86
  28  -8  -8   14.42   10.27
 -28  -8   8    2.05   20.19
 -28  -8   8    3.51   19.85
  28  -8  -9   11.36   10.21
 -28  -8   9    4.82   10.19
 -28  -8   9   -3.69   10.01
 -28   8   9    7.56   10.74
 -28   8   9   10.17   10.19
  28  -8  -9   -2.38   11.38
  28  -8 -10    6.91   10.38
 -28  -8  10   -4.03   10.20
 -28   8  10  -13.00   10.71
 -28   8  10    8.87   10.61
  28  -8 -10   -5.49   11.39
 -28  -8  10    6.44   10.02
 -28  -8  11  -15.22    9.33
 -28   8  11    5.85   10.19
 -28  -8  11   10.47    9.80
  28  -8 -11   -4.55   11.40
  28  -8 -11    2.61    8.91
 -28   8  11  -10.06   10.18
 -28  -8  12    9.35    9.53
 -28   8  12    3.62   10.34
 -28  -8  12    3.38    9.10
  28  -8 -12   -6.14   10.11
 -28   8  12    2.41   10.47
  28  -8 -12   -5.97   10.10
  28  -8 -13   -5.44    9.83
 -28   8  13   -1.62    9.42
 -28  -8  13    3.50   10.39
  28  -8 -13   -8.00   11.31
 -28  -8  13    5.27    9.72
 -28   8  13    7.63   10.32
  28  -8 -14    1.45   11.62
 -28   8  14    1.39    8.51
  28  -8 -14   -1.88    9.25
 -28   8  14   -0.74   10.39
 -28  -8  14  -13.23   10.66
 -28  -8  14   -2.81   10.51
  28  -8 -15    4.85   10.99
 -28   8  15   -3.72    9.92
 -28   8  15    4.23   10.63
 -28  -8  15  -11.74   10.54
  28  -8 -15   16.54   10.33
 -28  -8  15    5.78   11.52
 -28  -8  16    4.71    9.57
 -28   8  16   -7.50    8.59
 -28   8  16    3.62    4.60
 -28  -8  16   -6.01    9.39
 -28   8  16    1.42    5.03
  28  -8 -16    5.08    9.64
 -28   8  16    3.53    8.54
  28  -8 -16    2.81   10.40
 -28  -8  17   -3.60   10.06
  28  -8 -17    6.35    8.34
 -28  10   1   -1.93    9.86
 -28 -10   1   13.66    9.57
  28 -10  -1    6.66   10.65
  28 -10  -1   11.19   10.60
 -28  10   1   11.22   12.15
  28  10  -1   -0.97   12.08
 -28 -10   1   -7.22   10.65
  28 -10  -2  -18.49   10.67
 -28 -10   2   -2.78    8.11
 -28  10   2    3.79    9.96
  28  10  -2    3.63   11.58
  28 -10  -2  -11.84    9.73
 -28 -10   2    0.82   12.20
 -28  10   2    0.30   10.24
 -28  10   3  -12.64   10.31
 -28 -10   3  -11.27    9.14
  28 -10  -3   -1.31    9.75
 -28  10   3    0.35   10.54
  28  10  -3   -2.78   11.74
  28 -10  -3  -10.73   11.26
 -28 -10   3   -7.94   11.81
 -28  10   4    4.02   11.23
  28 -10  -4   -7.40   11.15
 -28 -10   4    9.31    8.39
  28 -10  -4   -9.25   11.87
 -28  10   4   -0.99    8.95
  28  10  -4   -5.88   12.51
 -28 -10   4   -0.18   12.44
 -28 -10   5    3.67   12.43
 -28 -10   5  -12.19    9.11
 -28  10   5   -1.16   10.61
 -28 -10   5  -10.48    9.74
  28 -10  -5   10.51   10.36
 -28  10   5   -2.42    9.89
  28 -10  -5    1.17   11.28
  28  10  -5    4.41   12.70
  28 -10  -6   -0.18    9.89
 -28 -10   6    4.37   10.56
 -28  10   6   -6.53   10.51
 -28 -10   6   -3.70   11.97
 -28  10   6    9.85   10.19
  28  10  -6    2.20   12.37
 -28 -10   6    1.26   10.34
  28 -10  -6   -1.62   10.83
 -28 -10   7   -7.03    9.99
 -28  10   7   -9.56    9.94
 -28 -10   7   -0.56    9.79
 -28 -10   7    2.33   12.61
  28 -10  -7    1.11   11.02
 -28 -10   7    1.37   11.97
  28 -10  -7   -9.02    9.55
 -28  10   7    1.28    9.72
  28 -10  -8   -3.80   10.18
 -28 -10   8    5.76    8.91
 -28 -10   8    3.01   10.35
 -28  10   8    0.87   10.76
 -28 -10   8   -0.64   13.79
 -28 -10   8   -2.37   13.28
  28 -10  -8    5.66   10.94
 -28  10   8   -9.10   10.09
 -28 -10   9   -0.61   14.68
 -28 -10   9    3.22   15.75
 -28 -10   9  -13.10   10.51
 -28  10   9   10.78    9.53
  28 -10  -9    0.74    9.23
 -28  10   9   -4.85   10.22
 -28 -10   9   15.89   10.12
  28 -10  -9    8.51   10.98
 -28  10  10   -3.12    8.73
 -28 -10  10    1.68    9.90
  28 -10 -10   -0.05   10.85
 -28 -10  10   -2.69   16.87
 -28  10  10    9.70    9.69
  28 -10 -10    9.82   10.13
 -28 -10  10    2.06   10.31
 -28 -10  10   -0.11   16.93
  28 -10 -11   -2.78    5.14
 -28  10  11    1.65    4.85
 -28 -10  11    0.93    9.20
  28 -10 -11    2.80    8.97
 -28 -10  11    2.27   19.45
 -28 -10  11   -0.98   20.71
 -28  10  11   -1.41    9.37
  28 -10 -11  -12.35    9.29
 -28  10  11   -0.08    8.05
 -28 -10  11    6.44    9.46
 -28 -10  12   -3.78    8.73
 -28 -10  12   -4.14    5.14
 -28  10  12   -0.42    4.57
 -28  10  12    8.76    8.08
 -28  10  12   -1.45    9.37
  28 -10 -12   -2.05    9.34
 -28 -10  12    4.38   10.12
  28 -10 -12   10.67   10.19
  27  -1  -1  289.84   17.89
  27  -1  -1  269.24   15.03
 -27  -1   1  277.93   15.80
 -27   1   1  274.88   15.84
  27   1  -1  282.42   18.17
  27  -1  -1  331.42   17.79
  27   1  -1  303.06   18.34
  27  -1  -2   72.68   16.72
  27   1  -2   70.41   19.19
  27   1  -2   72.95   18.23
 -27   1   2   57.71   14.35
 -27  -1   2   65.61   14.53
  27  -1  -2   75.54   14.14
  27  -1  -2   78.76   15.99
 -27  -1   3   30.05   13.73
  27  -1  -3   25.33   13.94
 -27   1   3   21.45   14.55
  27  -1  -3   19.43   16.96
  27   1  -3   24.62   19.58
  27  -1  -3   28.61   16.01
  27   1  -3   39.68   19.99
 -27  -1   4    8.28   14.21
  27   1  -4   24.02   30.20
  27  -1  -4   28.62   17.17
 -27   1   4   35.03   13.92
  27   1  -4   26.95   30.95
  27  -1  -4   20.55   13.87
  27  -1  -5    5.47   16.86
 -27   1   5    8.77   13.30
  27  -1  -5   18.28   13.37
 -27   1   5    4.87   15.87
 -27  -1   5   36.78   13.86
 -27   1   6   12.65   13.91
  27  -1  -6    3.06   15.37
  27  -1  -6   27.33   12.95
 -27   1   6    4.23   16.58
 -27  -1   6  -20.23   12.65
  27  -1  -7  -13.27   13.32
  27   1  -7   21.80   11.82
  27  -1  -7    5.30   14.84
 -27  -1   7    9.99   11.61
 -27   1   7    4.72   16.13
 -27   1   7   -5.69   12.62
  27   1  -8  -17.62   11.65
  27  -1  -8   14.71   11.72
 -27   1   8    5.58   16.32
 -27   1   8   23.26   12.00
 -27  -1   8   16.36   11.99
  27  -1  -8    1.16   17.06
 -27  -1   9   12.90   12.02
 -27   1   9    5.33   15.81
  27  -1  -9   -0.31   14.62
  27  -1  -9   -7.85   12.03
 -27   1   9   16.70   11.80
  27   1  -9   10.01   11.23
  27   1 -10   24.00   11.74
 -27   1  10   12.80   11.61
 -27  -1  10   24.90   10.64
  27  -1 -10   17.32   17.13
 -27   1  10   16.39   16.92
  27  -1 -10   24.65   10.62
  27  -1 -11    3.98   15.44
 -27   1  11   10.95   11.70
  27   1 -11   -0.63   11.65
 -27   1  11    4.71   13.63
  27  -1 -11   -7.74   11.07
 -27  -1  11   -2.84   29.76
 -27  -1  11   17.25   11.99
 -27   1  12  -21.18   11.06
 -27   1  12    3.15   14.21
  27  -1 -12    1.87   13.90
 -27  -1  12   -1.29   19.87
  27   1 -12   -4.11   10.59
 -27  -1  12    1.87   19.31
  27  -1 -12    5.50   10.42
 -27  -1  12   17.97   11.42
 -27  -1  13   -0.37   16.23
 -27   1  13  -13.27   14.27
 -27   1  13   10.86   10.18
 -27  -1  13  -15.83   10.72
  27  -1 -13    7.08   14.06
  27  -1 -13  -12.35   10.20
  27   1 -13   -3.64    9.73
  27  -1 -14   -1.77    9.67
 -27   1  14   12.49   10.04
  27   1 -14   10.87   10.48
  27  -1 -14   -4.35   12.23
 -27  -1  14    1.74   14.32
 -27  -1  14    9.66   10.22
 -27   1  14    0.79   12.32
 -27   1  15  -15.42    9.03
 -27  -1  15    8.51   14.31
 -27   1  15   -0.50   13.00
  27  -1 -15    8.60   13.46
 -27  -1  15    3.55    9.99
  27  -1 -15    2.02    9.70
  27   1 -15    5.67    9.90
  27   1 -16    9.20   10.43
 -27   1  16    5.08   12.31
  27  -1 -16   -5.60   13.15
 -27  -1  16   -2.86   11.96
  27  -1 -16  -14.45    8.93
 -27   1  16    7.08    9.36
 -27  -1  16   10.70   10.64
  27   1 -17    1.25   10.11
 -27  -1  17    8.20    9.79
 -27   1  17   -2.65    9.71
  27  -1 -17    0.74   10.00
 -27  -1  17   -6.53   12.15
 -27   1  17   -0.65   11.12
  27  -1 -17   -0.45   11.39
 -27   1  18    8.55   11.41
  27   1 -18   -0.76   10.07
 -27  -1  18    0.79   11.96
 -27  -1  18   -0.39   12.58
  27  -1 -18   -5.56   10.04
  27  -1 -18   -6.69   12.53
 -27   1  18   -3.74   10.12
 -27  -1  18    8.23   10.08
  27  -1 -19   -0.91   11.28
 -27  -1  19    4.79   10.04
 -27  -1  19   -1.45   11.93
 -27   1  19    1.22   10.36
  27  -1 -19   -4.57   10.42
 -27  -1  19    2.26   11.48
 -27   1  19    9.75   11.13
 -27   1  20    8.95   10.50
 -27   1  20   -5.21   11.60
  27  -1 -20   -3.83   10.94
  27  -1 -20   22.09   11.52
 -27  -1  20   -2.29   12.04
 -27  -1  20    1.20   10.47
 -27  -1  20   -6.51   12.03
 -27   1  21    3.71   11.66
 -27  -1  21    2.84   11.03
 -27   1  21   -0.49   10.87
 -27  -1  21   -1.32    9.55
  27  -1 -21    8.93   12.83
  27  -1 -21   -5.56   10.83
 -27  -1  21    4.55   11.81
 -27   1  22    0.69   11.28
 -27  -1  22    1.62    9.64
  27  -1 -22    3.94    9.69
 -27   1  22   -1.54    9.35
 -27  -1  22   -3.26   10.71
  27  -1 -22    7.23   11.68
 -27  -1  22    2.94   12.74
  27   3  -1    0.56   14.93
 -27   3   1   -1.18   12.10
 -27  -3   1    1.53   11.80
  27  -3  -1   -8.36   11.93
  27  -3  -1  -13.03   12.58
 -27   3   1    8.79   15.16
 -27  -3   1   15.82   12.38
 -27   3   2    4.26   13.17
  27  -3  -2   11.55   12.01
  27  -3  -2    4.96   12.51
 -27  -3   2   32.15   12.17
  27   3  -2   -3.38   18.57
  27   3  -2    4.51   19.31
 -27  -3   2    4.69   12.75
 -27   3   2   12.83   13.55
 -27   3   3    9.38   12.94
  27  -3  -3   -2.38   12.80
 -27  -3   3   -6.57   12.35
 -27  -3   3    6.65   13.28
  27   3  -3    1.82   28.67
  27  -3  -3    8.52   14.75
 -27   3   3   17.15   11.57
  27   3  -3    1.15   29.87
 -27   3   4   21.58   13.94
 -27   3   4   24.43   13.48
  27  -3  -4   26.68   14.43
  27  -3  -4   43.10   13.06
 -27  -3   4   54.02   13.19
  27  -3  -5   51.53   14.34
  27  -3  -5   35.14   12.71
 -27   3   5   24.83   13.24
 -27  -3   5   52.27   11.98
 -27   3   5   38.87   11.48
  27  -3  -6   16.80   12.09
 -27   3   6   15.43   12.85
  27  -3  -6   26.62   12.70
 -27  -3   6   41.82   10.94
 -27   3   6   38.20   13.75
 -27   3   7   -3.03   13.37
  27  -3  -7   -9.67   12.61
 -27  -3   7    4.53   11.57
 -27   3   7   -0.50   12.75
  27  -3  -7    6.65   14.41
 -27  -3   8    0.10   11.40
  27  -3  -8   10.92   12.08
 -27   3   8    4.59   12.21
  27  -3  -8   13.77   12.08
 -27   3   8    1.80   11.45
  27  -3  -9    9.65   11.07
 -27   3   9   27.87   11.66
  27  -3  -9    0.49   11.59
 -27   3   9   -7.40   11.04
 -27  -3   9    2.07   11.65
 -27   3  10   21.99   10.07
 -27   3  10   14.76   13.42
 -27  -3  10   34.96   11.02
  27  -3 -10   16.24   13.65
  27  -3 -10   -4.60   10.76
  27  -3 -11   15.47   13.91
  27  -3 -11    5.80    9.88
 -27   3  11   14.23   10.23
 -27  -3  11   10.84   10.87
 -27   3  11   -3.30   12.57
 -27   3  12    5.79   13.28
  27  -3 -12  -12.38   11.41
 -27  -3  12   11.89   10.57
  27  -3 -12  -10.81   10.30
 -27   3  12    4.47    9.94
 -27  -3  13    9.64   10.52
 -27   3  13   37.46   10.80
  27  -3 -13   -2.22    9.51
 -27   3  13   -5.75   12.73
  27  -3 -13    7.39   11.24
 -27  -3  14   -1.93   21.45
 -27  -3  14    7.73    9.81
  27  -3 -14   -2.38   10.72
 -27  -3  14    0.18   20.46
  27  -3 -14    3.65   10.47
 -27   3  14   -5.02   12.37
 -27   3  14   -4.21   11.30
  27  -3 -15  -18.48   11.61
 -27  -3  15    4.64   15.21
 -27  -3  15   -8.43   10.34
  27  -3 -15  -10.62    9.91
 -27   3  15   14.94   11.15
 -27  -3  15   -0.43   17.09
 -27   3  15   -0.65    9.19
 -27  -3  16   -3.60   15.50
  27  -3 -16   16.43   11.39
 -27  -3  16   -7.53    9.76
 -27   3  16   -1.05   10.45
 -27  -3  16    2.76   14.91
  27  -3 -16   -4.71    9.96
 -27   3  16   -6.70   11.55
 -27   3  17   -6.99   10.92
 -27  -3  17   -1.72   12.97
 -27   3  17    8.25   11.89
  27  -3 -17   -1.09   10.74
 -27  -3  17   -1.91    9.82
 -27  -3  17   -2.52   13.64
  27  -3 -17    7.76    9.57
 -27   3  18    3.87   12.73
 -27   3  18   -6.77   10.19
  27  -3 -18   -2.26   12.77
 -27  -3  18    0.09   13.04
  27  -3 -18    9.61   10.11
 -27  -3  18    0.21   13.40
 -27  -3  18   -7.75   10.10
 -27  -3  19    2.61   10.69
  27  -3 -19    4.28   12.50
 -27   3  19   -2.77    9.99
  27  -3 -19   40.84    9.32
 -27   3  19    3.51   10.83
 -27  -3  19   -3.17   12.11
 -27  -3  19   -3.50   12.64
 -27   3  20   -1.97   11.37
 -27  -3  20    1.47    9.47
 -27   3  20  -14.10    9.68
 -27  -3  20   -0.34   12.77
  27  -3 -20    3.22    9.95
 -27  -3  20    3.25   12.61
  27  -3 -20   -7.25   11.35
 -27   3  21    0.19   10.11
  27  -3 -21    0.32   10.40
 -27  -3  21    0.85   12.28
 -27   3  21    0.53   10.50
 -27  -3  21   -2.88    9.83
  27  -3 -21    2.80   11.22
 -27  -3  21    1.79   13.58
  27   5  -1   12.25   15.99
 -27  -5   1    5.24   13.57
  27  -5  -1   -2.23   11.34
  27  -5  -1   13.36   10.75
 -27  -5   1   -7.47   11.33
 -27  -5   1   12.64   12.51
 -27   5   1    9.32   13.38
 -27   5   1   -5.58   10.74
  27  -5  -2   16.03   10.80
  27  -5  -2   10.30   11.35
 -27  -5   2   30.84   11.90
 -27  -5   2   16.38   11.14
  27   5  -2   18.67   16.10
 -27  -5   2   18.15   16.80
 -27   5   2   19.32   11.14
 -27   5   2    8.88   10.89
 -27  -5   3    3.70   17.33
 -27   5   3   -7.64   10.70
  27  -5  -3  -11.04   11.03
 -27  -5   3   20.19   10.82
 -27   5   3    4.18   11.33
  27  -5  -3    7.31   11.41
  27   5  -3    1.40   19.53
 -27  -5   3   -8.34   10.71
  27  -5  -4    1.01   11.65
 -27  -5   4   -0.67   25.62
  27  -5  -4    2.93   10.93
 -27  -5   4  -13.21   10.92
 -27   5   4    5.23   11.47
 -27   5   4   -4.63   12.24
 -27  -5   4    2.14   10.70
  27   5  -4   -0.32   24.16
 -27  -5   5   37.71   10.71
  27  -5  -5   31.53   11.66
 -27   5   5   52.75   13.12
 -27  -5   5   30.21   10.49
  27  -5  -5   38.50   11.36
 -27   5   5   28.37   10.73
 -27   5   6   49.44   10.84
  27  -5  -6   44.58   11.87
 -27   5   6   41.24   11.78
  27  -5  -6   33.30   11.26
 -27  -5   6   47.80   10.26
 -27  -5   6   52.17    9.69
 -27  -5   7  -13.85    9.73
  27  -5  -7    3.11   10.81
 -27   5   7   -8.50   11.03
 -27   5   7    0.32   10.66
 -27  -5   7    6.96   10.04
  27  -5  -7    3.36   11.47
  27  -5  -8   -0.66   11.30
 -27  -5   8   20.16    9.98
 -27   5   8    6.81   10.33
 -27   5   8    7.27   12.51
 -27  -5   8    7.88    9.81
  27  -5  -8   10.91   12.92
 -27   5   9    9.98   10.59
 -27  -5   9   -3.58   11.72
 -27  -5   9   17.34    9.66
  27  -5  -9    4.49    9.92
  27  -5  -9   -0.62   12.02
 -27   5   9   -4.69   11.01
 -27   5  10   -4.61   13.10
 -27  -5  10    6.71    9.68
 -27  -5  10    2.83    9.49
  27  -5 -10    4.46    9.52
 -27   5  10   -2.19   11.26
  27  -5 -10   -2.26   11.86
 -27  -5  11   16.41    9.94
  27  -5 -11   -1.31   12.14
  27  -5 -11   -4.49   10.84
 -27   5  11   -7.86   10.35
 -27  -5  11   13.53    9.78
 -27   5  11    4.35   13.09
 -27  -5  12   -1.24    9.39
  27  -5 -12    6.02   11.89
  27  -5 -12    8.77   10.41
 -27   5  12   -2.35   12.35
 -27   5  12   10.59   10.03
 -27  -5  12    8.42    9.77
 -27  -5  13   13.75   10.32
  27  -5 -13    4.39   10.92
 -27   5  13    6.89   10.04
 -27   5  13   -7.24   10.12
 -27  -5  13   -4.35   11.30
  27  -5 -13   -6.81    9.66
 -27   5  14   17.08   10.05
 -27   5  14   -0.20    9.31
  27  -5 -14   10.17    9.41
 -27  -5  14  -13.64   10.13
  27  -5 -14    9.65    9.97
 -27  -5  14   14.55    9.78
 -27   5  15   -3.27    9.58
  27  -5 -15   -0.03    9.47
 -27   5  15    5.10   10.20
 -27  -5  15   -0.82    9.89
 -27  -5  15   -5.84   10.19
  27  -5 -15   13.18   12.34
 -27  -5  16   -1.69   18.09
  27  -5 -16   -2.63   10.99
 -27   5  16  -10.31    9.60
 -27  -5  16    8.91    9.76
 -27  -5  16   -2.51   19.09
 -27  -5  16   15.15   10.75
  27  -5 -16   -2.62   10.58
 -27   5  16   10.47   11.27
 -27  -5  17    0.23   10.13
 -27  -5  17    0.96   14.99
 -27   5  17    6.30   10.29
  27  -5 -17   -6.87    9.99
 -27  -5  17    2.62   16.44
 -27   5  17   -2.16   10.01
 -27  -5  17   -6.91   10.62
  27  -5 -17   -4.10   11.85
 -27  -5  18    0.66    9.46
  27  -5 -18   -5.96   10.55
 -27   5  18   12.10    9.11
 -27  -5  18   -2.32   15.01
 -27  -5  18    2.15   15.15
  27  -5 -18    2.68   10.50
 -27   5  18   -4.73   10.52
 -27  -5  18   -2.97    9.26
 -27   5  19   -2.44   10.81
 -27   5  19    1.42   10.81
 -27  -5  19    2.99   14.19
  27  -5 -19    7.30   10.67
  27  -5 -19  -12.12   10.91
 -27  -5  19    0.42   13.95
 -27  -5  19   11.10   10.37
 -27  -5  19    5.71    9.95
 -27  -5  20   -2.68   14.23
 -27  -5  20    3.63   13.46
 -27   5  20    4.42    5.03
 -27   5  20    0.21   11.38
 -27  -5  20    5.42    9.87
  27  -5 -20   -4.48    5.23
  27  -5 -20   -0.50    8.75
  27  -5 -20   -0.80   11.26
 -27  -5  20    8.81   10.85
 -27   5  20    0.54    8.59
 -27   7   1   15.12    9.93
  27  -7  -1    8.25    9.98
 -27  -7   1    7.49   10.30
 -27  -7   1    8.11   12.42
  27  -7  -1    7.35   10.59
  27   7  -1    5.23   14.26
 -27   7   1   10.02   12.12
 -27  -7   2    3.53   10.63
  27  -7  -2    4.35   10.98
  27  -7  -2   17.58    9.68
 -27   7   2    0.43   10.21
 -27  -7   2    5.72   12.71
  27   7  -2    1.97   14.44
 -27   7   2    9.36   12.30
  27  -7  -3   18.63   10.59
 -27  -7   3  -22.12   10.55
  27  -7  -3   -5.85   10.23
 -27   7   3   -1.23   10.97
 -27   7   3    3.38   10.06
 -27  -7   3    2.41   13.34
  27   7  -3    8.03   13.69
  27  -7  -4   -6.24   11.39
 -27  -7   4   -7.57   10.01
  27  -7  -4  -16.42   10.05
 -27  -7   4    4.76   13.61
 -27  -7   4   10.47   10.18
  27   7  -4   -7.42   14.89
 -27   7   4    6.91   10.18
 -27   7   4   -3.27   10.89
 -27  -7   5    9.77   10.57
 -27  -7   5   -1.44   10.61
  27  -7  -5   -6.71   10.56
  27  -7  -5    9.89   12.06
 -27   7   5   -5.31   11.05
  27   7  -5    7.13   14.59
 -27  -7   5    0.88   14.27
 -27   7   5   15.71   10.24
 -27  -7   6   25.57   10.88
 -27  -7   6   17.66   10.51
 -27   7   6    8.39   10.92
 -27  -7   6   12.17   16.51
 -27   7   6   17.31   10.57
  27  -7  -6   -3.13   11.91
  27  -7  -6   11.17    9.47
 -27  -7   7   -0.97   19.67
 -27   7   7    1.50    9.90
  27  -7  -7   -2.67    9.53
 -27   7   7   -2.50    9.33
 -27  -7   7   11.48    9.94
 -27  -7   7    1.82   10.27
 -27  -7   7   -3.63   18.60
  27  -7  -7    7.95   11.49
 -27  -7   8    4.11    9.81
  27  -7  -8   21.84   11.37
 -27   7   8    0.38   11.09
  27  -7  -8   19.41    8.89
 -27  -7   8   -6.37   10.14
 -27   7   8    1.98   11.37
 -27   7   9   11.70   11.15
  27  -7  -9   11.23   10.15
 -27   7   9    3.22   11.41
 -27  -7   9    4.14    8.84
  27  -7  -9   -8.36   12.99
 -27  -7   9    3.80    9.73
 -27   7  10    9.33   10.82
 -27   7  10   11.67   10.11
  27  -7 -10    1.23   10.74
  27  -7 -10    5.85   11.02
 -27  -7  10    4.31   10.67
 -27  -7  10   -1.49    9.06
  27  -7 -11  -12.59   10.19
 -27   7  11   -6.47   10.57
 -27   7  11   16.08   10.59
 -27  -7  11    6.25    9.87
 -27  -7  11    1.49    9.03
  27  -7 -11  -17.29   10.93
 -27  -7  12   12.52   10.19
  27  -7 -12    1.67    9.07
 -27   7  12    0.92    9.77
 -27   7  12   13.90    9.38
  27  -7 -12   -2.50   10.50
 -27  -7  12   14.36   10.33
  27  -7 -13   -6.52    9.58
 -27   7  13    3.79   10.09
 -27   7  13   -0.23    9.99
  27  -7 -13    9.17   12.28
 -27  -7  13    0.59   10.26
 -27  -7  13   12.79   10.56
 -27  -7  14   -6.50   10.20
 -27   7  14    0.20   10.08
 -27   7  14   -1.83    9.92
  27  -7 -14    1.67   11.34
 -27  -7  14   11.80   10.29
  27  -7 -14   10.05    9.17
 -27   7  15  -10.74    9.74
 -27   7  15   -7.87   10.78
  27  -7 -15   -1.24    8.78
 -27  -7  15   -1.79   10.51
 -27  -7  15   16.13   11.30
  27  -7 -15    4.32   11.50
  27  -7 -16   -8.23    9.86
 -27  -7  16    3.46    9.65
 -27   7  16   -9.97    9.53
  27  -7 -16   -1.15   11.82
 -27  -7  16   -0.56   10.27
 -27   7  16  -13.48   12.42
 -27   7  17    1.30   10.26
  27  -7 -17   11.52   10.47
 -27   7  17    8.33    8.97
  27  -7 -17    2.50    9.21
 -27  -7  17   -0.96   20.50
 -27  -7  17    0.33   20.06
 -27  -7  17   -4.86   10.98
 -27  -7  17   -3.16    9.82
 -27  -7  18   -3.69   19.74
 -27  -7  18   -0.54    8.54
 -27  -7  18   -1.99   18.99
  27  -7 -18   -5.73    7.04
 -27  -7  18   -4.49    4.92
 -27   7  18   -9.61    9.86
 -27   7  18    0.93   10.03
  27  -7 -18    2.84    4.96
  27  -7 -18    1.42   11.15
 -27  -7  18    8.63    9.62
 -27   9   1   -3.16    9.74
 -27   9   1  -17.17   11.36
  27   9  -1   -6.32   10.76
  27  -9  -1   -8.49   10.16
 -27  -9   1   -3.80   10.22
  27  -9  -1   13.82   10.75
 -27  -9   1    7.67   10.96
 -27   9   2  -12.82   10.77
 -27  -9   2   10.73   10.88
 -27  -9   2   -0.53    9.48
  27   9  -2   -5.78   10.51
 -27   9   2   -2.27    9.93
  27  -9  -2   -5.82   10.73
  27  -9  -2  -16.42    9.62
  27  -9  -3   -8.92   10.82
  27  -9  -3    6.43   11.28
 -27   9   3   -1.72   10.38
 -27  -9   3    1.29   11.42
 -27  -9   3    3.33   10.12
  27   9  -3   -0.56   11.84
 -27   9   3   -5.59   10.12
  27  -9  -4   10.06   11.09
 -27  -9   4   -4.94   11.71
 -27  -9   4    2.15   10.06
 -27   9   4   16.63   10.10
 -27   9   4    0.50   10.28
  27   9  -4   -4.73   11.93
  27  -9  -4   11.64    9.65
 -27   9   5   -2.20   10.59
  27   9  -5    4.08   12.74
 -27  -9   5   -0.58   10.24
 -27  -9   5   17.60   10.06
 -27   9   5   -2.84   10.58
 -27  -9   5    3.02   12.89
  27  -9  -5    4.83   10.28
  27  -9  -5   -2.13   11.66
 -27  -9   6    7.22    9.18
  27   9  -6    4.78   14.49
 -27  -9   6   -6.24   10.04
  27  -9  -6   -1.34    9.64
 -27   9   6    4.95    9.55
 -27   9   6   18.14    9.76
 -27  -9   6   -7.86   12.89
  27  -9  -6    6.98   10.99
 -27   9   7    8.95    9.69
  27  -9  -7   -0.16   10.21
 -27   9   7   -1.59    9.42
 -27  -9   7   -1.91   13.58
 -27  -9   7  -10.10    9.00
 -27  -9   7   -4.06   12.16
 -27  -9   7   -7.80   10.02
  27  -9  -7   -4.54   11.25
 -27  -9   8   -3.01   13.43
 -27  -9   8   -1.30    9.04
  27  -9  -8   -9.71   10.48
 -27   9   8  -11.29   10.14
 -27   9   8   -4.48    9.06
  27  -9  -8   -2.68    8.74
 -27  -9   8    3.00    9.74
 -27  -9   8    5.57   13.13
 -27  -9   9    8.81    9.69
 -27  -9   9    3.10   14.00
 -27  -9   9    6.41   14.16
  27  -9  -9   23.01    9.86
 -27   9   9   -7.99    9.35
 -27  -9   9    2.21    9.78
 -27   9   9    4.66    9.18
  27  -9  -9   11.99    9.98
 -27  -9  10    3.65    9.86
 -27  -9  10    2.20   15.23
  27  -9 -10  -13.77   10.32
 -27   9  10    3.01   11.21
  27  -9 -10    5.86    9.89
 -27   9  10   10.48    9.23
 -27  -9  10    0.47   14.67
 -27  -9  10   -5.97    9.96
 -27  -9  11   -7.21    9.43
 -27  -9  11    4.93    8.79
 -27   9  11    1.08    9.09
  27  -9 -11   -6.24    9.75
  27  -9 -11   -7.54   10.74
 -27  -9  11    0.31   17.48
 -27  -9  11    3.00   15.93
 -27   9  11    7.36    9.10
  27  -9 -12    3.59   10.92
 -27  -9  12   -7.86    8.75
 -27   9  12   12.31    8.88
 -27   9  12   18.33   10.19
 -27  -9  12    2.07   19.39
  27  -9 -12   -9.67    8.97
 -27  -9  12   -5.08   10.03
 -27  -9  12    2.70   19.11
  27  -9 -13    6.93    8.67
 -27   9  13   -4.87    9.86
 -27  -9  13    2.02   21.12
 -27   9  13   11.68   10.21
 -27  -9  13   -6.03   10.77
 -27  -9  13  -11.65   10.14
 -27  -9  13    3.39   20.59
  27  -9 -13    7.15   10.09
  27  -9 -14   13.85   10.55
 -27  -9  14   -8.52    8.77
 -27   9  14    0.44    9.77
 -27  -9  14   -3.84   10.11
 -27  -9  14   -3.20    5.11
 -27   9  14   -2.24    9.87
  27  -9 -14    3.55    8.61
 -27  -9  15    0.18    9.27
 -27   9  15   -2.42    7.02
  27  -9 -15    2.65    9.50
 -27   9  15  -13.79    4.88
 -27   9  15   -0.21   10.52
 -27  -9  15    0.40   10.54
  27  -9 -15    3.35    8.46
  27  -9 -15    0.45    5.64
  27  -9 -15    5.57    5.00
  27  11  -1   -0.72   11.77
 -27  11   1   -2.15    9.16
 -27  11   1   -2.08    5.32
  27 -11  -1   -7.96    8.22
 -27  11   1    0.75    9.82
 -27 -11   1    5.86    8.36
  27 -11  -1   -3.56    4.81
  27 -11  -1    0.18   10.21
 -27 -11   1   -2.88   12.57
 -27 -11   2    3.35   11.64
 -27 -11   2   -3.82    9.57
  27 -11  -2   -0.30   10.04
 -27  11   2    2.09   10.47
  27 -11  -2    0.22   10.02
  27  11  -2   -6.50   11.63
 -27  11   2    8.23    9.88
  27 -11  -3   -6.57    9.28
 -27 -11   3   -0.39   11.30
 -27 -11   3    4.79    9.51
 -27  11   3   -9.68    9.93
 -27  11   3    0.17    9.80
  27  11  -3   -9.41   12.38
  27 -11  -3   12.13    9.73
 -27  11   4   -2.77    9.90
  27 -11  -4   -2.70    9.98
 -27  11   4    0.03   10.56
  27  11  -4    4.19   11.47
 -27 -11   4   -2.75    9.15
 -27 -11   4    3.39   11.93
  27 -11  -4   -1.58   10.86
  27  11  -5    2.89   11.92
 -27 -11   5   -0.06    8.20
 -27  11   5   -5.80    8.56
 -27 -11   5   -3.53    7.59
 -27  11   5   -1.97   10.44
 -27 -11   5   -1.17   12.07
  27 -11  -5    8.43    9.89
  27 -11  -5    7.27   10.76
 -27 -11   6  -10.09    9.72
 -27 -11   6   10.98    8.89
 -27 -11   6   -1.78   14.01
  27 -11  -6   -8.56   10.11
 -27  11   6    7.14   10.19
  27 -11  -6    2.46   10.93
  27  11  -6   -3.07   13.84
 -27  11   6   -4.05   10.38
 -27  11   7    4.32    9.74
 -27 -11   7    2.81   13.83
 -27 -11   7   19.79    8.61
 -27 -11   7    0.33    9.86
  27 -11  -7    6.03   10.86
 -27  11   7   -5.07    9.87
  27 -11  -7  -11.11    9.26
 -27  11   8    2.56    4.90
 -27 -11   8    6.47   12.12
 -27 -11   8    7.53    9.38
  27 -11  -8   -5.11    9.46
  27 -11  -8   -1.37   10.55
 -27 -11   8   -9.80    9.45
 -27  11   8   -0.12    9.76
 -27  11   8    0.92    8.12
 -27 -11   8    1.26   12.80
 -27 -11   9   -0.81   13.36
 -27  11   9   -5.75    4.56
 -27  11   9    6.27    9.53
 -27  11   9    2.11    8.08
  27 -11  -9    3.40    8.19
  27 -11  -9   -1.71    4.80
  27 -11  -9   -5.27    4.62
 -27 -11   9   -2.29    8.56
 -27 -11   9    3.60    9.68
  27 -11  -9    2.84    8.58
  26   0  -1    2.10   13.20
  26   0  -1    0.09   16.34
 -26   0   1    4.31   14.26
  26   0  -2   31.45   16.99
 -26   0   2   23.52   14.70
  26   0  -2   23.33   19.03
  26   0  -3    0.32   16.85
 -26   0   3   14.82   13.96
  26   0  -3   -2.81   16.47
  26   0  -3    7.52   14.64
  26   0  -4    1.15   19.85
  26   0  -4   -3.43   20.61
 -26   0   4    8.96   14.35
  26   0  -4   -6.85   14.00
  26   0  -5   -0.97   21.88
  26   0  -5   -1.48   20.77
  26   0  -5    2.05   13.92
 -26   0   5  -20.16   14.31
  26   0  -6   11.65   13.79
  26   0  -6   18.54   22.38
  26   0  -6   22.17   23.67
 -26   0   6   29.56   13.65
 -26   0   7   -5.23   12.71
  26   0  -7   -0.01   23.94
  26   0  -7    4.32   12.20
 -26   0   7   -2.86   22.03
 -26   0   8    0.52   20.89
 -26   0   8   18.74   12.18
  26   0  -8    3.36   21.05
  26   0  -8    1.85   11.26
  26   0  -9   -0.82   11.63
 -26   0   9   -5.91   19.30
  26   0  -9    4.45   17.65
 -26   0   9   13.00   11.82
  26   0 -10   16.93   17.79
  26   0 -10   48.46   11.72
 -26   0  10   26.52   18.30
 -26   0  10   12.54   12.33
 -26   0  11    1.69   16.56
 -26   0  11  -16.44   11.89
  26   0 -11   -5.50   11.20
  26   0 -11    8.97   16.00
  26   0 -12    3.52   14.99
 -26   0  12  -13.64   11.54
  26   0 -12   -0.64   11.40
 -26   0  12   -2.73   16.15
  26   0 -13   -2.68   14.42
 -26   0  13   12.97   10.24
 -26   0  13    1.74   13.32
  26   0 -13   22.63   10.47
  26   0 -14   28.27   13.56
 -26   0  14   25.93   13.85
 -26   0  14   13.92   10.91
  26   0 -14   20.29   10.49
  26   0 -15    4.21   13.03
 -26   0  15    2.78   10.10
  26   0 -15    3.00   10.09
 -26   0  15   -6.16   13.22
 -26   0  16   -2.34   13.66
 -26   0  16    1.55   10.73
  26   0 -16    6.05   14.31
  26   0 -16    3.59   10.34
 -26   0  17   -0.70   11.83
  26   0 -17   -0.39   10.20
  26   0 -17    2.77   12.26
 -26   0  17   -2.78    9.73
 -26   0  18    4.33    9.76
  26   0 -18    9.36   11.13
  26   0 -18   19.85    9.79
 -26   0  18   -2.14   12.29
  26   0 -19    3.44   10.92
 -26   0  19   -3.83    9.79
  26   0 -19   10.06   11.53
 -26   0  19   12.49   11.96
  26   0 -20    4.55   10.34
 -26   0  20    9.10   10.85
 -26   0  20   -0.36   10.60
  26   0 -20    4.67   11.18
  26   0 -21   -7.55   10.20
 -26   0  21   -0.61    9.65
  26   0 -21   -3.89   11.14
 -26   0  21   11.21   13.00
  26   0 -22   -8.73   11.31
 -26   0  22    0.64   11.90
 -26   0  22  -13.64   10.28
  26   2  -1   68.34   19.48
 -26  -2   1   44.72   14.72
  26  -2  -1   52.39   13.12
  26  -2  -1   44.74   13.70
 -26   2   1   65.90   16.54
  26  -2  -1   49.94   15.34
  26   2  -1   36.89   18.37
 -26  -2   2  238.90   15.55
  26  -2  -2  217.80   14.97
  26  -2  -2  226.47   14.87
  26   2  -2  243.15   22.00
 -26   2   2  210.84   15.66
  26   2  -2  259.64   24.36
 -26  -2   3   15.60   13.97
  26  -2  -3    6.70   16.50
  26  -2  -3   24.87   14.05
  26   2  -3   33.19   28.36
 -26   2   3   26.81   15.78
 -26   2   3   26.79   14.74
  26   2  -3   29.98   27.11
  26  -2  -4    1.80   14.04
 -26   2   4   11.74   15.78
  26  -2  -4   -3.34   16.30
 -26   2   4    6.48   14.34
 -26  -2   4   15.55   13.74
  26  -2  -5   19.31   17.05
 -26   2   5    8.72   16.46
  26  -2  -5   36.14   14.05
 -26   2   5    7.03   13.39
 -26  -2   5   22.11   12.50
  26  -2  -6   29.37   15.99
  26  -2  -6    3.41   13.53
 -26   2   6   10.54   13.20
 -26  -2   6   44.04   12.30
 -26   2   6   14.36   15.22
  26  -2  -7   -8.00   15.77
  26  -2  -7    4.94   13.14
 -26  -2   7    6.57   12.04
 -26   2   7    4.82   13.67
 -26   2   7   -4.04   15.10
 -26  -2   8  -24.86   12.07
  26  -2  -8    9.29   11.69
  26  -2  -8   -1.04   14.27
 -26   2   8   -8.06   14.47
 -26   2   8    7.58   12.02
 -26  -2   9    8.44   11.39
  26  -2  -9   -0.52   11.54
  26  -2  -9    4.76   12.04
 -26   2   9    3.22   11.31
 -26   2   9   11.40   13.96
 -26   2  10   -6.93   11.96
  26  -2 -10   -3.06   13.32
 -26   2  10    2.63   13.27
 -26  -2  10   14.24   11.81
  26  -2 -10  -10.85   11.63
 -26   2  11   -1.25   12.73
  26  -2 -11   -2.62   10.56
  26  -2 -11    0.34   13.61
 -26  -2  11    1.77   11.75
 -26   2  11    5.17   11.25
  26  -2 -12    2.43   11.13
  26  -2 -12    4.99    9.94
 -26  -2  12    1.46   27.43
 -26   2  12   -5.80   13.23
 -26  -2  12   13.17   10.80
 -26  -2  12    1.27   27.29
 -26   2  12    4.22   10.02
 -26  -2  13   -3.28   19.44
 -26   2  13    6.88   10.01
  26  -2 -13   -8.55   10.99
 -26   2  13   -5.37   10.63
 -26  -2  13   -5.29   17.73
 -26  -2  13    1.37   11.08
  26  -2 -13    1.09    9.98
  26  -2 -14   -7.73    9.91
 -26   2  14   -0.12   11.03
 -26  -2  14    1.09   13.61
 -26   2  14   12.85   11.39
  26  -2 -14    4.02   13.33
 -26  -2  14    0.68   15.77
 -26  -2  14    5.77   10.29
 -26   2  15   -8.17   12.37
 -26  -2  15   17.53   10.73
  26  -2 -15   10.04   11.96
  26  -2 -15    3.69    9.77
 -26   2  15   -1.76    8.91
 -26  -2  15   -2.22   13.35
 -26  -2  15   -2.54   15.02
 -26   2  16   -7.66    9.52
 -26  -2  16   -2.08   12.50
  26  -2 -16   -1.67   12.00
 -26  -2  16    6.53   10.60
 -26  -2  16    4.18   13.13
 -26   2  16    2.84   11.60
  26  -2 -16    9.91    9.29
 -26  -2  17   -2.55   11.65
  26  -2 -17   12.45   10.22
 -26  -2  17   -2.90   10.52
 -26   2  17    2.57   11.33
  26  -2 -17   -6.85    9.67
 -26  -2  17   -2.97   13.33
 -26   2  17    0.51   10.09
 -26  -2  18   -0.69   11.73
 -26  -2  18    2.69   13.72
 -26  -2  18    4.15    9.41
 -26   2  18   12.62    9.43
 -26   2  18    6.31   11.95
  26  -2 -18   10.97   12.12
  26  -2 -18   -1.76   10.65
  26  -2 -19    6.19    9.94
 -26   2  19   -6.11   13.58
 -26   2  19  -16.99   10.42
 -26  -2  19   -8.75    9.89
  26  -2 -19   -1.55   12.55
 -26  -2  19   -0.03   11.15
 -26  -2  19    6.40   12.84
 -26  -2  20   -8.36   10.87
  26  -2 -20    2.53   10.66
  26  -2 -20    0.02   12.02
 -26  -2  20   -1.78   12.00
 -26   2  20   -7.43   10.17
 -26  -2  20   -1.47   11.73
 -26   2  20   -0.67   10.54
 -26  -2  21   -3.38    8.57
 -26   2  21    2.62   10.07
  26  -2 -21    0.88   10.40
 -26  -2  21    1.30   10.79
 -26  -2  21   -0.56    5.02
  26  -2 -21    1.59   11.14
 -26   2  21    2.54   10.28
 -26  -2  21   -3.46   12.12
  26  -2 -22    8.42    9.21
 -26   2  22   -0.12   10.56
 -26  -2  22   -6.54    9.94
 -26   2  22    5.53    9.90
 -26  -2  22   -3.43   11.66
  26  -2 -22   -5.84    9.24
 -26  -2  22   -5.71   11.61
  26  -4  -1   27.72   11.65
  26   4  -1   25.56   16.28
  26  -4  -1   28.12   12.62
 -26   4   1   23.24   12.14
 -26  -4   1   30.73   12.29
 -26  -4   1   14.51   11.91
 -26  -4   1   20.98   13.67
 -26   4   1   33.81   12.11
 -26   4   2   -8.54   12.09
 -26  -4   2   -3.07   16.25
  26  -4  -2    4.00   14.45
 -26   4   2    9.18   12.96
  26   4  -2    4.09   18.77
 -26  -4   2    9.86   12.43
 -26  -4   2    0.35   12.33
  26  -4  -2   -5.71   12.63
  26   4  -3   63.54   22.20
  26  -4  -3   69.96   15.58
  26  -4  -3   52.69   14.74
 -26  -4   3   57.88   22.94
 -26   4   3   27.18   13.21
 -26   4   3   63.75   14.28
 -26  -4   3   49.13   12.59
 -26  -4   3   57.63   12.02
  26  -4  -4    9.85   12.39
  26  -4  -4    7.41   13.12
 -26   4   4  -18.28   12.91
 -26   4   4   -0.01   14.09
 -26  -4   4    4.58   11.31
 -26  -4   4   -5.26   11.28
 -26   4   5   -8.54   11.53
 -26  -4   5   13.31   12.36
  26  -4  -5   -9.64   13.71
 -26  -4   5   12.56   11.83
  26  -4  -5   -9.55   11.65
 -26   4   5    8.31   12.08
 -26   4   6   17.52   11.90
  26  -4  -6   43.37   12.46
 -26  -4   6    8.68   11.64
 -26   4   6   48.52   11.71
 -26  -4   6   37.15   11.76
  26  -4  -6   34.28   11.28
  26  -4  -7    4.73   11.89
  26  -4  -7   13.27   11.74
 -26  -4   7   27.55   11.22
 -26   4   7    3.28   13.14
 -26   4   7    0.82   14.24
 -26   4   8   58.08   11.46
  26  -4  -8   62.81   12.10
 -26   4   8   34.43   13.00
 -26  -4   8   79.41   11.86
  26  -4  -8   58.52   14.10
 -26   4   9   21.69   12.93
 -26   4   9   16.67   11.28
  26  -4  -9    7.23   14.17
  26  -4  -9   12.58   11.20
 -26  -4   9   -0.95   11.45
 -26   4  10    1.18   10.34
  26  -4 -10   -0.74   13.44
  26  -4 -10   -2.24    9.87
 -26  -4  10  -16.89   10.66
 -26   4  10   15.88   11.04
 -26  -4  11    1.92   10.87
  26  -4 -11    6.77   11.29
  26  -4 -11   -1.70   10.20
 -26   4  11  -11.61   10.80
 -26   4  11    0.88   10.90
  26  -4 -12  -10.96   10.52
 -26  -4  12    7.36   10.08
  26  -4 -12  -17.24   11.04
 -26   4  12   -9.09   10.86
 -26   4  12   -5.55   10.70
 -26   4  13    3.40   11.75
 -26   4  13    0.21   10.14
 -26  -4  13    9.96   10.33
  26  -4 -13   19.27   10.41
  26  -4 -13    1.54   10.77
  26  -4 -14   11.73   11.90
 -26   4  14    4.04    9.58
 -26  -4  14  -10.27   11.23
 -26   4  14    1.25   10.80
 -26  -4  14   -3.54   18.03
  26  -4 -14   -5.86   10.71
 -26  -4  14    2.35   17.79
  26  -4 -15    5.26   10.58
 -26  -4  15   -3.49   15.99
 -26  -4  15   -2.59   14.57
 -26   4  15   -1.03    9.78
 -26  -4  15   -9.00   10.28
 -26   4  15    9.12    9.49
  26  -4 -15   -5.51   10.54
 -26  -4  16    3.52   14.26
 -26   4  16   -6.65   10.31
  26  -4 -16   12.66   10.10
 -26  -4  16    1.41   10.45
 -26   4  16    0.01   11.36
 -26  -4  16    0.09   14.04
  26  -4 -16   -6.24    9.99
  26  -4 -17   -1.63   10.64
 -26  -4  17   -7.63   10.36
 -26   4  17    8.80   10.51
  26  -4 -17   15.21    8.82
 -26  -4  17    2.44   13.11
 -26   4  17   19.00   10.14
 -26  -4  17    0.23   12.34
  26  -4 -18    5.96   10.12
 -26   4  18   10.95   10.04
  26  -4 -18   -3.95   11.86
 -26   4  18    9.00   11.06
 -26  -4  18   -0.88   10.92
 -26  -4  18   -7.57   14.06
 -26  -4  18   -1.55   13.48
  26  -4 -19    7.57    9.10
 -26   4  19    1.60    8.94
  26  -4 -19   -7.59   11.31
 -26  -4  19    2.63   11.11
 -26  -4  19    4.91   11.47
 -26  -4  19   -4.97   12.06
 -26   4  19  -13.00   10.59
 -26   4  20   -2.07   11.86
 -26  -4  20   -0.20   12.78
 -26  -4  20   -6.28   11.70
  26  -4 -20   11.51    9.05
 -26  -4  20    3.30   13.46
 -26   4  20    7.40    9.08
  26  -4 -20    0.68   11.20
 -26  -4  21   -1.15   10.67
 -26  -4  21    4.07   13.06
 -26  -4  21    2.17   12.98
 -26   4  21   -0.07   10.31
  26  -4 -21   -4.39   11.45
 -26   4  21    9.43   10.50
  26  -4 -21    6.39   10.06
  26  -6  -1    0.46   10.26
  26   6  -1   13.69   12.97
 -26   6   1   -7.14   13.34
 -26  -6   1   -6.41   10.01
 -26   6   1    4.56   10.18
  26  -6  -1  -12.22   12.26
 -26  -6   1   10.47   12.56
 -26  -6   2    5.24   14.64
 -26  -6   2   24.15    9.89
 -26   6   2    9.47   13.46
 -26   6   2  -12.88   12.38
  26  -6  -2    1.87   13.17
  26   6  -2   14.00   14.95
  26  -6  -2   -4.35   12.93
 -26  -6   3    4.76    9.41
  26  -6  -3   15.51   11.85
 -26   6   3   13.07   10.88
 -26   6   3  -12.06   11.71
 -26  -6   3    7.41   10.35
  26   6  -3   -1.07   14.47
 -26  -6   3   11.01   14.42
  26  -6  -3    0.17   11.01
 -26  -6   4   35.17    9.82
 -26  -6   4   40.14   16.85
  26  -6  -4   26.22   11.73
  26  -6  -4   37.20   12.28
 -26  -6   4   52.15   10.24
 -26   6   4   42.17   11.30
  26   6  -4   30.93   16.52
 -26   6   4   41.52   12.26
 -26  -6   5   13.25   19.46
 -26   6   5   22.46   11.43
 -26  -6   5   24.98   10.30
  26   6  -5   22.52   19.99
 -26   6   5   20.59   10.93
  26  -6  -5   44.74   11.10
  26  -6  -5   20.92   12.32
 -26  -6   5   26.88   10.05
 -26   6   6   16.28   11.01
 -26  -6   6   -3.31   23.18
 -26  -6   6   -2.42   22.91
 -26  -6   6   -1.48    9.77
 -26  -6   6   -7.93   10.17
 -26   6   6    2.49   11.16
  26  -6  -6    9.59   10.07
  26  -6  -6   -5.22   12.01
 -26  -6   7    4.76   10.40
 -26   6   7   22.71   10.97
 -26   6   7    9.75   10.95
  26  -6  -7   16.16   10.59
  26  -6  -7    4.80   14.01
 -26  -6   7   16.45    9.67
 -26  -6   8   -2.63   10.36
 -26   6   8   -7.17   11.02
 -26  -6   8    0.52   10.89
  26  -6  -8   -4.68    9.81
  26  -6  -8   -4.72   11.98
 -26   6   8   -4.91   10.78
 -26   6   9   12.69   11.01
 -26  -6   9   -6.46    9.40
 -26  -6   9   13.45    9.52
  26  -6  -9    5.81   11.18
  26  -6  -9   -5.60   11.85
 -26   6   9   -6.93   10.92
 -26   6  10    2.63   10.43
 -26  -6  10   -9.70   10.53
  26  -6 -10    5.21   10.83
  26  -6 -10   12.10   11.33
 -26  -6  10  -17.95   10.48
 -26   6  10    3.88   10.16
 -26  -6  11   -6.31   10.10
  26  -6 -11  -13.87   10.74
  26  -6 -11    8.61   13.00
 -26  -6  11   -1.02   10.70
 -26   6  11    5.72   10.94
 -26   6  11   13.08   11.09
 -26   6  12  -15.65   10.19
 -26  -6  12    8.78   10.46
  26  -6 -12   -5.73    9.22
 -26   6  12    2.78    9.66
 -26  -6  12   10.22    9.35
  26  -6 -12    4.18   10.55
  26  -6 -13    3.97    9.34
 -26  -6  13    2.01    9.72
 -26   6  13   -3.88    9.39
 -26   6  13    5.92   10.23
 -26  -6  13   10.53   10.05
  26  -6 -13    1.58   12.58
  26  -6 -14   -1.18    9.66
 -26   6  14   -2.48    9.67
 -26   6  14   -2.75   10.44
 -26  -6  14    7.36   18.92
 -26  -6  14   -0.21    9.55
  26  -6 -14    1.11   11.56
 -26  -6  14    5.93   10.19
 -26  -6  14    5.00   19.63
 -26  -6  15   -3.23    9.87
  26  -6 -15    4.37   10.63
 -26  -6  15    1.07   16.62
 -26   6  15   -5.99   10.23
 -26  -6  15    3.00   17.38
  26  -6 -15   -3.46   10.10
 -26   6  15   -2.16   10.15
 -26  -6  15    2.11    9.68
 -26   6  16   -3.83   10.65
  26  -6 -16    3.47   10.77
 -26   6  16  -10.69   10.46
 -26  -6  16   -4.29   14.96
 -26  -6  16   13.02   10.61
 -26  -6  16    0.45   14.71
 -26  -6  16   -2.55    9.88
  26  -6 -16   -8.54   11.48
 -26   6  17   -5.02   11.37
 -26  -6  17    3.41    9.47
 -26   6  17   11.41   10.18
 -26  -6  17   -6.20   11.17
 -26  -6  17    0.06   14.18
  26  -6 -17   -3.09    8.99
 -26  -6  17   -3.07   15.16
  26  -6 -17   -2.53   10.32
  26  -6 -18    0.84   10.80
 -26   6  18    0.29   11.45
 -26  -6  18   -5.66    9.41
 -26  -6  18   -9.28    9.47
 -26  -6  18    2.61   15.32
 -26  -6  18   -2.95   14.98
  26  -6 -18   -6.80   10.41
 -26   6  18  -14.24   10.96
 -26  -6  19   15.17   10.41
  26  -6 -19    0.29    5.07
 -26   6  19   -1.69    5.11
 -26   6  19   -1.24    8.47
  26  -6 -19    0.61    7.07
 -26  -6  19    1.29   13.87
 -26   6  19   -1.66    8.96
 -26  -6  19   -5.79   15.66
  26  -6 -19    1.63   11.79
 -26   6  19   -0.18    4.72
 -26  -6  19    2.04   10.96
 -26  -8   1  -10.92   12.12
  26  -8  -1   10.76    9.86
  26  -8  -1   17.63   11.41
 -26   8   1   -3.36    9.73
  26   8  -1   -4.60   12.54
 -26  -8   1   15.64   11.27
 -26   8   1   -8.12   10.36
  26  -8  -2   -3.41   10.97
  26  -8  -2   -6.39   10.08
 -26  -8   2   10.59   12.78
 -26   8   2   -1.20   10.46
 -26   8   2    8.33    8.70
 -26  -8   2    0.77   10.31
  26   8  -2   -1.66   12.12
 -26  -8   3  -12.24   12.81
 -26   8   3  -13.74   10.31
 -26   8   3    4.66    9.21
 -26  -8   3   22.77   10.03
  26  -8  -3   -0.28    9.84
  26  -8  -3    3.42   10.19
  26   8  -3   -6.55   12.75
  26  -8  -4  -18.38   10.66
  26   8  -4    6.47   12.96
 -26  -8   4    8.72    9.99
 -26   8   4    5.79    9.42
 -26  -8   4   -2.72   12.99
  26  -8  -4   15.18   10.07
 -26   8   4   12.88   10.90
 -26  -8   5    2.51   12.99
 -26  -8   5  -25.88    9.76
 -26   8   5    5.17    9.04
  26   8  -5    0.11   12.60
  26  -8  -5    6.45    9.37
 -26   8   5   -3.38   10.21
 -26  -8   5    3.91   10.51
  26  -8  -5    9.58   10.16
 -26  -8   6   14.67   10.12
 -26  -8   6    2.69    9.93
 -26   8   6    0.61   10.62
 -26  -8   6    6.79   13.49
  26   8  -6    4.40   13.33
 -26   8   6   -3.39   10.28
  26  -8  -6    1.60   10.32
  26  -8  -6   -6.47   10.21
 -26  -8   7    0.83   13.34
 -26  -8   7   -6.29   10.29
 -26   8   7  -18.54   10.63
 -26  -8   7  -15.46   10.33
 -26   8   7   -3.62   10.25
  26  -8  -7   -0.71    9.77
 -26  -8   7   -2.83   12.45
  26  -8  -7   -7.38   11.03
 -26  -8   8   -2.66   14.06
 -26  -8   8   -2.38   10.96
  26  -8  -8   10.89   10.31
 -26   8   8    7.25   11.18
 -26   8   8    7.85   10.73
 -26  -8   8    1.62   15.37
  26  -8  -8    5.37   10.83
 -26  -8   8   -8.21    9.49
 -26   8   9   -3.95   10.24
 -26   8   9   -4.28   10.03
 -26  -8   9    3.90   15.38
 -26  -8   9   -3.60   10.27
 -26  -8   9   -7.79   10.32
 -26  -8   9   -1.89   15.16
  26  -8  -9   -8.30    9.02
  26  -8  -9   -4.40   10.90
 -26   8  10   -0.79   10.67
 -26  -8  10   -1.45   15.14
 -26  -8  10   12.44    9.65
 -26  -8  10   -0.59   16.02
 -26  -8  10   -2.41   10.42
 -26   8  10   10.93   10.93
  26  -8 -10   -5.47   10.37
  26  -8 -10    6.79   11.18
 -26  -8  11    5.62   16.22
 -26   8  11   -9.80    9.80
 -26   8  11  -15.04   10.61
 -26  -8  11   -7.53    9.72
  26  -8 -11   -6.29   10.58
 -26  -8  11   -1.08   15.88
  26  -8 -11    9.56   10.50
 -26  -8  11   13.19    9.23
 -26   8  12   -7.62    9.23
  26  -8 -12  -18.33   10.44
 -26  -8  12    3.06    9.93
 -26   8  12    2.39    9.83
 -26  -8  12   -1.92    9.42
 -26  -8  12    3.76   16.86
 -26  -8  12    0.90   16.54
  26  -8 -12    9.13    9.37
 -26  -8  13    9.92    9.91
 -26   8  13    9.96   10.27
 -26  -8  13   12.50   10.14
  26  -8 -13   -4.27    9.14
 -26   8  13   21.35   10.20
 -26  -8  13    3.50   16.90
  26  -8 -13   -2.91   10.95
 -26  -8  13    0.94   15.73
 -26  -8  14    0.79   15.78
 -26   8  14  -11.98    8.38
  26  -8 -14    2.24   11.30
  26  -8 -14   -1.58    9.06
 -26  -8  14    3.86   10.80
 -26  -8  14    1.50   10.46
 -26  -8  14   -1.96   16.12
 -26   8  14   -8.83   10.22
 -26  -8  15    3.05   10.14
 -26  -8  15    4.01   16.23
 -26  -8  15    1.30   10.75
 -26   8  15    3.20    8.52
  26  -8 -15   -5.19    9.33
 -26   8  15   -2.80   10.70
 -26  -8  15   -1.29   16.61
  26  -8 -15   -0.26   10.93
 -26   8  16   -0.03    9.51
  26  -8 -16    0.72    9.35
 -26  -8  16    4.81   10.98
 -26  -8  16   -4.39   10.05
 -26   8  16   -4.98   10.80
 -26  -8  16    3.48   16.56
 -26  -8  16    2.50   16.88
  26  -8 -16    0.91   10.74
  26  -8 -17   -5.25    5.43
  26  -8 -17   -0.40    4.71
 -26  -8  17    4.86   10.86
 -26  -8  17   -1.88   16.74
 -26   8  17   -2.27   10.98
  26  -8 -17    7.56    9.02
 -26   8  17    2.37    8.38
 -26  -8  17   -0.25   11.01
 -26  -8  17   -4.64   16.76
  26  -8 -17    2.51    7.00
 -26   8  17    6.85    4.89
 -26  10   1   -4.32    9.68
 -26 -10   1    3.03    9.77
 -26  10   1   -2.74   10.39
  26 -10  -1  -11.84   11.08
  26  10  -1   -0.54   10.98
  26 -10  -1   12.50   11.75
 -26 -10   1   10.66   11.36
 -26 -10   2    3.04   10.77
 -26  10   2  -13.90   10.11
  26  10  -2    4.78   11.39
  26 -10  -2    5.18   10.64
  26 -10  -2   -3.08   10.74
 -26  10   2    1.95   10.11
 -26 -10   2    6.95   10.16
  26 -10  -3   -0.72   10.72
 -26  10   3   -1.41   10.77
 -26 -10   3   -6.30    9.27
  26 -10  -3    4.07   10.27
  26  10  -3    4.29   12.29
 -26 -10   3   12.51   12.01
 -26  10   3    5.74    9.55
  26 -10  -4   -0.84   10.26
 -26 -10   4   -3.71   10.04
 -26 -10   4    1.82   10.82
 -26  10   4    2.93   10.69
  26 -10  -4   -3.26   10.43
 -26  10   4  -12.36    9.66
  26  10  -4   -9.85   11.95
 -26 -10   5   -1.47   10.38
 -26 -10   5   -6.05   11.79
  26 -10  -5   -2.39   10.13
 -26  10   5   20.49   10.67
 -26  10   5   -1.75    8.63
  26  10  -5   -4.37   11.63
  26 -10  -5    1.00   10.45
 -26 -10   6   -4.42    9.38
  26  10  -6   -6.49   13.31
 -26 -10   6    5.75   10.97
 -26 -10   6   -4.14   12.22
  26 -10  -6   10.68    9.36
 -26  10   6    1.40    9.78
  26 -10  -6   14.72   10.78
 -26  10   6   10.32    9.35
 -26  10   7   -1.20   10.68
 -26 -10   7   17.59   10.37
 -26 -10   7    1.78   12.01
 -26  10   7    4.79    9.07
 -26 -10   7   -3.24   10.54
  26 -10  -7   14.08   10.20
  26 -10  -7    5.12   10.85
  26 -10  -8   -8.37   10.38
 -26  10   8    0.11    9.14
 -26 -10   8    2.39   12.20
 -26 -10   8    0.01   12.11
 -26 -10   8    2.07    9.91
 -26  10   8   -2.74    9.14
 -26 -10   8   -4.15   10.24
  26 -10  -8    1.52   10.95
 -26 -10   9   -4.29   10.07
 -26 -10   9    3.32   12.79
 -26 -10   9   -2.56   11.49
 -26  10   9  -11.76   10.31
 -26 -10   9    6.62    8.92
 -26  10   9  -10.95    9.83
  26 -10  -9    6.04    9.96
  26 -10  -9   -0.75   10.55
 -26  10  10    0.79   10.06
 -26 -10  10    0.64   10.02
 -26 -10  10    1.65   12.20
 -26  10  10   -9.15   10.21
  26 -10 -10   -2.09   10.05
 -26 -10  10   -6.20    9.19
  26 -10 -10  -11.82   11.42
 -26 -10  10    2.30   12.29
  26 -10 -11   -2.03    9.32
 -26  10  11    9.25    8.93
  26 -10 -11    5.87   10.94
 -26 -10  11   -0.63    9.66
 -26 -10  11    0.61    9.49
 -26  10  11    8.14   10.37
 -26 -10  11   -1.52   14.41
 -26 -10  11   -1.11   13.74
 -26 -10  12   -4.76   10.22
 -26 -10  12    5.20    8.93
 -26 -10  12    1.20    5.21
  26 -10 -12   -2.52    9.66
 -26  10  12   -2.72    4.57
 -26  10  12   -7.72    8.19
 -26  10  12   -4.44    9.86
  26 -10 -12   10.79    8.99
 -26 -10  12    1.52   14.86
 -26 -10  12   -0.02   14.50
  26 -10 -12   -0.36    5.11
  26 -10 -13    4.16    8.11
  26 -10 -13    0.88   10.27
 -26 -10  13    0.79    8.08
 -26 -10  13   -1.49   14.31
 -26 -10  13    2.99    5.02
  26 -10 -13    2.94    4.83
 -26 -10  13    1.39   10.13
 -26 -10  13   -2.35   15.48
 -26  10  13   -0.18    9.80
  25  -1  -1   18.07   17.87
  25  -1  -1   16.23   15.33
  25   1  -1   11.08   17.31
 -25   1   1   31.53   14.54
 -25  -1   1   27.05   14.89
  25  -1  -1   18.03   13.78
  25   1  -1   17.32   17.32
  25  -1  -2  104.79   14.90
  25   1  -2   88.85   19.75
  25  -1  -2  104.49   18.43
 -25   1   2   67.51   15.77
  25  -1  -2   67.04   18.37
 -25  -1   2  110.76   15.69
  25   1  -2   97.99   19.64
  25   1  -3    0.35   21.86
  25  -1  -3    6.31   17.64
  25  -1  -3   -4.98   14.57
  25   1  -3    2.66   21.91
 -25   1   3   17.75   15.00
 -25  -1   3    4.26   14.64
  25   1  -4   -0.22   38.81
  25  -1  -4   -0.27   18.00
 -25  -1   4  -13.34   14.37
 -25   1   4  -15.68   15.19
 -25   1   4   -5.80   17.16
  25  -1  -4    1.62   14.61
  25   1  -4   -0.04   37.36
  25  -1  -5   -3.36   17.86
 -25   1   5   -0.68   16.90
 -25  -1   5   -1.05   13.75
 -25   1   5    4.98   13.85
  25  -1  -5   11.49   13.38
 -25  -1   6   11.39   12.64
  25  -1  -6    5.80   13.63
 -25   1   6    1.00   14.15
  25   1  -6   15.63   12.83
 -25   1   6    0.81   18.57
  25  -1  -6   -0.38   20.22
 -25  -1   7   27.32   12.83
  25  -1  -7    8.58   19.55
  25   1  -7   17.52   11.75
 -25   1   7   -5.19   16.70
 -25   1   7    4.31   13.16
  25  -1  -7   12.76   12.69
  25  -1  -8    8.07   15.88
  25  -1  -8   -6.80   12.14
 -25   1   8   -8.78    8.89
 -25   1   8    4.56   15.07
 -25  -1   8   33.87   12.37
  25   1  -8    4.23   12.09
  25  -1  -9   -7.79   10.82
  25   1  -9  -12.82   10.99
 -25   1   9    6.24   14.24
  25  -1  -9  -10.43   16.33
 -25  -1   9   -2.11   12.01
 -25   1   9    5.53   11.46
 -25  -1  10    0.90   24.06
 -25  -1  10   -4.77   24.96
  25  -1 -10    9.27   11.42
 -25  -1  10   -2.10   11.82
 -25   1  10   14.02   11.91
  25   1 -10   12.25   12.83
 -25   1  10   -5.12   15.35
  25  -1 -10    9.82   13.80
  25  -1 -11   -3.74   11.05
  25  -1 -11  -11.33   13.55
 -25  -1  11    0.60   17.94
 -25   1  11   11.32   14.89
  25   1 -11    8.20   11.23
 -25   1  11   20.13   11.37
 -25  -1  11   -7.65   12.04
  25   1 -12   -5.82   11.46
 -25  -1  12   -5.23   16.61
 -25   1  12    5.30   13.77
  25  -1 -12    2.40   12.94
  25  -1 -12    0.38   11.42
  25   1 -12    3.98   14.22
 -25   1  12    0.75   11.85
 -25  -1  12    3.34   12.34
 -25   1  13    9.51   13.46
  25   1 -13   -3.10   13.18
  25  -1 -13    6.49   12.97
 -25  -1  13    1.28   15.32
  25   1 -13   -3.39    9.94
 -25  -1  13   -0.72   10.69
  25  -1 -13   21.94   10.89
 -25   1  13   20.17   11.11
  25  -1 -14   30.28   10.25
 -25  -1  14   -5.14   10.14
  25   1 -14    5.13   13.15
  25   1 -14   23.38   10.05
 -25   1  14   -4.35   10.69
 -25   1  14   15.88   13.27
  25  -1 -14   15.57   12.55
 -25  -1  14    8.92   14.70
  25  -1 -15   -6.64    9.54
  25   1 -15    0.81   11.08
  25   1 -15    1.57   10.44
 -25  -1  15    2.15   10.48
 -25   1  15  -13.18   10.31
 -25   1  15   11.91   12.55
  25  -1 -15    2.24   12.59
 -25  -1  15   -0.68   13.42
  25   1 -16   -4.21   13.37
 -25  -1  16    1.03   10.76
 -25   1  16   -0.02   10.51
  25  -1 -16   -8.70   12.07
 -25   1  16   10.20   12.75
  25  -1 -16   21.61    9.57
  25   1 -16    1.36   10.45
 -25  -1  16    3.05   14.46
 -25  -1  17  -13.49   10.17
  25   1 -17    6.67    9.79
  25  -1 -17  -19.92   10.41
 -25  -1  17    4.03   11.96
 -25   1  17    5.97   10.73
  25  -1 -17  -12.23   11.63
 -25   1  17   -1.47   11.48
  25   1 -18   -2.30    9.76
 -25   1  18   18.49    9.75
  25  -1 -18  -11.72   10.19
  25  -1 -18   13.49   11.37
 -25  -1  18   -3.16    9.63
 -25   1  18   -7.25   11.51
 -25  -1  18   13.82   11.18
 -25   1  19    3.42   11.88
 -25   1  19    2.06   10.18
  25  -1 -19    8.30   10.47
 -25  -1  19   -5.78   10.10
 -25  -1  19    5.43   11.23
  25  -1 -19    6.26   12.01
  25  -1 -20   -3.66   10.97
 -25   1  20    3.53   11.39
 -25   1  20    3.78   10.64
 -25  -1  20    2.21   11.02
 -25  -1  20    0.56   11.05
 -25  -1  20    3.15   11.16
  25  -1 -20   -8.45   10.82
 -25  -1  21   10.54   11.31
 -25   1  21   -4.00   10.66
 -25   1  21   -9.68   11.23
 -25  -1  21   -0.14   11.09
  25  -1 -21    5.36   10.34
  25  -1 -21   -8.24   12.08
 -25  -1  21    4.99   11.30
  25  -1 -22    6.12    5.63
 -25  -1  22    1.96    9.34
  25  -1 -22   -0.01    4.92
  25  -1 -22   -3.48    8.71
 -25   1  22    1.20    9.77
 -25   1  22    5.24   10.46
  25  -1 -22   -4.74    9.16
 -25  -1  22   -5.69   11.62
 -25  -1  22   -3.25    4.81
 -25  -1  22    6.15   12.72
  25  -3  -1   27.08   12.79
 -25   3   1   28.43   13.18
 -25  -3   1   10.12   12.70
 -25  -3   1   31.06   12.54
 -25  -3   1   18.37   17.53
  25  -3  -1   20.86   13.61
  25   3  -1   20.83   16.26
 -25   3   1   10.26   13.58
 -25  -3   2    0.07   13.33
 -25   3   2  -11.47   15.73
 -25  -3   2   11.35   12.76
  25  -3  -2   11.79   13.28
  25  -3  -2  -10.01   13.50
  25   3  -2    3.54   20.03
 -25   3   2   13.52   12.77
  25  -3  -3   19.50   14.07
 -25   3   3   15.16   14.56
 -25  -3   3   22.99   13.73
 -25   3   3    6.61   15.24
  25   3  -3   13.38   28.03
  25  -3  -3    3.27   13.51
  25   3  -3   10.16   28.07
 -25  -3   4    8.32   12.47
 -25   3   4   -6.17   12.64
  25  -3  -4  -11.87   13.39
 -25   3   4    6.57   13.92
  25  -3  -4   -8.04   14.16
  25  -3  -5   47.53   16.02
  25  -3  -5   51.22   13.81
 -25  -3   5   77.59   12.02
 -25   3   5   72.50   14.53
 -25   3   5   59.60   12.46
 -25   3   6  146.67   15.08
  25  -3  -6  137.61   14.25
 -25   3   6  115.47   14.09
 -25  -3   6  110.82   12.59
  25  -3  -6  160.94   14.90
 -25   3   7  -11.77   14.17
 -25  -3   7  -33.45   11.88
 -25   3   7   -0.55   14.07
  25  -3  -7    0.13   12.60
  25  -3  -7    1.98   12.12
 -25  -3   8  -15.67   11.16
 -25   3   8  -11.52   12.68
  25  -3  -8   -9.93   11.64
 -25   3   8   14.05   13.51
  25  -3  -8   -3.47   11.61
  25  -3  -9   32.43   12.04
 -25   3   9   45.11   13.79
  25  -3  -9   53.91   11.75
 -25   3   9   47.34   11.91
 -25  -3   9   40.77   11.51
 -25   3  10   33.88   14.05
  25  -3 -10   28.94   11.00
 -25   3  10   43.50   11.16
  25  -3 -10   37.47   13.76
 -25  -3  10   31.14   11.25
  25  -3 -11    9.16   10.76
  25  -3 -11    4.04   11.12
 -25  -3  11   11.83   10.57
 -25   3  11   13.86   13.21
 -25   3  11   -6.44   10.66
 -25   3  12   -4.66    9.78
 -25   3  12   -3.06   11.02
 -25  -3  12  -11.69   10.36
  25  -3 -12   -1.83   13.19
 -25  -3  12   -2.36   28.33
  25  -3 -12   22.44    9.58
  25  -3 -13   -0.14   12.27
 -25   3  13    3.65   10.14
 -25  -3  13    4.03   18.74
 -25   3  13   28.67   10.94
  25  -3 -13    9.27   10.14
 -25  -3  13    4.84   19.79
 -25  -3  13  -22.81   10.42
 -25  -3  14    5.79   10.27
  25  -3 -14    5.96   10.17
 -25   3  14  -13.51   10.89
 -25  -3  14   -5.01   13.87
 -25   3  14   -6.92   11.95
 -25  -3  14   10.84   14.36
  25  -3 -14    5.75   10.81
 -25   3  15   10.43    9.81
 -25   3  15    3.77   11.59
  25  -3 -15  -13.56    9.98
 -25  -3  15  -10.49   11.00
  25  -3 -15    6.03   11.75
 -25  -3  15    1.03   12.91
 -25  -3  15   -4.81   12.87
 -25  -3  16   -3.12   12.68
  25  -3 -16    1.74   12.01
 -25   3  16   -0.04   10.13
  25  -3 -16    2.84    9.42
 -25   3  16  -14.31    9.55
 -25  -3  16    6.46    9.81
 -25  -3  16    6.01   12.50
  25  -3 -17    0.14   10.07
 -25   3  17    7.73   12.00
 -25   3  17   -3.16    9.50
 -25  -3  17   -2.57   11.38
  25  -3 -17   -3.04   10.62
 -25  -3  17   -3.99   11.63
 -25  -3  17   -5.08   12.18
 -25  -3  18    3.80   10.34
  25  -3 -18   -4.47    9.48
 -25   3  18    2.18    9.51
  25  -3 -18    6.93   12.02
 -25  -3  18   -1.56   12.55
 -25   3  18   -4.35   12.28
 -25  -3  18   -5.28   12.89
 -25   3  19   -2.70   10.80
  25  -3 -19   -9.69   10.84
 -25  -3  19    1.10    9.33
 -25   3  19  -13.11   10.09
 -25  -3  19    1.60   12.58
  25  -3 -19   -0.73    9.63
 -25  -3  19   -4.22   13.06
 -25   3  20   -1.97   11.20
 -25  -3  20    7.70   12.10
 -25   3  20    9.37   10.59
 -25  -3  20    1.29   10.56
 -25  -3  20   -0.65   12.13
  25  -3 -20    5.30   10.99
  25  -3 -20    1.07   11.07
 -25   3  21    4.76    9.84
  25  -3 -21   -0.63   10.26
 -25  -3  21    2.97   11.93
  25  -3 -21    8.77   11.20
 -25  -3  21   -2.53   12.04
 -25   3  21    0.68   10.32
 -25  -3  21    5.80   10.91
 -25  -5   1    3.91   13.23
  25  -5  -1    9.53   11.40
 -25   5   1   -4.25   13.75
  25   5  -1    6.51   13.87
 -25   5   1   16.01   11.76
 -25  -5   1    2.59   11.50
  25  -5  -1   14.02   11.76
  25   5  -2   -2.41   15.23
 -25  -5   2    1.00   16.46
 -25   5   2   13.36   12.72
  25  -5  -2   -6.91   11.66
 -25  -5   2    8.44   11.54
  25  -5  -2   -2.25   12.02
 -25   5   2    2.69   12.42
 -25  -5   2  -18.53   11.35
  25   5  -3   22.59   15.93
 -25   5   3   31.71   11.33
  25  -5  -3   21.49   12.08
 -25   5   3   43.48   12.01
 -25  -5   3   11.66   11.64
 -25  -5   3   19.17   17.52
 -25  -5   3   14.98   11.59
  25  -5  -3    4.54   11.77
  25  -5  -4    2.36   13.62
 -25  -5   4   12.46   18.46
 -25   5   4    7.63   11.18
 -25   5   4  -13.79   12.03
 -25  -5   4    1.07   10.58
  25  -5  -4    2.88   11.65
  25   5  -4    4.93   18.65
 -25  -5   4   -1.23   11.12
  25  -5  -5    3.19   10.76
 -25  -5   5    2.75   11.15
  25  -5  -5    1.99   11.79
 -25   5   5   -0.23   10.76
 -25   5   5    8.67   12.57
 -25  -5   5  -10.42   10.80
 -25  -5   6   31.78   11.76
  25  -5  -6   37.45   12.03
 -25  -5   6   28.70   11.29
 -25   5   6   29.65   12.02
 -25   5   6   36.74   11.01
  25  -5  -6   30.24   11.50
 -25  -5   7   21.00   10.84
 -25   5   7   42.94   11.81
  25  -5  -7   27.14   11.87
 -25   5   7   42.01   10.81
  25  -5  -7   25.64   11.29
 -25  -5   7    8.38   11.63
 -25  -5   8   20.61   11.19
 -25  -5   8  -10.11   11.07
 -25   5   8   -3.10   11.71
 -25   5   8    1.26   10.80
  25  -5  -8    5.77   11.23
  25  -5  -8   19.56   11.40
 -25   5   9  -10.37   10.50
  25  -5  -9   10.00    9.55
 -25  -5   9    9.37   10.78
 -25   5   9   -1.02   10.24
  25  -5  -9   -2.21   11.33
 -25  -5   9  -11.07   10.47
 -25  -5  10   15.70   10.01
  25  -5 -10   14.08   11.39
 -25   5  10   -5.83   11.58
 -25   5  10   -1.65   10.91
  25  -5 -10    5.10   10.57
 -25  -5  10   15.74   10.32
 -25   5  11   11.17   11.28
  25  -5 -11   13.99   11.26
 -25   5  11   -4.56   11.13
 -25  -5  11  -15.29   11.11
 -25  -5  11   17.09    9.71
  25  -5 -11  -11.24    9.77
 -25  -5  12    1.78   10.13
 -25  -5  12   -1.10   10.26
 -25   5  12    2.33   13.39
  25  -5 -12  -15.99   11.73
  25  -5 -12   -9.45   10.66
 -25   5  12   32.37   10.88
 -25  -5  12   -3.98   26.04
 -25   5  13    2.28   10.62
 -25  -5  13    0.14   18.27
 -25  -5  13    1.77   16.94
 -25   5  13    3.50   10.87
  25  -5 -13  -15.99   13.03
 -25  -5  13    7.53   10.18
  25  -5 -13   -7.68   10.62
 -25  -5  13    4.33   10.72
  25  -5 -14   -0.75   10.65
  25  -5 -14   -2.21   10.52
 -25  -5  14   -1.25   14.10
 -25   5  14   -4.44   10.63
 -25   5  14    0.79   10.08
 -25  -5  14   10.49   11.67
 -25  -5  14    0.21   15.16
 -25  -5  14    1.44    9.97
 -25  -5  15  -24.92   10.04
  25  -5 -15   12.00   11.03
 -25  -5  15   -6.08    9.68
 -25   5  15    1.11   10.54
 -25   5  15   -4.26   10.60
  25  -5 -15   11.52   10.78
 -25  -5  15   -4.74   14.10
 -25  -5  15    2.53   13.81
 -25  -5  16   18.35    9.72
 -25  -5  16    5.30   12.90
 -25   5  16   12.91   10.11
 -25   5  16   10.88    9.79
  25  -5 -16    8.00   10.26
 -25  -5  16    0.23   14.10
 -25  -5  16  -16.81    9.92
  25  -5 -16   13.99   10.41
 -25   5  17   -6.76    9.98
  25  -5 -17   -8.77   10.48
 -25  -5  17   -0.63   12.52
 -25  -5  17    9.94   10.97
 -25  -5  17   -1.99   13.79
  25  -5 -17   13.66    9.96
 -25   5  17  -15.19   11.93
 -25  -5  17   11.02    9.37
  25  -5 -18    7.73   10.60
  25  -5 -18  -17.53   11.78
 -25  -5  18    9.69    9.75
 -25  -5  18    0.08   12.04
 -25  -5  18   -2.14   10.20
 -25  -5  18   -2.18   12.48
 -25   5  18  -15.26   10.18
 -25   5  18    9.81   10.38
 -25  -5  19    1.87   12.27
  25  -5 -19   15.23   10.50
 -25  -5  19    3.96   12.38
 -25   5  19    1.90    9.60
  25  -5 -19   -5.60    9.97
 -25   5  19   -6.70   10.38
 -25  -5  19    1.03   10.91
 -25  -5  19    3.01    9.59
 -25  -5  20   -1.80   13.29
 -25  -5  20   -4.43   12.69
 -25  -5  20    2.00   10.80
  25  -5 -20    2.00   10.64
 -25   5  20    0.42   10.12
 -25   5  20   -1.96    8.13
  25  -5 -20   -8.02    9.09
 -25  -5  20   -8.66    9.14
 -25  -7   1   11.15   12.45
 -25   7   1   17.87   10.30
  25  -7  -1   12.14   12.79
 -25  -7   1    9.04    9.69
  25   7  -1    2.97   12.20
  25  -7  -1   -0.97   10.56
 -25   7   1   17.96   13.48
 -25  -7   2   -1.84   13.69
 -25   7   2    1.68   10.13
 -25   7   2   19.86   11.46
  25  -7  -2   -3.18   11.24
  25   7  -2    8.12   12.41
  25  -7  -2   -3.10   11.04
 -25  -7   2   -2.35   10.01
  25  -7  -3    3.28   11.21
 -25  -7   3    4.21   13.05
 -25  -7   3  -14.63   10.03
 -25   7   3    2.21    9.73
  25  -7  -3   -3.78   10.68
  25   7  -3    6.65   13.63
 -25   7   3    3.77   11.68
  25  -7  -4    3.14   10.41
 -25  -7   4    0.50   14.74
  25  -7  -4    3.79   10.12
  25   7  -4   -6.14   12.06
 -25  -7   4    7.51    9.40
 -25   7   4   -8.97   10.96
 -25   7   4    2.46    9.75
  25   7  -5    8.31   14.78
 -25  -7   5   17.66   10.39
 -25  -7   5   24.20   15.05
  25  -7  -5   17.13   10.32
 -25   7   5   -1.80   10.94
 -25   7   5    5.07   10.01
  25  -7  -5   35.15   10.81
 -25  -7   5    8.29   10.42
  25  -7  -6   11.91   10.92
  25  -7  -6    1.90   10.79
 -25  -7   6    5.96   10.08
 -25   7   6    9.86    9.39
 -25  -7   6   -3.31   14.18
  25   7  -6   -4.73   15.17
 -25  -7   6    1.36   10.44
 -25   7   6   11.83   10.74
 -25  -7   7   -4.07   10.45
 -25  -7   7   -4.10   15.40
  25  -7  -7    4.16    9.96
 -25   7   7  -10.30   10.13
 -25  -7   7   19.82   11.04
  25  -7  -7   -4.57    9.98
 -25   7   7   13.10   10.50
 -25  -7   7   -5.61   14.98
 -25  -7   8   -6.37    9.69
 -25  -7   8    3.98   16.45
 -25  -7   8  -12.63   10.18
 -25  -7   8    3.19   15.29
 -25   7   8   -2.26   10.44
  25  -7  -8    7.47   10.13
  25  -7  -8   -6.40   11.57
 -25   7   8   16.37   10.13
  25  -7  -9  -12.48   11.21
 -25  -7   9   -3.99   16.44
  25  -7  -9  -17.54   10.96
 -25   7   9   -4.48   10.59
 -25  -7   9   -6.74    8.77
 -25   7   9    1.27   10.83
 -25  -7   9  -10.96   15.33
 -25  -7   9    5.00    9.15
 -25   7  10   -4.55   10.35
 -25  -7  10    1.54   16.24
  25  -7 -10    3.28   10.01
 -25   7  10   -6.74   11.03
 -25  -7  10    7.74    9.31
 -25  -7  10    1.63   14.93
  25  -7 -10   11.71   12.54
 -25  -7  10   12.89    9.34
 -25  -7  11   -0.61   10.05
 -25  -7  11    3.81   17.92
 -25   7  11    8.61   10.41
  25  -7 -11   10.82   11.36
  25  -7 -11   -1.25   10.83
 -25   7  11   10.52   11.38
 -25  -7  11   -0.87   15.59
 -25  -7  11    7.91    9.40
 -25   7  12    2.98   10.40
 -25  -7  12    1.62    9.52
 -25   7  12  -11.69    9.79
  25  -7 -12   -3.91   10.22
  25  -7 -12   -7.68   10.46
 -25  -7  12    0.12   15.49
 -25  -7  12  -11.84    9.86
 -25  -7  12   -3.29   15.91
 -25  -7  13    4.01   14.60
 -25  -7  13   14.54    9.48
 -25   7  13    2.07    9.40
  25  -7 -13   -2.39   11.15
 -25   7  13  -10.14   10.37
 -25  -7  13  -13.17   10.00
  25  -7 -13   -0.25   10.03
 -25  -7  13   -0.92   15.47
  25  -7 -14   10.20   10.43
 -25  -7  14   11.06   13.55
 -25   7  14   -5.91   10.35
 -25  -7  14    2.39   13.93
 -25   7  14   -1.41   10.60
 -25  -7  14   -1.08    9.71
 -25  -7  14    7.23   11.27
  25  -7 -14   13.17   10.64
 -25  -7  15    0.35   15.13
  25  -7 -15  -11.42   10.49
 -25  -7  15   -0.06   10.64
 -25   7  15   -6.95   10.55
 -25   7  15   -3.17   10.18
  25  -7 -15  -17.45   10.98
 -25  -7  15    6.35   13.59
 -25  -7  15    9.08   10.44
 -25  -7  16   -2.47    9.65
 -25  -7  16   -1.26   13.10
 -25  -7  16   -0.75   13.97
  25  -7 -16   -1.73   11.75
  25  -7 -16    4.90   10.36
 -25   7  16    2.64   11.52
 -25   7  16   -8.57   10.70
 -25  -7  16   -3.67    9.61
 -25  -7  17    2.28   11.10
 -25  -7  17   -3.14   11.01
 -25  -7  17   -2.30   13.61
 -25   7  17   -2.78   11.85
  25  -7 -17    9.07   10.81
  25  -7 -17    0.75    9.83
 -25  -7  17   -5.58   12.96
 -25   7  17    1.51    9.91
 -25  -7  18   -0.29   10.77
 -25  -7  18    3.53   11.28
 -25  -7  18   -1.57   13.84
 -25  -7  18    4.69   14.15
 -25   7  18  -23.50   10.26
 -25   7  18   -3.34   10.19
  25  -7 -18    7.79    8.64
  25  -7 -18    5.62    4.79
  25  -7 -18   -6.52   10.12
 -25  -9   1   -4.81   10.55
  25  -9  -1   10.38   10.71
 -25  -9   1    5.32   10.24
  25  -9  -1   -1.35   11.09
 -25   9   1   -7.28    9.81
 -25   9   1    0.32   11.91
  25   9  -1   -0.87   10.62
 -25  -9   2   -3.87    9.94
 -25   9   2    9.67   11.76
 -25   9   2  -11.22    9.99
  25   9  -2   10.81   10.60
  25  -9  -2    5.24   10.48
  25  -9  -2   -8.64   11.02
 -25  -9   2    3.50   11.20
 -25   9   3    5.04   10.48
  25   9  -3    6.03   11.25
  25  -9  -3    1.44   11.01
 -25  -9   3   -8.06    9.36
 -25  -9   3    6.53   10.95
  25  -9  -3   14.16   10.00
 -25   9   3    9.38   10.11
 -25  -9   4   -4.96   11.26
  25   9  -4   -1.62   12.16
 -25   9   4    4.20   10.36
 -25  -9   4    3.35    9.97
  25  -9  -4  -11.09   10.09
  25  -9  -4   23.82    9.90
 -25   9   4  -12.17    9.99
  25  -9  -5   -0.12   10.86
 -25   9   5    3.83   11.57
 -25  -9   5  -12.61   11.19
  25   9  -5   -4.51   12.47
 -25   9   5    9.99   10.08
 -25  -9   5   -3.89   12.21
  25  -9  -5    8.34   10.98
 -25   9   6  -19.44   10.04
  25  -9  -6   -1.08   10.70
 -25   9   6   -4.58   10.49
 -25  -9   6    0.96   13.38
 -25  -9   6    5.73   10.04
  25  -9  -6    7.24    9.68
  25   9  -6    1.92   11.69
 -25  -9   6   25.92   10.42
 -25   9   7   -0.08   10.21
 -25  -9   7  -10.77   10.28
  25  -9  -7    4.54   10.86
 -25   9   7   -1.66   10.75
 -25  -9   7   -6.84   10.00
  25  -9  -7    3.67   11.01
 -25  -9   7    0.65   13.14
 -25  -9   8    2.22    9.83
 -25  -9   8    1.12   13.53
 -25   9   8    6.49   10.15
  25  -9  -8    8.46   10.34
 -25  -9   8   -2.46    9.18
  25  -9  -8   12.64    9.60
 -25   9   8   -5.99    9.53
 -25  -9   8   -0.47   12.91
 -25  -9   9   -1.92    9.82
 -25  -9   9   -0.17   15.15
 -25   9   9   -4.61   10.32
 -25   9   9    1.91    8.83
 -25  -9   9    0.54   12.72
  25  -9  -9   19.63   10.81
  25  -9  -9    8.85    9.91
 -25  -9   9   -3.55    9.62
 -25  -9  10    0.18    9.41
 -25   9  10    5.08    8.49
 -25  -9  10   -3.32    9.41
  25  -9 -10   -9.37   10.42
 -25  -9  10    6.61   14.65
  25  -9 -10    5.55   10.50
 -25  -9  10    0.73   12.39
 -25   9  10   18.23    9.43
 -25   9  11    9.24    8.48
 -25   9  11   -6.97   10.24
  25  -9 -11  -14.21   10.70
 -25  -9  11   -0.52   13.01
 -25  -9  11   -5.03   10.10
 -25  -9  11   -3.40   13.94
 -25  -9  11   -0.69    9.79
  25  -9 -11   -3.86    9.42
  25  -9 -12   -2.15   10.35
 -25   9  12   -3.64    9.22
 -25  -9  12    4.29   10.53
 -25   9  12   -8.61    9.86
 -25  -9  12    5.68   15.00
  25  -9 -12    1.57    9.45
 -25  -9  12   12.01   10.25
 -25  -9  12   -1.29   13.15
 -25  -9  13    1.48   13.82
 -25  -9  13   15.13   10.48
 -25  -9  13    5.36   10.58
  25  -9 -13    1.04    9.71
 -25  -9  13   -0.74   12.75
 -25   9  13   -8.85    9.47
 -25   9  13    3.08    8.97
  25  -9 -13   12.29    8.93
 -25  -9  14    9.18    9.68
 -25   9  14    3.89    9.11
 -25  -9  14    9.86   11.54
  25  -9 -14    0.99    9.67
 -25   9  14    5.35    9.62
 -25  -9  14   -1.95   15.09
 -25  -9  14   -1.50   15.28
  25  -9 -14   -0.68    9.31
 -25   9  15   -4.64    9.70
 -25  -9  15   -2.59   15.45
  25  -9 -15   22.40   10.60
 -25  -9  15   22.90    9.98
 -25  -9  15   -1.21    4.86
  25  -9 -15   10.95   10.00
 -25  -9  15    0.28    8.95
 -25  -9  15   -1.62   14.38
 -25   9  15    2.74   10.33
 -25  -9  16   -3.51   10.90
 -25  11   1    0.86   10.31
 -25 -11   1    0.91   11.49
 -25 -11   1   -2.64    9.97
 -25  11   1    0.91    9.71
  25 -11  -1    2.82    9.97
  25  11  -1   -1.33   11.48
  25 -11  -1    4.55    9.02
  25  11  -2   -3.08   11.97
 -25  11   2   13.49   10.17
 -25 -11   2    5.25    9.60
 -25  11   2    1.71   10.85
 -25 -11   2   -2.32   12.84
  25 -11  -2    0.56    9.99
  25 -11  -2  -16.79   10.55
  25  11  -3    2.01   11.11
 -25  11   3    9.23   10.94
 -25  11   3    2.47    9.39
 -25 -11   3   10.87    9.54
  25 -11  -3    4.47   10.48
 -25 -11   3    6.24   11.23
  25 -11  -3   -6.74   10.08
  25 -11  -4   10.61   10.44
 -25  11   4  -10.79   10.21
  25  11  -4   -1.32   11.09
  25 -11  -4   -3.17   10.35
 -25 -11   4   -4.23   10.01
 -25 -11   4   -2.89   10.98
 -25  11   4   14.02    8.93
 -25 -11   5    3.28    9.95
 -25  11   5    2.02    9.84
 -25 -11   5    0.61   12.57
  25  11  -5    0.06   12.23
  25 -11  -5   -2.50   10.34
 -25  11   5   -7.50    9.77
  25 -11  -5   -0.90   10.99
  25  11  -6    9.64   11.76
 -25 -11   6   -8.55   10.62
 -25  11   6   19.91    9.79
  25 -11  -6    6.60    9.01
 -25 -11   6  -10.31    8.49
 -25 -11   6   -1.92   12.27
  25 -11  -6   -9.34    9.34
 -25  11   6   -2.96    9.03
 -25 -11   7    1.44   10.21
 -25 -11   7    3.07   12.18
 -25 -11   7   11.32    9.26
  25 -11  -7    3.07   10.12
  25 -11  -7   -6.47    9.34
 -25  11   7   -8.88    8.67
 -25  11   7   -3.03   10.12
 -25  11   8    4.27   10.27
 -25 -11   8    5.30   12.40
 -25 -11   8   -6.21   10.30
  25 -11  -8   -3.33   10.31
 -25  11   8   -1.86    8.78
 -25 -11   8   -1.06   12.41
 -25 -11   8   24.49   10.04
  25 -11  -8    8.66    8.75
  25 -11  -8    5.91    5.02
 -25 -11   9    1.40    9.69
 -25  11   9   -2.64    9.71
 -25 -11   9    0.62    9.21
 -25 -11   9    5.22   13.93
  25 -11  -9   -3.04    9.64
 -25 -11   9    4.66   12.47
  25 -11  -9    5.93   10.47
 -25  11   9    0.21    8.53
 -25 -11  10   -1.28   12.87
 -25  11  10    0.24    6.75
 -25 -11  10    7.39   10.14
 -25 -11  10    4.84    4.77
 -25 -11  10    8.60    8.57
 -25  11  10    8.49    9.67
  25 -11 -10    1.61    4.71
 -25  11  10   -3.63    4.77
 -25 -11  10    1.07   14.08
  25 -11 -10    6.87   10.19
  25 -11 -10    4.49    8.83
  24   0  -1  -15.93   17.85
 -24   0   1    3.94   15.25
  24   0  -1  -10.06   18.09
  24   0  -2   56.77   20.30
 -24   0   2   41.12   16.02
  24   0  -2   49.26   17.95
 -24   0   3   -7.10   17.42
  24   0  -3   -5.36   20.79
  24   0  -3   -0.26   21.03
  24   0  -3    9.11   15.40
  24   0  -4  -31.12   14.35
  24   0  -4    1.47   20.81
 -24   0   4   -6.99   14.82
  24   0  -4   -1.47   21.80
  24   0  -5    1.13   24.57
  24   0  -5    2.30   23.04
 -24   0   5    1.27   14.63
  24   0  -5   13.68   13.53
 -24   0   6   -3.75   14.37
  24   0  -6   -4.73   24.08
  24   0  -6   -3.90   13.73
 -24   0   6    8.74   21.26
  24   0  -7    1.84   21.83
 -24   0   7    3.42   12.75
 -24   0   7    0.97   19.56
  24   0  -7    8.99    9.44
  24   0  -8   -4.83   18.86
  24   0  -8   -1.67    8.82
 -24   0   8   -6.84   19.17
 -24   0   8   38.04   12.82
  24   0  -9   -1.41   16.92
  24   0  -9   -7.73   12.28
 -24   0   9   -5.06   17.46
 -24   0   9   12.25   12.54
  24   0 -10   12.15   16.27
 -24   0  10   17.59   16.69
  24   0 -10  -11.50   12.16
 -24   0  10    4.77   12.47
 -24   0  11   -4.38   16.74
 -24   0  11    9.46   12.56
  24   0 -11   -7.56   13.63
  24   0 -11   18.50   12.21
 -24   0  12   14.97   14.30
 -24   0  12   24.19   12.09
  24   0 -12   27.93   10.58
  24   0 -12   21.13   13.45
  24   0 -13   -0.30   10.86
 -24   0  13   -1.67   11.01
 -24   0  13   -2.21   14.05
  24   0 -13    0.53   14.02
 -24   0  14    2.26   12.68
  24   0 -14   -2.95   14.04
  24   0 -14   12.05   10.25
 -24   0  14    1.97   10.42
  24   0 -15   -8.54    9.80
 -24   0  15   -6.84   12.79
  24   0 -15  -16.23   12.92
 -24   0  15  -13.63   10.59
  24   0 -16   -5.46   13.90
 -24   0  16    7.08   11.47
  24   0 -16   -0.64   10.55
 -24   0  16   -0.94   13.96
 -24   0  17   13.50   10.37
  24   0 -17   -4.34   10.31
  24   0 -17   -3.88   12.09
 -24   0  17   -6.86   12.45
  24   0 -18   -0.10   11.36
 -24   0  18   -3.24    9.68
  24   0 -18    3.56   10.49
 -24   0  18    5.21   10.98
  24   0 -19   -4.18    9.77
  24   0 -19   23.72    9.93
 -24   0  19   -1.22   11.53
 -24   0  19   -4.82   10.04
 -24   0  20   19.63   11.61
  24   0 -20   -4.85   12.11
 -24   0  20    1.90    9.90
  24   0 -20   -6.87   10.40
  24   0 -21   -3.92    9.51
 -24   0  21   -2.70   11.61
  24   0 -21   -4.30   10.66
 -24   0  21   -0.62    9.49
  24   0 -22   11.11   10.54
 -24   0  22    3.74    9.79
  24   0 -22   -7.93   11.59
 -24   0  22   -1.62   11.30
  24  -2  -1    0.75   16.44
  24   2  -1    0.86   17.93
 -24  -2   1   12.59   15.25
 -24   2   1   -4.80   14.28
  24  -2  -1    5.11   16.72
  24   2  -1    2.25   19.08
  24  -2  -2    4.41   14.68
 -24  -2   2    5.97   14.72
  24   2  -2    3.70   20.50
  24  -2  -2   24.93   14.25
 -24   2   2    1.48   17.37
  24   2  -2   -2.52   19.47
 -24   2   2    7.71   15.04
  24  -2  -3   -1.70   14.79
 -24  -2   3   11.97   14.31
 -24   2   3   36.25   15.35
  24  -2  -3   23.61   15.31
 -24   2   3  -11.15   17.94
  24   2  -3    7.26   29.86
  24   2  -3   10.74   31.42
 -24  -2   4   75.58   13.47
 -24   2   4   82.11   15.41
  24  -2  -4   73.65   15.18
  24  -2  -4   63.71   18.89
 -24   2   4   75.62   15.28
  24  -2  -5   -3.06   13.94
 -24  -2   5    2.24   13.49
  24  -2  -5  -10.10   15.23
 -24   2   5    2.79   14.60
 -24   2   5    6.34   16.98
 -24   2   6    1.45   16.71
  24  -2  -6   -4.15   17.56
 -24   2   6    3.49   14.21
  24  -2  -6  -16.30   13.57
 -24  -2   6    6.89   13.02
 -24   2   7    2.08   16.04
  24  -2  -7   -3.21   13.25
 -24  -2   7  -13.36   12.80
 -24   2   7   -4.96   12.99
  24  -2  -7   -3.90   16.77
  24  -2  -8   18.88   12.19
 -24   2   8   22.99   15.49
  24  -2  -8   21.76   15.96
 -24   2   8   25.88   12.69
 -24  -2   8    0.17   12.67
  24  -2  -9   -1.51   15.15
 -24   2   9   -9.55   11.44
 -24  -2   9    0.76   13.51
  24  -2  -9    3.41   11.61
 -24   2   9    6.87   15.64
  24  -2 -10   73.01   12.74
 -24   2  10   68.10   12.23
 -24  -2  10   43.31   13.26
  24  -2 -10   78.64   11.59
 -24   2  10   74.05   12.67
 -24  -2  11   23.90   23.02
 -24  -2  11   28.94   11.93
 -24   2  11   39.47   13.79
 -24   2  11   30.52   11.50
  24  -2 -11   27.65   11.72
 -24  -2  11   30.52   22.20
  24  -2 -11   33.21   13.80
 -24   2  12   14.69   11.45
 -24  -2  12    4.03   11.24
  24  -2 -12    2.75   14.17
  24  -2 -12  -11.10   10.97
 -24   2  12    2.25   13.82
 -24  -2  12   -2.05   17.29
 -24  -2  12   -1.20   18.54
 -24   2  13   -0.21   11.46
  24  -2 -13   11.23   13.08
 -24   2  13    4.23   11.47
 -24  -2  13    3.77   11.00
 -24  -2  13    4.92   14.71
  24  -2 -13    0.81   10.85
 -24  -2  13    5.06   15.37
 -24  -2  14   16.27   13.93
 -24   2  14   -0.49   13.63
 -24   2  14   -4.29   10.33
 -24  -2  14    5.96   11.86
  24  -2 -14   18.95   13.07
 -24  -2  14    7.43   14.95
  24  -2 -14    1.67   10.04
 -24   2  15    2.70   13.03
  24  -2 -15    2.35   10.64
 -24  -2  15    5.84   12.73
 -24   2  15   -1.43    9.98
  24  -2 -15    5.53   12.60
 -24  -2  15   17.61   10.42
 -24  -2  15   -0.25   14.74
 -24   2  16    0.14    9.81
 -24   2  16   13.07    9.73
 -24  -2  16   17.62    9.86
 -24  -2  16    6.67   13.48
  24  -2 -16   16.10   11.69
 -24  -2  16    7.06   12.89
  24  -2 -16    5.85   10.55
 -24   2  17   -2.99   10.81
  24  -2 -17   -0.45   12.16
  24  -2 -17    2.90   10.61
 -24  -2  17    9.14   12.99
 -24   2  17    3.54   10.27
 -24  -2  17    4.95   12.24
 -24  -2  17   -2.65   10.89
 -24   2  18   12.42   10.72
  24  -2 -18   -6.10   10.59
  24  -2 -18   12.25   10.71
 -24  -2  18   -7.09   10.43
 -24  -2  18    2.06   10.33
 -24   2  18    3.67   10.45
 -24  -2  18    2.75   12.37
 -24   2  19    1.85   10.64
 -24   2  19    3.13   12.91
 -24  -2  19    4.24   10.60
 -24  -2  19   -5.44   10.69
 -24  -2  19    0.30   11.74
  24  -2 -19   -1.78   10.08
  24  -2 -19    5.41   11.07
 -24  -2  20    1.30   11.17
 -24  -2  20   -4.23   10.04
 -24   2  20   -1.83   10.97
 -24   2  20    5.32   12.60
  24  -2 -20    5.07   11.07
 -24  -2  20    2.37   10.53
  24  -2 -20    7.27   10.69
 -24  -2  21    7.39   12.75
  24  -2 -21   -6.33   10.77
 -24   2  21   -2.70   11.16
  24  -2 -21   -9.00    9.77
 -24   2  21  -12.73   10.80
 -24  -2  21    7.66    9.40
 -24  -2  21    2.18   11.32
 -24   2  22   -1.81   11.19
 -24   2  22    1.88   11.05
  24  -2 -22    0.26   11.00
  24  -2 -22    8.50   10.33
 -24  -2  22   -3.70   11.44
 -24  -2  22   -0.81   10.41
 -24  -2  22   -7.99   11.67
 -24  -4   1   15.97   16.06
 -24   4   1   12.31   15.32
  24  -4  -1   40.32   14.32
  24   4  -1    5.33   16.98
 -24  -4   1   20.51   13.34
  24  -4  -1   23.02   13.07
 -24   4   1   29.09   12.88
 -24  -4   1   46.15   12.97
 -24  -4   2   21.29   13.16
 -24  -4   2   -0.10   13.31
  24  -4  -2   11.48   13.31
  24  -4  -2    4.47   13.10
  24   4  -2   -5.74   17.21
 -24   4   2    1.95   15.18
 -24   4   2    4.26   13.70
 -24  -4   2    4.47   16.26
 -24  -4   3   18.10   18.57
  24  -4  -3   18.06   13.67
 -24   4   3   -7.79   16.09
  24  -4  -3   15.88   13.44
 -24  -4   3   11.11   11.71
 -24   4   3    2.82   15.21
  24   4  -3   15.25   21.27
 -24  -4   3    9.19   11.34
  24  -4  -4   -0.92   13.77
 -24   4   4  -19.74   14.22
  24  -4  -4   12.73   13.60
 -24  -4   4  -11.11   11.80
 -24  -4   4   -2.81   11.79
 -24   4   4    3.27   12.82
  24  -4  -5   39.19   13.62
  24  -4  -5   22.26   15.04
 -24   4   5   11.97   13.70
 -24  -4   5   14.09   11.46
 -24  -4   5   24.91   11.75
 -24   4   5   28.01   12.79
 -24   4   6   35.63   12.27
  24  -4  -6    2.50   13.05
  24  -4  -6    9.40   13.37
 -24  -4   6   24.94   11.35
 -24  -4   6   11.92   11.81
 -24   4   6   25.53   13.83
 -24   4   7   30.67   14.17
  24  -4  -7   28.45   12.87
 -24  -4   7   17.69   12.05
 -24   4   7   29.62   13.16
  24  -4  -7   24.01   12.48
  24  -4  -8   40.96   12.06
 -24   4   8   62.09   12.16
 -24   4   8   41.72   11.77
 -24  -4   8   35.64   12.23
  24  -4  -8   49.37   14.50
  24  -4  -9  -10.74   11.75
 -24   4   9    1.08   11.21
 -24  -4   9  -10.25   11.70
  24  -4  -9   -2.28   13.94
 -24   4   9  -14.70   11.90
 -24   4  10    8.60   10.73
  24  -4 -10    1.21   11.58
 -24   4  10   -1.53   11.05
  24  -4 -10  -25.18   10.37
 -24  -4  10   -6.46   11.32
 -24   4  11   10.16   12.83
  24  -4 -11    5.29   10.40
  24  -4 -11   12.67   13.48
 -24   4  11   -8.96   10.43
 -24  -4  11    2.20   10.86
  24  -4 -12   13.24   11.47
 -24   4  12   -0.45   10.72
 -24   4  12   18.31   12.46
 -24  -4  12   -0.10   20.32
 -24  -4  12    1.77   10.18
  24  -4 -12    7.69   10.26
 -24  -4  12   -0.76   21.62
 -24  -4  13    0.24   10.36
 -24   4  13   20.91   11.24
  24  -4 -13   -9.24   13.55
 -24  -4  13    4.01   15.24
 -24   4  13  -14.08   11.42
  24  -4 -13   16.35   10.63
 -24  -4  13    5.53   16.32
 -24  -4  14    2.92   14.10
 -24   4  14  -11.75   10.64
 -24   4  14  -11.61   11.29
 -24  -4  14    1.86   10.01
  24  -4 -14    2.41   10.79
 -24  -4  14    2.16   13.75
  24  -4 -14   -0.01   11.04
 -24  -4  15   -1.93   12.40
 -24  -4  15   13.29   10.45
 -24  -4  15   -0.36   12.66
 -24   4  15    5.67   10.09
  24  -4 -15   -2.74   10.39
  24  -4 -15   15.13   10.25
 -24   4  15    0.36   10.36
 -24  -4  16   -3.49   12.39
 -24   4  16   -6.71   11.17
 -24  -4  16    2.99   12.54
 -24  -4  16    0.11   10.16
 -24   4  16   -3.56   11.31
  24  -4 -16   -6.07    9.35
  24  -4 -16   -7.42    9.74
  24  -4 -17  -10.78    9.97
 -24  -4  17   -3.79   12.88
  24  -4 -17   24.76   10.60
 -24   4  17   -3.30   10.58
 -24   4  17   -7.95   11.21
 -24  -4  17   -8.46   11.61
 -24  -4  17    7.05    9.80
  24  -4 -18   -1.59    8.73
 -24   4  18   -5.23   10.93
 -24   4  18   -4.68   10.10
  24  -4 -18    1.70   11.51
 -24  -4  18   -2.71   12.48
 -24  -4  18    8.00   10.21
 -24  -4  18    0.31   13.23
  24  -4 -19   -1.32    9.16
 -24   4  19    5.79   10.26
 -24   4  19    4.17    8.98
  24  -4 -19    6.60   10.23
 -24  -4  19   -8.86   11.76
 -24  -4  19   -1.80   12.71
 -24  -4  19    0.42   10.51
 -24   4  20   -7.74    9.68
  24  -4 -20   -6.71   10.21
  24  -4 -20   -2.77   10.62
 -24   4  20    4.05   10.54
 -24  -4  20    1.35   11.79
 -24  -4  20   -6.87   10.70
 -24  -4  20    1.54   11.32
 -24   4  21   -2.47   10.45
 -24  -4  21   -7.33    9.61
 -24   4  21    8.85   11.33
  24  -4 -21   -2.05   11.12
 -24  -4  21   -0.15   12.90
 -24  -4  21    7.67   11.33
  24  -4 -21   -2.91    9.06
  24  -4 -21   -2.51    5.43
 -24  -4  21    5.57   11.02
  24  -6  -1    7.56   11.01
 -24  -6   1    3.24   11.07
  24   6  -1   10.78   13.66
 -24  -6   1   -2.13   13.42
 -24   6   1   13.11   11.27
 -24   6   1    3.01   12.32
  24  -6  -1   -0.09   11.34
 -24  -6   2   -1.56   10.17
  24   6  -2   17.32   15.96
 -24   6   2   21.90   11.34
 -24  -6   2   10.04   15.42
  24  -6  -2   16.91   11.26
  24  -6  -2   15.84   10.90
 -24   6   2   18.70   12.29
 -24  -6   3  -13.44   10.49
  24  -6  -3    1.71   11.57
 -24   6   3   13.61   13.71
  24  -6  -3    1.31   11.61
 -24   6   3   -3.00   10.71
 -24  -6   3   -4.02   13.57
  24   6  -3    1.59   13.07
 -24  -6   4   16.33   16.04
  24  -6  -4   27.53   13.24
 -24  -6   4   -7.79   10.13
 -24  -6   4   16.32    9.73
 -24   6   4   24.96   11.69
  24   6  -4    8.03   15.24
 -24   6   4   -4.07   12.58
  24  -6  -4   25.42   12.06
 -24  -6   5   17.93    9.81
  24  -6  -5  -12.99   12.00
 -24   6   5   -9.88   10.81
 -24  -6   5   -3.41   17.60
  24   6  -5   -3.80   17.22
 -24   6   5  -13.90   11.59
  24  -6  -5    7.96   11.06
 -24  -6   5    5.20   10.56
 -24  -6   6   17.53   19.48
  24  -6  -6   10.01   10.81
  24  -6  -6   32.76   13.33
 -24  -6   6   13.73    9.63
 -24   6   6   22.54   10.88
 -24   6   6   -1.52   10.86
 -24  -6   6   14.85   10.08
 -24  -6   7    2.18   19.35
 -24   6   7    0.23   10.69
 -24  -6   7    5.32    9.74
 -24   6   7  -10.06   11.10
 -24  -6   7    4.51   20.04
  24  -6  -7   -4.87   10.77
  24  -6  -7  -14.52   12.34
 -24  -6   7   -5.96   11.06
  24  -6  -8   -2.70   10.11
 -24  -6   8   -0.20   22.80
 -24   6   8  -16.89   10.43
 -24  -6   8   -0.73   18.97
 -24  -6   8   -2.89   10.27
  24  -6  -8   -1.63   11.82
 -24  -6   8   -7.02   10.25
 -24   6   8   -1.08   11.24
 -24  -6   9    3.15   10.36
 -24  -6   9    5.06   10.01
 -24   6   9  -10.47   11.60
 -24   6   9   -3.51   12.50
 -24  -6   9    4.95   18.85
  24  -6  -9   -3.61   11.24
  24  -6  -9    2.63   12.08
 -24  -6   9   -6.44   20.60
 -24  -6  10   -4.69   10.29
 -24   6  10   -5.09   10.86
 -24  -6  10   -3.64    9.47
  24  -6 -10   15.23   11.19
 -24   6  10  -10.34   10.74
  24  -6 -10    8.40    9.68
 -24  -6  10    3.94   18.27
 -24  -6  10    1.27   18.66
  24  -6 -11   -1.83   10.47
 -24   6  11   -7.44   10.53
 -24  -6  11    2.67    9.81
  24  -6 -11    3.94   10.75
 -24   6  11   -6.21   10.94
 -24  -6  11    8.50    9.76
 -24  -6  11    0.69   16.43
 -24  -6  11    2.83   16.38
 -24  -6  12    1.42   14.78
 -24   6  12    9.64   10.42
 -24  -6  12   -8.27   10.18
 -24   6  12  -18.06   11.18
 -24  -6  12    0.20   10.53
 -24  -6  12    4.42   15.52
  24  -6 -12  -10.05   10.94
  24  -6 -12    2.84   10.51
 -24  -6  13    6.39   13.98
 -24   6  13    3.24   11.26
 -24  -6  13   -4.15   10.94
  24  -6 -13  -10.43   11.18
 -24   6  13   -0.20   11.57
 -24  -6  13  -17.33   10.02
 -24  -6  13   10.97   14.95
  24  -6 -13   11.93   10.82
 -24  -6  14   -4.27   13.07
 -24  -6  14    0.34   14.20
 -24   6  14    7.09   11.24
 -24  -6  14   -2.41    9.88
 -24   6  14    6.78   10.34
  24  -6 -14    1.34   10.70
  24  -6 -14    3.70    9.44
 -24  -6  14  -12.53   10.02
  24  -6 -15   -8.54   10.65
 -24  -6  15   -1.32    9.80
 -24   6  15    4.84   10.68
 -24   6  15  -13.23   10.55
 -24  -6  15    4.86   13.78
  24  -6 -15    8.94   10.39
 -24  -6  15    1.68   12.52
 -24  -6  15    5.19    9.92
 -24   6  16    2.45   10.21
 -24  -6  16   -2.04   13.21
  24  -6 -16   -4.15   10.35
 -24  -6  16    0.00   11.33
  24  -6 -16   -3.70    9.77
 -24   6  16    2.06   11.65
 -24  -6  16   -1.54   12.97
 -24  -6  16   -9.49   10.13
 -24   6  17    2.26   10.92
  24  -6 -17   -0.85    9.09
 -24   6  17  -13.37   10.10
 -24  -6  17   -7.04   12.99
 -24  -6  17   -6.16   12.77
 -24  -6  17   -3.10   11.11
  24  -6 -17    0.29   11.08
 -24  -6  17  -14.71   10.86
 -24  -6  18   -1.59   11.25
 -24   6  18    0.17   10.27
 -24   6  18   -1.03   11.10
 -24  -6  18   -5.60   10.81
 -24  -6  18    8.21    9.37
 -24  -6  18   -4.47   12.44
  24  -6 -18    1.12   10.14
  24  -6 -18   -7.61   11.56
 -24  -6  19   -0.47   13.34
  24  -6 -19  -10.62   10.65
 -24   6  19   -2.15   10.05
 -24  -6  19    0.36    9.82
 -24  -6  19   -1.24   12.35
  24  -6 -19   -3.46   10.02
 -24  -6  19    6.62    9.37
 -24   6  19    5.67   10.11
 -24   6  20   -6.93    9.95
  24  -6 -20   12.52   11.19
 -24  -6  20    0.16    8.77
  24  -6 -20   -4.05    8.21
 -24  -8   1    0.96   10.34
  24  -8  -1    2.67   10.52
  24   8  -1    5.45   12.85
 -24  -8   1   -5.83   12.60
 -24   8   1    8.41    9.23
 -24   8   1   -0.11   11.28
  24  -8  -1   -6.13   10.35
  24  -8  -2    1.19   10.38
 -24   8   2    9.97    9.50
  24  -8  -2   -5.30   10.25
 -24  -8   2   15.80   10.15
 -24   8   2    8.72   11.02
 -24  -8   2   -1.99   12.84
  24   8  -2   -3.09   12.85
 -24  -8   3    6.20   10.44
  24   8  -3    5.00   12.32
  24  -8  -3  -15.39   10.27
 -24   8   3    2.50    9.49
 -24   8   3    1.24   10.69
  24  -8  -3   -1.95   10.40
 -24  -8   3    6.25   13.18
 -24   8   4    4.40   11.06
 -24  -8   4   -1.27   10.92
 -24  -8   4    5.14   13.34
  24  -8  -4    0.39   10.24
 -24   8   4   -1.30    8.66
  24   8  -4   -9.09   12.74
  24  -8  -4   -0.03   10.49
 -24  -8   5    2.25   10.64
  24  -8  -5   -7.76   10.21
 -24  -8   5   -5.85   14.25
  24   8  -5   -1.65   12.56
  24  -8  -5   28.07   11.44
 -24   8   5    9.03   10.69
 -24   8   5    5.17    9.17
  24   8  -6   -2.20   12.93
  24  -8  -6    4.36    8.68
 -24  -8   6    5.84   12.56
 -24   8   6   -3.79    9.25
 -24   8   6   -8.10    9.66
 -24  -8   6   15.51    9.53
 -24  -8   6   -4.91   10.41
  24  -8  -6   -3.55    9.99
 -24  -8   7    7.75    9.93
 -24   8   7  -13.92    9.46
  24  -8  -7   15.82    9.85
 -24   8   7    6.91    9.69
 -24  -8   7  -11.55   13.42
  24  -8  -7    8.77    9.89
 -24  -8   7   10.86    9.18
  24  -8  -8   16.47   10.64
 -24  -8   8    5.75    9.91
  24  -8  -8   -1.61    9.75
 -24   8   8  -14.75   11.05
 -24  -8   8    3.82   12.73
 -24   8   8   -0.01   10.26
 -24  -8   8   -4.44   13.31
 -24  -8   8    8.28    9.82
 -24  -8   9   -0.47   12.42
 -24   8   9   -2.28   10.45
 -24  -8   9    5.58    8.63
 -24  -8   9    2.13   13.32
 -24   8   9   15.21   10.15
  24  -8  -9   -1.21   10.24
  24  -8  -9   10.41   10.26
 -24  -8   9    2.61    9.68
 -24  -8  10   -2.84    9.79
 -24   8  10   -9.56   10.39
  24  -8 -10  -16.50   10.78
  24  -8 -10   -4.93    9.46
 -24  -8  10    2.57   12.38
 -24  -8  10   15.06    9.57
 -24  -8  10    7.94   14.60
 -24   8  10    7.24   10.71
 -24  -8  11   -3.67   13.68
 -24  -8  11  -13.07   10.58
  24  -8 -11   13.96   10.54
 -24   8  11   16.10   10.50
 -24   8  11   -1.75   10.23
  24  -8 -11  -14.91   10.85
 -24  -8  11    7.83   10.14
 -24  -8  11   -2.80   13.20
 -24   8  12    7.81   10.45
 -24  -8  12   -4.83    9.89
 -24  -8  12   -1.73   10.40
 -24  -8  12   -0.22   13.79
 -24   8  12    7.54    9.77
  24  -8 -12    1.21    9.96
  24  -8 -12    4.98    9.71
 -24  -8  12   -0.86   12.31
 -24  -8  13    0.71   13.43
 -24   8  13   10.84   10.41
  24  -8 -13   16.35    9.36
 -24  -8  13   -0.28    9.86
 -24   8  13  -12.76   10.19
  24  -8 -13    7.07    9.94
 -24  -8  13   -4.84   10.34
 -24  -8  13   -2.56   14.27
 -24  -8  14    0.25   13.32
  24  -8 -14  -17.47   10.79
 -24   8  14    0.68    9.90
 -24  -8  14    7.93   10.58
 -24  -8  14    3.33   10.28
  24  -8 -14   -1.34   10.72
 -24  -8  14    3.11   13.14
 -24   8  14    9.87   11.03
 -24   8  15   -3.52    8.46
 -24   8  15   -7.23   10.50
 -24  -8  15   -3.34   10.05
  24  -8 -15   -4.94   10.67
 -24  -8  15    4.74    9.37
 -24  -8  15   -0.77   12.28
 -24  -8  15    0.81   11.58
  24  -8 -15   10.40    8.76
 -24  -8  16    2.09   12.05
 -24  -8  16    1.00   10.06
 -24   8  16   11.98    8.35
  24  -8 -16    1.02   10.46
 -24   8  16   -6.09   10.05
 -24  -8  16    2.51   12.27
  24  -8 -16    1.07    9.19
 -24  -8  16    6.44   10.29
 -24  -8  17   -2.00   10.16
 -24   8  17    3.12    8.81
 -24   8  17    3.91    7.77
  24  -8 -17   -4.83   10.68
  24  -8 -17    0.59    4.87
  24  -8 -17    4.05    7.92
 -24  -8  17   -0.65   13.64
 -24  -8  17   13.61   10.70
 -24  -8  17   -5.04   13.66
  24  10  -1    1.75   10.96
 -24  10   1   -1.84    8.91
  24 -10  -1  -13.97   11.15
 -24  10   1   -2.29   10.28
  24 -10  -1   -9.44    9.83
 -24 -10   1   -2.66   11.54
 -24 -10   1   14.42   10.70
  24 -10  -2   -2.80   10.67
 -24  10   2    8.18   12.31
 -24 -10   2    7.92   10.04
 -24  10   2  -13.45    9.52
  24  10  -2   -5.36   10.73
  24 -10  -2   -2.28   10.26
 -24 -10   2    9.36   10.92
  24 -10  -3   -0.68    9.95
 -24  10   3   -2.75   10.31
  24 -10  -3    8.23   10.93
  24  10  -3   -0.93   10.64
 -24  10   3   -0.74    9.95
 -24 -10   3    6.75    8.82
 -24 -10   3   -2.48   11.12
 -24 -10   4    3.38    9.77
 -24  10   4    9.29   10.50
 -24 -10   4   12.12   10.80
 -24  10   4   12.63    9.54
  24  10  -4   -3.38   10.71
  24 -10  -4    1.93   10.59
  24 -10  -4  -11.70   10.17
 -24  10   5   -2.27   10.33
 -24 -10   5   -0.43    9.79
  24 -10  -5    6.30    9.34
 -24 -10   5   -2.85   10.84
 -24  10   5   -0.18    9.64
  24  10  -5   -9.61   10.54
  24 -10  -5   13.38    9.64
 -24 -10   6    6.09    9.90
  24 -10  -6    3.22    9.21
 -24  10   6    7.43   10.01
 -24  10   6   -1.43    9.86
 -24 -10   6    3.85   12.04
  24  10  -6    4.95   12.40
  24 -10  -6   13.20    9.62
 -24 -10   6    1.48    8.80
 -24 -10   7    1.38   11.73
 -24  10   7   -7.98    9.40
 -24 -10   7   -3.96    9.59
  24  10  -7    2.06   11.74
 -24 -10   7   -3.87    9.52
  24 -10  -7   -1.36    9.88
 -24  10   7  -15.02   10.36
  24 -10  -7   16.02   10.43
  24 -10  -8   10.12    9.17
  24 -10  -8   -4.08   10.81
 -24 -10   8   -2.05   11.83
 -24 -10   8   12.95   10.07
 -24  10   8   -5.98   10.10
 -24  10   8    5.70   10.58
 -24 -10   8   -0.16   13.11
 -24 -10   8   -0.87    9.79
 -24 -10   9   -6.47    8.50
 -24 -10   9    0.66    9.98
 -24  10   9   -0.35   10.18
 -24  10   9    8.17   10.00
 -24 -10   9   -2.82   11.33
 -24 -10   9    5.25   13.91
  24 -10  -9    3.64    9.66
  24 -10  -9   -8.37    9.91
  24 -10 -10   -1.27   10.35
 -24 -10  10   -1.35   11.91
 -24 -10  10   -8.04   10.01
  24 -10 -10   13.57   11.16
 -24 -10  10    1.15   13.79
 -24  10  10    3.82    9.97
 -24  10  10   -4.93   10.63
 -24 -10  10   11.22    9.17
 -24  10  11    4.37   10.54
 -24 -10  11   -8.80   10.56
  24 -10 -11   -0.33   10.00
  24 -10 -11   -2.78    8.54
 -24 -10  11   -1.71   12.32
 -24 -10  11   -0.92    8.87
 -24  10  11    9.28    9.15
 -24 -10  11    5.05   12.50
  24 -10 -12    3.25    4.70
 -24  10  12  -12.78    9.61
 -24 -10  12   -2.72    4.89
  24 -10 -12   12.23   11.13
 -24 -10  12    0.95   14.80
  24 -10 -12    5.09    6.93
 -24 -10  12   -4.82    8.35
 -24 -10  12   -0.24   11.84
 -24 -10  12   -5.71   10.20
 -24  10  12   -6.63   10.63
  24 -10 -13   14.74    8.55
 -24 -10  13    6.35   13.75
 -24  10  13    7.57    7.03
 -24 -10  13    4.12    9.61
  24 -10 -13    3.76    8.85
  24 -10 -13    6.33    5.21
 -24  10  13    2.81    4.80
 -24  10  13  -10.25    8.57
 -24 -10  13   -7.10   13.48
 -24 -10  13    9.31    9.39
 -24 -10  14    6.60   10.00
 -24 -12   1    3.36    9.05
 -24  12   1   -6.61    9.21
 -24 -12   1    2.00    4.74
 -24  12   1   -5.04    8.16
  24  12  -1    0.88   11.28
  24 -12  -1    6.72   10.06
  24 -12  -1    7.50   10.54
  24 -12  -2   -1.68    8.66
  24 -12  -2    2.57    9.96
 -24 -12   2   -8.05    8.36
 -24  12   2   -2.11    9.11
 -24 -12   2   -2.57   11.59
  24  12  -2    0.71   11.19
 -24  12   2    3.91    9.40
  24 -12  -2    7.02    4.79
 -24 -12   3    0.13   11.24
 -24  12   3    2.14    7.92
 -24 -12   3    6.51    9.49
 -24  12   3  -11.43    8.08
  24 -12  -3    4.55    7.78
  24 -12  -3   -1.76    4.32
  24 -12  -3   -0.98   10.01
  24  12  -3    0.30   11.25
 -24  12   3    0.99    4.61
 -24  12   3    3.26    5.15
 -24 -12   4   -0.44    9.41
 -24  12   4   -7.17   10.35
  24  12  -4    5.97   12.68
  24 -12  -4   -9.50   10.02
 -24 -12   4   -2.79   11.86
 -24 -12   5   -5.21    9.55
  24 -12  -5   -9.40   10.55
  24  12  -5    2.78   11.31
  24 -12  -5   -1.49    8.88
 -23  -1   1   46.90   16.08
  23  -1  -1   46.97   17.52
  23  -1  -1   48.35   17.78
  23   1  -1   38.62   17.98
  23   1  -1   39.96   17.99
  23  -1  -1   40.80   17.74
 -23   1   1   51.03   18.03
  23  -1  -2   30.61   15.12
 -23   1   2   42.24   18.51
  23  -1  -2   31.12   18.44
  23  -1  -2   22.27   18.19
 -23  -1   2   29.54   16.44
  23   1  -2   18.73   21.12
  23   1  -2   25.54   18.68
  23  -1  -3   18.23   15.84
 -23   1   3   -0.76   18.16
  23  -1  -3    1.72   18.94
 -23   1   3   -7.18   16.39
  23   1  -3   -2.67   24.12
 -23  -1   3   -1.41   14.76
  23   1  -3    2.89   24.80
  23  -1  -4   11.77   15.63
 -23   1   4   17.42   15.83
  23  -1  -4   -5.78   18.75
 -23   1   4    4.88   17.94
 -23  -1   4   19.88   15.20
 -23   1   5    6.06   17.61
 -23   1   5    5.09   15.37
  23  -1  -5    3.88   18.82
  23  -1  -5   22.06   14.91
 -23  -1   5   14.97   14.78
 -23   1   6   -6.38   14.85
  23   1  -6   24.49   13.93
 -23   1   6   19.56   19.83
  23  -1  -6   27.00   14.40
 -23  -1   6   24.92   14.14
  23  -1  -6    6.01   18.68
  23   1  -7   22.50   13.51
  23  -1  -7   21.38   19.97
 -23  -1   7   12.94   13.83
 -23   1   7    3.50   17.32
 -23   1   7   11.80   13.86
  23  -1  -7    9.49   13.50
 -23  -1   8   29.21   13.45
  23   1  -8   19.33   12.84
 -23   1   8   29.14   18.90
  23  -1  -8   36.81   12.88
  23  -1  -8   33.65   19.17
 -23   1   8    9.56   13.38
  23  -1  -9   -1.59   15.81
 -23  -1   9   -5.48   13.85
 -23   1   9    0.58   18.03
 -23  -1   9    1.46   25.53
  23  -1  -9   -0.02   12.34
 -23   1   9   -4.60   12.67
  23   1  -9   -4.64   13.26
  23   1 -10    2.37   12.23
 -23  -1  10   12.02   13.27
 -23   1  10    6.03   15.45
 -23  -1  10    4.75   19.19
  23  -1 -10   10.54   12.76
 -23   1  10   12.31   12.47
  23   1 -10   -1.83   16.66
  23  -1 -10    2.05   14.22
 -23  -1  11    5.22   18.19
 -23   1  11  -13.23   14.25
  23   1 -11    3.43   18.32
 -23   1  11    8.42   12.21
 -23  -1  11   -5.18   12.24
  23   1 -11   10.07   12.04
  23  -1 -11    6.96   13.83
  23  -1 -11   11.20   12.27
 -23   1  12    5.65   13.80
 -23   1  12    5.13   11.89
  23   1 -12   -4.27   16.89
  23  -1 -12   -5.36   11.45
  23   1 -12    3.14   11.31
 -23  -1  12   15.90   12.78
  23  -1 -12   -1.44   12.72
 -23  -1  12    5.62   15.09
  23  -1 -13    6.58   11.20
 -23   1  13   19.88   13.13
  23   1 -13   32.22   11.04
 -23   1  13   17.07   11.53
  23  -1 -13   27.48   13.31
  23   1 -13    9.67   14.58
 -23  -1  13   23.68   12.81
 -23  -1  13   22.99   14.58
 -23   1  14    8.08   12.00
  23   1 -14   30.50   11.37
  23   1 -14   12.75   14.76
 -23   1  14   16.45   13.66
  23  -1 -14   10.10   10.94
 -23  -1  14   21.19   12.51
  23  -1 -14   17.26   10.38
 -23  -1  14    8.82   14.80
  23  -1 -15   19.51   10.17
  23  -1 -15   25.92   13.00
 -23  -1  15    4.61   10.73
  23   1 -15    8.14   12.19
 -23   1  15   36.78   10.89
  23   1 -15   16.69   13.13
 -23  -1  15    7.99   13.21
 -23   1  15   16.97   13.42
 -23   1  16   -6.79   11.20
 -23  -1  16   -8.45   10.14
  23  -1 -16   -4.02   10.71
  23   1 -16   22.08    9.78
  23   1 -16    5.67   11.44
 -23  -1  16   -4.52   13.56
  23  -1 -16   -7.92   12.63
 -23   1  16   17.07   12.21
  23   1 -17   -4.18   10.83
 -23   1  17    8.35   11.63
  23  -1 -17   -1.41   11.27
 -23   1  17  -10.02   10.40
  23  -1 -17   -3.14   11.67
  23   1 -17    7.99    9.82
 -23  -1  17   -4.67   10.24
 -23  -1  17    4.57   12.22
  23   1 -18   -9.53   11.45
 -23  -1  18    3.29   10.09
 -23   1  18   17.14   10.09
  23  -1 -18    1.32   10.80
 -23  -1  18   -0.90    9.42
  23  -1 -18   -8.21    9.95
 -23   1  18    2.79   10.68
  23   1 -19   -4.30   10.29
  23  -1 -19    4.35   10.70
  23  -1 -19    1.20   11.78
 -23  -1  19    9.05   11.32
 -23   1  19   -9.72   11.81
 -23   1  19   -3.72   10.77
 -23  -1  19   -5.78   11.31
 -23   1  20    6.26   10.80
 -23  -1  20   -1.86    9.47
  23  -1 -20   -3.33   10.47
 -23  -1  20   -8.04   11.30
 -23   1  20   -2.31   12.58
  23  -1 -20   -5.89   12.41
 -23  -1  21    0.26   12.13
 -23   1  21    1.43   10.42
 -23   1  21    1.58    9.66
 -23  -1  21   -2.05    9.90
 -23  -1  21    0.48   12.74
  23  -1 -21  -10.70    9.34
  23  -1 -21  -13.26   10.21
 -23   1  22    6.54   11.54
  23  -1 -22  -10.12   11.38
 -23   1  22    4.85    9.75
 -23  -1  22    5.57    5.03
 -23  -1  22    3.91    8.24
  23  -1 -22    8.44   10.29
 -23  -1  22    3.10   10.74
 -23  -1  22   -1.79   12.17
 -23   3   1   -4.32   13.88
 -23   3   1    3.46   14.52
 -23  -3   1   -4.91   16.64
  23  -3  -1   21.18   14.43
  23  -3  -1   -4.96   13.89
 -23  -3   1    9.24   13.06
 -23  -3   1    3.40   13.95
  23   3  -1    0.23   19.71
  23   3  -2   57.71   22.54
 -23   3   2   70.76   16.42
  23  -3  -2   47.38   14.39
 -23  -3   2   59.62   21.39
 -23   3   2   55.96   17.82
  23  -3  -2   56.40   14.40
 -23  -3   2   57.58   13.80
 -23  -3   2   64.46   14.32
 -23   3   3   -4.31   14.95
  23  -3  -3   27.97   16.97
  23   3  -3   -3.56   27.74
  23  -3  -3    1.97   14.55
 -23   3   3   -0.76   14.00
 -23  -3   3    0.15   12.98
 -23   3   4  -16.96   15.46
 -23   3   4  -12.94   13.73
  23  -3  -4   -9.51   14.73
 -23  -3   4    1.53   13.18
  23  -3  -4    7.97   14.79
  23  -3  -5   50.98   17.14
  23  -3  -5   40.27   13.47
 -23   3   5   43.66   14.94
 -23  -3   5   50.70   13.11
 -23   3   5   32.79   13.31
 -23  -3   6    1.40   11.94
 -23   3   6   17.77   13.62
 -23   3   6    0.89   13.01
  23  -3  -6   -2.06   13.78
  23  -3  -6   15.19   16.75
 -23   3   7   18.88   13.57
  23  -3  -7   27.88   12.33
  23  -3  -7   15.38   13.05
 -23  -3   7   23.38   12.49
 -23   3   7   14.36   12.35
  23  -3  -8   65.97   14.91
 -23   3   8   71.70   14.95
 -23   3   8   75.49   13.04
 -23  -3   8   70.17   13.08
  23  -3  -8   63.04   12.44
 -23   3   9   16.19   11.74
  23  -3  -9   18.95   11.97
 -23  -3   9   17.71   13.00
  23  -3  -9   21.34   11.78
 -23   3   9   46.95   14.22
 -23  -3  10   44.86   11.49
 -23   3  10   41.08   12.04
 -23   3  10   38.27   11.74
  23  -3 -10   28.93   14.14
  23  -3 -10   38.47   11.38
  23  -3 -11   22.95   11.40
 -23   3  11   41.18   13.91
 -23  -3  11   45.90   22.70
 -23  -3  11   55.38   11.46
 -23  -3  11   35.08   21.05
  23  -3 -11   45.10   11.83
 -23   3  11   25.21   12.34
  23  -3 -12   -9.71   13.47
 -23   3  12    7.33   11.39
  23  -3 -12   12.41   11.28
 -23  -3  12    4.95   17.47
 -23   3  12   -5.19   11.29
 -23  -3  12   11.18   16.73
 -23  -3  12    7.73   11.34
  23  -3 -13   10.74   13.03
 -23  -3  13   18.76   11.09
 -23   3  13   -5.18   12.96
 -23   3  13   -3.98   12.09
 -23  -3  13    5.27   15.93
 -23  -3  13    2.69   13.96
  23  -3 -13    0.49   10.07
  23  -3 -14   17.64    9.56
  23  -3 -14    3.19   10.43
 -23   3  14    9.83   10.48
 -23  -3  14    3.20   13.43
 -23  -3  14   13.92   12.33
 -23  -3  14    9.94   14.20
 -23   3  14   22.15    9.96
 -23   3  15    4.88    9.77
  23  -3 -15    1.12    9.80
 -23   3  15    8.19    9.50
 -23  -3  15    0.40   10.46
 -23  -3  15   -0.78   13.79
 -23  -3  15    3.43   13.10
  23  -3 -15   -7.65    9.94
 -23  -3  16    3.11   12.17
 -23   3  16    7.92    9.59
  23  -3 -16   13.58    9.40
 -23  -3  16    4.24    9.53
 -23   3  16   -4.67    9.68
 -23  -3  16    1.35   13.80
  23  -3 -16    0.35    9.65
 -23   3  17   -4.39   10.24
 -23  -3  17    0.83   12.01
  23  -3 -17   -6.29   11.90
  23  -3 -17    3.76    9.94
 -23  -3  17   -1.37   10.82
 -23  -3  17    3.61   11.42
 -23   3  17   -4.35    9.98
 -23   3  18    8.36   10.07
  23  -3 -18   -0.48    9.98
 -23  -3  18    9.66    9.22
 -23  -3  18   -2.50   10.70
  23  -3 -18   -8.91   10.19
 -23  -3  18    3.85   11.47
 -23   3  18    2.65   10.20
 -23   3  19    4.98   12.29
 -23  -3  19    3.67   10.03
  23  -3 -19    2.70   10.45
  23  -3 -19    3.49   10.80
 -23  -3  19    9.17   11.99
 -23  -3  19    1.04   11.22
 -23   3  19   13.06   10.17
  23  -3 -20   -5.68   10.76
 -23  -3  20    0.26   11.25
 -23   3  20    2.54   12.28
 -23  -3  20   -4.68   10.63
 -23   3  20   -2.61   10.56
  23  -3 -20  -18.42   10.33
 -23  -3  20  -12.32    9.45
 -23   3  21    5.17   12.41
 -23   3  21  -10.97   10.62
 -23  -3  21   -2.44    9.04
 -23  -3  21   -6.43   11.56
  23  -3 -21   -1.38   10.60
 -23  -3  21   -1.54   11.74
  23  -3 -21   -8.03   12.02
 -23   3  22   -2.61   10.46
  23  -3 -22    4.96    9.53
 -23   3  22   -0.89    7.88
  23  -3 -22   12.42   11.97
 -23  -3  22   -4.39   11.25
  23  -5  -1    7.17   12.14
 -23   5   1    2.83   12.41
 -23  -5   1    5.95   13.20
  23   5  -1   14.15   13.14
  23  -5  -1   20.04   11.76
 -23  -5   1   20.77   10.87
 -23   5   1   16.22   12.08
  23   5  -2    7.80   15.91
 -23   5   2    6.00   12.58
 -23   5   2   12.75   12.92
  23  -5  -2   19.18   12.98
  23  -5  -2   18.08   14.01
 -23  -5   2    3.62   14.03
 -23  -5   2    5.13   11.52
 -23  -5   3   48.07   11.83
 -23   5   3   51.44   12.37
  23  -5  -3   54.53   12.73
  23   5  -3   51.22   17.43
 -23  -5   3   46.75   17.28
 -23   5   3   53.75   13.29
  23  -5  -3   45.77   13.25
 -23  -5   4  158.51   12.27
  23  -5  -4  156.98   13.81
 -23   5   4  189.31   15.60
 -23   5   4  175.81   13.05
 -23  -5   4  156.48   12.33
  23  -5  -4  173.94   15.18
  23   5  -4  171.36   18.25
 -23  -5   4  175.60   20.34
  23  -5  -5   28.01   11.80
 -23  -5   5   37.88   12.02
  23   5  -5   27.55   20.02
 -23  -5   5   36.57   11.40
 -23   5   5   56.56   12.10
  23  -5  -5   29.20   13.16
 -23  -5   5   20.84   19.95
 -23   5   5   24.89   12.30
 -23  -5   6   13.92   10.96
 -23  -5   6   -1.27   23.08
 -23   5   6  -11.76   11.82
  23  -5  -6  -19.50   12.07
 -23  -5   6   -6.38   11.26
 -23   5   6  -19.84   11.85
 -23  -5   6    1.58   23.81
  23  -5  -6    6.82   12.75
  23  -5  -7   11.00   11.91
 -23  -5   7   18.73   12.22
 -23   5   7   36.47   11.45
 -23  -5   7   19.74   27.92
  23  -5  -7   10.68   12.20
 -23   5   7   23.53   12.84
 -23  -5   7   38.07   10.61
 -23  -5   7   23.37   29.98
 -23   5   8   19.21   12.01
 -23   5   8    1.00   11.28
  23  -5  -8   24.62   11.68
 -23  -5   8   20.48   11.79
 -23  -5   8   10.25   31.03
  23  -5  -8    0.29   11.66
 -23  -5   8   13.41   11.77
 -23  -5   9   19.59   11.19
 -23   5   9  -12.41   12.62
 -23   5   9   -7.51   10.10
 -23  -5   9   -0.50   10.82
  23  -5  -9    1.34   10.66
 -23  -5   9    0.68   26.36
  23  -5  -9   18.80   11.08
 -23  -5   9    1.15   23.34
 -23  -5  10   17.58   20.81
 -23  -5  10   24.95   10.65
 -23   5  10   23.32   11.03
 -23   5  10   21.41   10.55
  23  -5 -10   17.87   11.34
 -23  -5  10   21.88   10.64
  23  -5 -10    9.68   10.09
 -23  -5  10   21.06   21.54
 -23  -5  11    2.32   18.91
 -23  -5  11   25.17   10.20
 -23   5  11    2.50   11.69
 -23   5  11   -0.73   10.88
  23  -5 -11    4.41   10.59
 -23  -5  11   15.41   17.73
  23  -5 -11   15.75   11.89
 -23  -5  11   14.16   10.29
 -23  -5  12   -1.01   10.02
 -23  -5  12    1.12   14.98
 -23   5  12   -2.92   11.08
  23  -5 -12   -5.70   13.75
 -23  -5  12   -6.38   10.21
 -23  -5  12   -4.17   15.04
  23  -5 -12  -20.87   10.83
 -23   5  12   -0.81   11.23
 -23  -5  13   -0.99    9.54
 -23   5  13    5.77   12.66
 -23  -5  13    2.84   14.17
  23  -5 -13   13.18   10.45
 -23   5  13  -12.46   11.27
  23  -5 -13    5.49   11.39
 -23  -5  13   -4.49   10.00
 -23  -5  13    6.30   14.00
 -23  -5  14    4.46   13.19
  23  -5 -14  -13.81   10.75
 -23  -5  14    6.42   13.65
 -23   5  14   -2.68    9.80
 -23  -5  14   -6.51    9.62
 -23   5  14   -4.21   11.17
 -23  -5  14    9.15   10.74
  23  -5 -14  -16.49   11.59
 -23  -5  15   -4.94   10.02
  23  -5 -15   -5.79   11.48
 -23  -5  15    1.68   10.92
 -23  -5  15    0.32   12.65
 -23   5  15    0.22   10.46
 -23  -5  15   -9.46   12.05
 -23   5  15   11.17   10.50
  23  -5 -15   -4.25    9.34
 -23  -5  16   -6.65   12.54
  23  -5 -16    9.67   11.20
 -23  -5  16    9.61    9.88
 -23  -5  16    1.24   12.03
 -23  -5  16   -3.19    9.15
  23  -5 -16    2.10   10.29
 -23   5  16  -11.10   10.14
 -23   5  16    3.78   11.02
 -23   5  17   -2.46   12.23
 -23  -5  17  -10.88   13.49
  23  -5 -17    1.37   10.60
 -23  -5  17   -1.71   13.21
 -23  -5  17   -0.73    9.39
  23  -5 -17   -8.41   10.46
 -23   5  17   13.51    9.65
 -23  -5  17   -1.44   10.43
 -23   5  18   10.80   11.54
  23  -5 -18    6.81   10.86
 -23  -5  18    1.38   13.03
  23  -5 -18   -4.13   10.04
 -23   5  18   -0.45    9.29
 -23  -5  18    9.06   11.59
 -23  -5  18   -9.88   11.66
 -23  -5  18   -4.33   12.29
 -23   5  19   -7.66    8.58
 -23  -5  19    3.76    9.28
 -23  -5  19   -1.05   11.72
 -23   5  19   -8.33    9.88
 -23  -5  19    0.53   11.56
 -23  -5  19   -8.62   10.42
  23  -5 -19   -5.51   11.28
  23  -5 -19   10.24    9.87
 -23   5  20   -5.45    8.08
 -23  -5  20    3.69   11.60
  23  -5 -20    8.00    9.93
 -23  -5  20    8.64    9.53
 -23  -5  20    2.82   11.57
  23  -5 -20   -0.49    9.71
 -23  -5  20   -2.75   10.61
 -23   5  20    5.66   11.56
 -23   5  20   -2.38    4.92
 -23   5  21    5.09   10.10
 -23  -7   1   -8.11   10.27
  23  -7  -1    2.05   10.22
 -23  -7   1    0.89   10.36
  23   7  -1   -8.32   10.27
 -23   7   1   -6.61   10.29
  23  -7  -1   -4.11   11.15
 -23   7   1    1.91   11.18
  23  -7  -2   -7.45   10.77
 -23  -7   2   -3.52   10.45
 -23   7   2   11.61   11.57
 -23   7   2   13.11    9.73
  23   7  -2    6.32   12.66
  23  -7  -2    2.65   10.82
 -23  -7   2   -3.14   14.11
 -23  -7   3   15.24   10.29
 -23   7   3   21.31   11.91
  23   7  -3   23.31   12.73
  23  -7  -3   29.03   11.17
  23  -7  -3   16.00   11.35
 -23   7   3    7.44   10.27
 -23  -7   3   10.42   13.47
 -23  -7   4    0.27   13.53
 -23   7   4   -7.35   11.28
 -23  -7   4   -4.25   10.08
  23  -7  -4   14.66   10.84
  23   7  -4    0.58   12.77
 -23   7   4    7.33   10.26
  23  -7  -4   -5.32   11.19
 -23  -7   5    5.25    9.66
  23   7  -5   13.11   13.67
 -23   7   5    2.87    9.98
 -23   7   5   -5.94   10.72
  23  -7  -5   10.82   10.33
  23  -7  -5    2.06   10.18
 -23  -7   5   18.61   15.12
  23  -7  -6   -6.85   10.59
 -23  -7   6  -16.70   11.68
 -23   7   6    4.20    9.95
 -23  -7   6   -4.93   10.26
 -23   7   6   -7.54   12.09
  23   7  -6    0.45   14.12
 -23  -7   6    2.30   14.59
  23  -7  -6   -1.71   10.99
  23  -7  -7    8.57    9.57
  23  -7  -7    1.23   10.50
 -23  -7   7   -4.11   10.03
 -23  -7   7   13.56   14.65
 -23  -7   7   -7.10    9.59
 -23   7   7   16.09    9.74
 -23   7   7    7.03   10.22
 -23   7   8  -10.83   11.23
  23  -7  -8    9.89   11.33
 -23  -7   8   -6.50    9.86
 -23  -7   8    3.92    9.49
 -23   7   8  -15.45   10.44
  23  -7  -8    8.11   10.24
 -23  -7   8   -3.00   13.41
 -23  -7   8   -5.42   15.30
 -23  -7   9   -6.60   15.25
 -23  -7   9   17.97    9.54
 -23   7   9    3.06   10.78
 -23  -7   9    5.18    9.70
 -23   7   9    3.14   10.27
  23  -7  -9    7.12   10.74
 -23  -7   9    5.68   12.97
  23  -7  -9   -0.61   11.32
 -23  -7  10  -16.08   10.08
 -23  -7  10   11.98   10.27
  23  -7 -10   21.73   11.95
 -23   7  10   12.39   11.08
  23  -7 -10  -14.51   10.98
 -23  -7  10    1.40   13.81
 -23  -7  10   -4.05   13.78
 -23   7  10   -4.48   10.98
 -23   7  11   10.08    9.92
 -23  -7  11    4.04   11.23
 -23  -7  11    1.21   12.32
  23  -7 -11   -4.58    9.38
 -23   7  11   -4.35   10.50
 -23  -7  11    1.02   10.93
 -23  -7  11   -5.11   13.97
  23  -7 -11   13.90   11.10
 -23  -7  12    2.82   14.12
 -23  -7  12   -0.23    9.99
  23  -7 -12   -1.90   10.35
  23  -7 -12  -16.19   10.80
 -23  -7  12   -8.89    9.77
 -23   7  12   -9.11   10.04
 -23  -7  12   -1.93   12.35
 -23   7  12   -2.94    9.99
 -23  -7  13   -8.86   12.74
  23  -7 -13    0.95   10.98
 -23   7  13  -10.24   10.50
 -23   7  13   13.78   10.40
 -23  -7  13   -7.18   11.14
  23  -7 -13    5.25   10.51
 -23  -7  13    4.34   12.83
 -23  -7  13   -9.83    9.47
 -23  -7  14   -1.64   12.51
 -23   7  14   -0.17   10.68
 -23   7  14   -6.01   10.30
  23  -7 -14  -25.68   10.61
 -23  -7  14  -10.02    9.69
 -23  -7  14   -0.77   12.82
[truncated: 1,268,580 more chars]
